# Supplementary material for: Conformational dynamics and membrane insertion mechanism of B4GALNT1 in ganglioside synthesis
Source: Nat Commun. 2025 Jul 1;16:5442. doi: 10.1038/s41467-025-60593-9 (PMC12217166; doi:10.1038/s41467-025-60593-9)
Supplement: Supplementary file 6 — Source Data [file 41467_2025_60593_MOESM6_ESM.zip]

Archive with 5 entries (5 files):
- DSF_SEC_Data_For_Paper.xlsx
- Activity_Assay_Data_For_Paper_Master.xlsx
- MD_Data_For_Paper_Master.xlsx
- 579406_2_data_set_10723971_svjh73.xlsx
- 579406_2_data_set_10723972_svjh73.xlsx
