# Supplementary material for: Conformational dynamics and membrane insertion mechanism of B4GALNT1 in ganglioside synthesis
Source: Nat Commun. 2025 Jul 1;16:5442. doi: 10.1038/s41467-025-60593-9 (PMC12217166; doi:10.1038/s41467-025-60593-9)
Supplement: Supplementary file 6 — Source Data [file 41467_2025_60593_MOESM6_ESM.zip › DSF_SEC_Data_For_Paper.xlsx]

## Sheet: DSF
Raw Data
Temperature	WT			R66A			F93R			F93W			R288H			D358A			W491N			W491F			R505H
40	0.0657606	0.228097	0.0117518	0.958036	1.06899	0.94495	0.471116	0.417875	0.115484	0	0	0	0.0651761	0.0640239	0.179697	0.0746362	0	0	0.25354	0.530204	0.529367	0.345355	0.669517	0.553292	1.1802	1.06778	1.21799
41	0	0.0524862	0	0.482962	0.568951	0.459004	0.159701	0.137845	0	0.681105	0.46041	0.445093	0	0	0.0274931	0	0.0540797	0.18508	0.0497968	0.176939	0.178824	0.0918632	0.259841	0.194214	0.688487	0.579641	0.700216
42	0.0295818	0	0.0892636	0.148708	0.198589	0.129957	0	0	0.0120728	1.6401	1.18691	1.19	0.0700811	0.0675914	0	0.0796929	0.252541	0.507302	0	0	0	0	0.0274972	0	0.302666	0.218394	0.301101
43	0.184138	0.10629	0.31935	0	0	0	0.0279497	0.0483676	0.192774	2.89474	2.20699	2.26703	0.298154	0.292586	0.130165	0.357304	0.628934	0.997604	0.142984	0.025079	0.0377647	0.0920638	0	0.00807395	0.0584481	0.0107081	0.0492781
44	0.51994	0.410986	0.736859	0.100014	0.0264818	0.114788	0.273799	0.322244	0.580307	4.4324	3.56701	3.68662	0.733776	0.725199	0.471957	0.869986	1.24338	1.72043	0.525377	0.298974	0.326573	0.399809	0.224268	0.263931	0	0	0
45	1.08817	0.967479	1.40824	0.498372	0.325206	0.536617	0.801004	0.874202	1.24579	6.25215	5.25802	5.46996	1.44607	1.41668	1.07991	1.69002	2.1794	2.75981	1.1949	0.883427	0.934271	0.972571	0.754409	0.816254	0.180937	0.256048	0.198455
46	1.97511	1.86605	2.41769	1.26819	0.963204	1.33146	1.67268	1.76727	2.28252	8.30435	7.2548	7.58758	2.52106	2.46122	2.02593	2.88582	3.50973	4.20573	2.21989	1.8427	1.92935	1.88283	1.64844	1.74971	0.677736	0.848782	0.702214
47	3.2878	3.20099	3.88368	2.48622	2.01052	2.58975	2.99036	3.11666	3.81211	10.5184	9.49532	9.98159	4.06864	3.96454	3.42196	4.5401	5.31556	6.16576	3.71159	3.26339	3.40476	3.20924	2.99262	3.14925	1.56619	1.85431	1.58924
48	5.16089	5.11643	5.95299	4.25664	3.56758	4.42509	4.89882	5.06353	5.99708	12.8737	11.9298	12.6247	6.2632	6.08868	5.42234	6.76115	7.71214	8.77527	5.78292	5.24321	5.48515	5.06451	4.90984	5.13847	2.9524	3.40478	2.97383
49	7.77515	7.78584	8.83247	6.71926	5.77112	7.00639	7.58977	7.81184	9.07489	15.2617	14.4486	15.3694	9.30971	9.0344	8.21869	9.73623	10.8734	12.2164	8.59189	7.93056	8.33344	7.59626	7.54977	7.88735	4.98244	5.66347	4.99628
50	11.3845	11.4759	12.8074	10.0837	8.82962	10.5582	11.3441	11.6302	13.3272	17.6207	16.9874	18.0914	13.4784	13.075	12.0789	13.7779	15.0963	16.7828	12.392	11.5392	12.1671	11.0268	11.154	11.6295	7.8748	8.85188	7.87515
51	16.3029	16.536	18.2416	14.7152	13.063	15.4407	16.5529	16.9188	19.1546	19.9359	19.4762	20.738	19.046	18.4797	17.3066	19.3991	20.8396	22.8453	17.5632	16.4154	17.3159	15.6777	16.0766	16.7083	11.9438	13.3192	11.9275
52	22.6148	23.0946	25.2229	20.9796	18.8269	21.9535	23.473	23.9233	26.7157	22.2414	21.9327	23.31	25.993	25.2223	23.8756	26.8598	28.2375	30.4549	24.3386	22.8166	24.0198	21.8213	22.5868	23.3446	17.5144	19.3773	17.4584
53	30.0996	30.8991	33.4703	28.856	26.1275	30.0364	31.8698	32.4362	35.7024	24.6154	24.4444	25.8247	34.036	33.0378	31.4913	36.0307	37.0847	39.3878	32.5004	30.5797	32.016	29.3133	30.4953	31.3259	24.4917	26.8606	24.3583
54	38.4268	39.5974	42.559	38.1925	34.8723	39.4956	41.3467	42.0729	45.6223	27.3571	27.3002	28.652	42.8113	41.4455	39.8194	46.585	47.0243	49.2901	41.6696	39.3559	40.9048	37.8605	39.4458	40.2788	32.6154	35.4676	32.3587
55	47.1202	48.6569	51.8912	48.7124	44.8468	50.0074	51.3565	52.3129	55.8264	30.8523	30.8815	32.1894	51.6627	49.9872	48.4238	57.9107	57.449	59.5378	51.2997	48.6945	50.1456	47.034	48.9311	49.7321	41.4973	44.7859	41.1033
56	55.4602	57.2582	60.5946	59.7077	55.4535	60.822	60.9948	62.2625	65.3316	35.5908	35.7677	36.9755	59.9052	58.0123	56.6526	68.8307	67.2468	69.1415	60.4605	57.7617	58.9008	56.0789	58.1142	58.8519	50.4731	54.0501	49.9363
57	63.0473	64.923	68.2188	70.1975	65.8358	71.0424	69.4668	71.1319	73.4776	41.9406	42.3426	43.3796	67.3282	65.3374	64.3297	78.439	75.8014	77.5779	68.3753	65.7738	66.428	64.224	66.2162	66.9487	58.7625	62.4735	58.1217
58	70.0062	71.8083	74.925	79.7554	75.5979	80.2822	76.7994	78.8692	80.3735	50.0242	50.7321	51.603	74.0705	72.1051	71.6696	86.3528	83.0383	84.7359	75.1101	72.7415	72.868	71.4554	73.2666	74.0758	66.3124	70.0657	65.6696
59	76.4845	77.9955	80.8192	87.9275	84.2506	88.1171	83.1103	85.5148	86.1161	59.6029	60.6455	61.3132	80.1676	78.6236	78.6794	92.4119	88.9219	90.4953	80.8302	78.8315	78.4619	77.8906	79.433	80.4069	73.2591	76.9313	72.7315
60	82.479	83.6035	86.0311	94.1771	91.2026	94.048	88.3782	90.8789	90.8084	69.9655	71.3203	71.7686	85.8222	84.7145	85.147	96.5161	93.3702	94.7506	85.6908	84.1029	83.4163	83.5538	84.7911	85.8696	79.6178	83.0232	79.2885
61	88.0667	88.793	90.7375	98.1385	96.147	97.9162	92.7616	95.0627	94.6434	79.9916	81.4964	81.7666	91.0202	90.3187	90.9431	98.9378	96.6736	97.7317	90.0236	88.7867	88.0086	88.5891	89.54	90.6637	85.4435	88.4381	85.3688
62	93.0845	93.4449	94.8443	100	99.1164	99.878	96.3607	98.1546	97.6524	88.5988	90.0759	90.2278	95.4274	95.0844	95.6932	100	98.9448	99.5286	93.9659	93.0553	92.3711	93.1046	93.7904	94.8248	90.8024	93.2272	90.952
63	97.0235	97.0538	97.9036	99.8249	100	100	98.8671	99.8727	99.4824	95.0269	96.2125	96.2914	98.5339	98.4776	98.8144	99.9206	100	100	97.1599	96.5865	96.0923	96.7526	97.1755	97.9731	95.3064	96.9915	95.5665
64	99.3792	99.3325	99.6831	97.8666	99.038	98.5556	100	100	100	98.7791	99.4568	99.4761	100	100	100	98.6968	99.68	99.1046	99.2668	98.9793	98.7278	99.1195	99.306	99.6805	98.4587	99.3073	98.6718
65	100	100	100	94.5769	96.6839	96.007	99.7472	98.8044	99.1388	100	100	100	99.6652	99.6971	99.3132	96.4552	98.0826	97.0328	100	100	100	100	100	100	100	100	100
66	98.9298	99.0797	98.9236	90.6756	93.3854	92.7768	98.242	96.4739	97.0943	99.2025	98.4798	98.4515	97.7369	97.7864	97.0402	93.3984	95.3685	93.9742	99.2729	99.5946	99.812	99.4266	99.2686	98.9433	99.9034	99.081	99.57
67	96.4636	96.8694	96.7116	86.4597	89.4867	89.1642	95.7524	93.3173	94.1689	97.0673	95.6107	95.5862	94.6294	94.6671	93.606	89.7015	91.7599	90.167	97.2745	97.8735	98.3053	97.6032	97.3058	96.7656	98.3182	96.7795	97.5992
68	93.0407	93.7874	93.7387	82.1812	85.4208	85.3864	92.5876	89.7055	90.7246	94.0509	91.9997	92.021	90.7944	90.8097	89.5226	85.5371	87.5708	85.9403	94.3283	95.1149	95.8212	94.8518	94.4643	93.8428	95.601	93.4492	94.4693
69	89.1512	90.189	90.3191	78.0088	81.3238	81.5646	89.0588	85.9678	87.0294	90.6287	88.1278	88.2818	86.6762	86.6612	85.1991	81.1863	83.148	81.5875	90.791	91.6937	92.728	91.5675	91.1128	90.6118	92.1455	89.4976	90.6398
70	85.1204	86.4721	86.761	74.0593	77.3137	77.7597	85.4044	82.2327	83.3557	86.9857	84.2057	84.5375	82.5698	82.495	80.9168	76.8669	78.7053	77.2697	87.0479	87.9607	89.3133	88.0639	87.5656	87.2553	88.2931	85.2855	86.4792
Normalised Data
Temperature	WT			R66A			F93R			F93W			R288H			D358A			W491N			W491F			R505H
40	0.0657606	0.228097	0.0117518	0.958036	1.06899	0.94495	0.471116	0.417875	0.115484	0	0	0	0.0651761	0.0640239	0.179697	0.0746362	0	0	0.25354	0.530204	0.529367	0.345355	0.669517	0.553292	1.1802	1.06778	1.21799
41	0	0.0524862	0	0.482962	0.568951	0.459004	0.159701	0.137845	0	0.681105	0.46041	0.445093	0	0	0.0274931	0	0.0540797	0.18508	0.0497968	0.176939	0.178824	0.0918632	0.259841	0.194214	0.688487	0.579641	0.700216
42	0.0295818	0	0.0892636	0.148708	0.198589	0.129957	0	0	0.0120728	1.6401	1.18691	1.19	0.0700811	0.0675914	0	0.0796929	0.252541	0.507302	0	0	0	0	0.0274972	0	0.302666	0.218394	0.301101
43	0.184138	0.10629	0.31935	0	0	0	0.0279497	0.0483676	0.192774	2.89474	2.20699	2.26703	0.298154	0.292586	0.130165	0.357304	0.628934	0.997604	0.142984	0.025079	0.0377647	0.0920638	0	0.00807395	0.0584481	0.0107081	0.0492781
44	0.51994	0.410986	0.736859	0.100014	0.0264818	0.114788	0.273799	0.322244	0.580307	4.4324	3.56701	3.68662	0.733776	0.725199	0.471957	0.869986	1.24338	1.72043	0.525377	0.298974	0.326573	0.399809	0.224268	0.263931	0	0	0
45	1.08817	0.967479	1.40824	0.498372	0.325206	0.536617	0.801004	0.874202	1.24579	6.25215	5.25802	5.46996	1.44607	1.41668	1.07991	1.69002	2.1794	2.75981	1.1949	0.883427	0.934271	0.972571	0.754409	0.816254	0.180937	0.256048	0.198455
46	1.97511	1.86605	2.41769	1.26819	0.963204	1.33146	1.67268	1.76727	2.28252	8.30435	7.2548	7.58758	2.52106	2.46122	2.02593	2.88582	3.50973	4.20573	2.21989	1.8427	1.92935	1.88283	1.64844	1.74971	0.677736	0.848782	0.702214
47	3.2878	3.20099	3.88368	2.48622	2.01052	2.58975	2.99036	3.11666	3.81211	10.5184	9.49532	9.98159	4.06864	3.96454	3.42196	4.5401	5.31556	6.16576	3.71159	3.26339	3.40476	3.20924	2.99262	3.14925	1.56619	1.85431	1.58924
48	5.16089	5.11643	5.95299	4.25664	3.56758	4.42509	4.89882	5.06353	5.99708	12.8737	11.9298	12.6247	6.2632	6.08868	5.42234	6.76115	7.71214	8.77527	5.78292	5.24321	5.48515	5.06451	4.90984	5.13847	2.9524	3.40478	2.97383
49	7.77515	7.78584	8.83247	6.71926	5.77112	7.00639	7.58977	7.81184	9.07489	15.2617	14.4486	15.3694	9.30971	9.0344	8.21869	9.73623	10.8734	12.2164	8.59189	7.93056	8.33344	7.59626	7.54977	7.88735	4.98244	5.66347	4.99628
50	11.3845	11.4759	12.8074	10.0837	8.82962	10.5582	11.3441	11.6302	13.3272	17.6207	16.9874	18.0914	13.4784	13.075	12.0789	13.7779	15.0963	16.7828	12.392	11.5392	12.1671	11.0268	11.154	11.6295	7.8748	8.85188	7.87515
51	16.3029	16.536	18.2416	14.7152	13.063	15.4407	16.5529	16.9188	19.1546	19.9359	19.4762	20.738	19.046	18.4797	17.3066	19.3991	20.8396	22.8453	17.5632	16.4154	17.3159	15.6777	16.0766	16.7083	11.9438	13.3192	11.9275
52	22.6148	23.0946	25.2229	20.9796	18.8269	21.9535	23.473	23.9233	26.7157	22.2414	21.9327	23.31	25.9929	25.2223	23.8756	26.8598	28.2375	30.4549	24.3386	22.8166	24.0198	21.8213	22.5868	23.3446	17.5144	19.3773	17.4584
53	30.0996	30.8991	33.4703	28.856	26.1275	30.0364	31.8698	32.4362	35.7024	24.6154	24.4444	25.8247	34.036	33.0378	31.4913	36.0307	37.0847	39.3878	32.5004	30.5797	32.016	29.3133	30.4953	31.3259	24.4917	26.8606	24.3583
54	38.4268	39.5974	42.559	38.1925	34.8723	39.4956	41.3467	42.0729	45.6223	27.3571	27.3002	28.652	42.8113	41.4455	39.8194	46.585	47.0243	49.2901	41.6696	39.3559	40.9048	37.8605	39.4458	40.2788	32.6154	35.4676	32.3587
55	47.1202	48.6569	51.8912	48.7124	44.8468	50.0074	51.3565	52.3129	55.8264	30.8523	30.8815	32.1894	51.6627	49.9872	48.4238	57.9107	57.449	59.5378	51.2997	48.6945	50.1456	47.034	48.9311	49.7321	41.4973	44.7859	41.1033
56	55.4602	57.2582	60.5946	59.7077	55.4535	60.822	60.9948	62.2625	65.3316	35.5908	35.7677	36.9755	59.9052	58.0123	56.6526	68.8307	67.2468	69.1415	60.4605	57.7617	58.9008	56.0789	58.1142	58.8519	50.4731	54.0501	49.9363
57	63.0473	64.923	68.2188	70.1975	65.8358	71.0424	69.4668	71.1319	73.4776	41.9406	42.3426	43.3796	67.3282	65.3374	64.3297	78.439	75.8014	77.5779	68.3753	65.7738	66.428	64.224	66.2162	66.9487	58.7626	62.4735	58.1217
58	70.0062	71.8083	74.925	79.7554	75.5979	80.2822	76.7994	78.8692	80.3735	50.0242	50.7321	51.603	74.0705	72.1051	71.6696	86.3528	83.0383	84.7359	75.1101	72.7415	72.868	71.4554	73.2666	74.0758	66.3124	70.0657	65.6696
59	76.4845	77.9955	80.8192	87.9275	84.2506	88.1171	83.1103	85.5148	86.1161	59.6029	60.6455	61.3132	80.1676	78.6236	78.6794	92.4119	88.9219	90.4953	80.8302	78.8315	78.4619	77.8906	79.433	80.4069	73.2591	76.9313	72.7315
60	82.479	83.6035	86.0311	94.1771	91.2026	94.048	88.3782	90.8789	90.8084	69.9655	71.3203	71.7686	85.8222	84.7145	85.147	96.5161	93.3702	94.7506	85.6908	84.1029	83.4163	83.5538	84.7911	85.8696	79.6178	83.0232	79.2885
61	88.0667	88.793	90.7375	98.1385	96.147	97.9162	92.7616	95.0627	94.6434	79.9916	81.4964	81.7666	91.0202	90.3187	90.9431	98.9378	96.6736	97.7317	90.0236	88.7867	88.0086	88.5891	89.54	90.6637	85.4435	88.4381	85.3688
62	93.0845	93.4449	94.8443	100	99.1164	99.878	96.3607	98.1546	97.6524	88.5988	90.0759	90.2278	95.4274	95.0844	95.6932	100	98.9448	99.5286	93.9659	93.0553	92.3711	93.1046	93.7904	94.8248	90.8024	93.2272	90.952
63	97.0235	97.0538	97.9036	99.8249	100	100	98.8671	99.8727	99.4824	95.0269	96.2125	96.2914	98.5339	98.4776	98.8144	99.9206	100	100	97.1599	96.5865	96.0923	96.7526	97.1755	97.9731	95.3064	96.9915	95.5665
64	99.3792	99.3325	99.6831	97.8666	99.038	98.5556	100	100	100	98.7791	99.4568	99.4761	100	100	100	98.6968	99.68	99.1046	99.2668	98.9793	98.7278	99.1195	99.306	99.6805	98.4587	99.3073	98.6718
65	100	100	100	94.5769	96.6839	96.007	99.7472	98.8044	99.1388	100	100	100	99.6652	99.6971	99.3132	96.4552	98.0826	97.0328	100	100	100	100	100	100	100	100	100
66	98.9298	99.0797	98.9236	90.6756	93.3854	92.7768	98.242	96.4739	97.0943	99.2025	98.4798	98.4515	97.7369	97.7864	97.0402	93.3984	95.3685	93.9742	99.2729	99.5946	99.812	99.4266	99.2686	98.9433	99.9034	99.081	99.57
67	96.4636	96.8694	96.7116	86.4597	89.4867	89.1642	95.7524	93.3173	94.1689	97.0673	95.6107	95.5862	94.6294	94.6671	93.606	89.7015	91.7599	90.167	97.2745	97.8735	98.3053	97.6032	97.3058	96.7656	98.3182	96.7795	97.5992
68	93.0407	93.7874	93.7387	82.1812	85.4208	85.3864	92.5876	89.7055	90.7246	94.0509	91.9997	92.021	90.7944	90.8097	89.5226	85.5371	87.5708	85.9403	94.3283	95.1149	95.8212	94.8518	94.4643	93.8428	95.601	93.4492	94.4693
69	89.1512	90.189	90.3191	78.0088	81.3238	81.5646	89.0588	85.9678	87.0294	90.6287	88.1278	88.2818	86.6762	86.6612	85.1991	81.1863	83.148	81.5875	90.791	91.6937	92.728	91.5675	91.1128	90.6118	92.1455	89.4976	90.6398
70	85.1204	86.4721	86.761	74.0593	77.3137	77.7597	85.4044	82.2327	83.3557	86.9857	84.2057	84.5375	82.5698	82.495	80.9168	76.8669	78.7053	77.2697	87.0479	87.9607	89.3133	88.0639	87.5656	87.2553	88.2931	85.2855	86.4792

## Sheet: SEC
Raw Data																			Normalised Data
WT		R66A		F93R		F93W		R288H		D358A		W491N		W491F		R505H			WT		R66A		F93R		F93W		R288H		D358A		W491N		W491F		R505H
mL	mAu	mL	mAu	mL	mAu	mL	mAu	mL	mAu	mL	mAu	mL	mAu	mL	mAu	mL	mAu		mL	Norm mAu (%)	mL	Norm mAu (%)	mL	Norm mAu (%)	mL	Norm mAu (%)	mL	Norm mAu (%)	mL	Norm mAu (%)	mL	Norm mAu (%)	mL	Norm mAu (%)	mL	Norm mAu (%)
10	3.13065	10	2.04646	10	3.10665	10.0001	6.29513	10.0001	2.53235	10	1.29622	10	2.45194	10	2.73343	10	3.98158		10	2.30638	10	3.49879	10	2.5368	10.0001	3.14083	10.0001	1.26181	10	3.10248	10	1.88403	10	1.80635	10	8.482
10.001	3.13054	10.001	2.04689	10.001	3.10602	10.0009	6.29457	10.0009	2.53209	10.0009	1.29574	10.001	2.45226	10.001	2.73284	10.001	3.98226		10.001	2.3062	10.001	3.50009	10.001	2.53582	10.0009	3.14047	10.0009	1.26155	10.0009	3.10082	10.001	1.88478	10.001	1.80517	10.001	8.48406
10.002	3.13051	10.002	2.04715	10.002	3.10511	10.0017	6.29449	10.0018	2.53264	10.0017	1.29523	10.002	2.45203	10.002	2.73271	10.002	3.98352		10.002	2.30614	10.002	3.50091	10.002	2.53439	10.0017	3.14042	10.0018	1.2621	10.0017	3.09906	10.002	1.88424	10.002	1.80492	10.002	8.48782
10.003	3.13024	10.002	2.04664	10.003	3.10551	10.0025	6.29457	10.0026	2.53179	10.0025	1.29509	10.003	2.45184	10.003	2.73304	10.003	3.98404		10.003	2.3057	10.002	3.49934	10.003	2.53502	10.0025	3.14047	10.0026	1.26124	10.0025	3.09857	10.003	1.88379	10.003	1.80558	10.003	8.48937
10.003	3.13038	10.003	2.04653	10.003	3.10512	10.0034	6.29479	10.0034	2.53053	10.0034	1.2946	10.004	2.4517	10.004	2.73327	10.004	3.9851		10.003	2.30593	10.003	3.49899	10.003	2.53441	10.0034	3.14061	10.0034	1.25998	10.0034	3.09688	10.004	1.88347	10.004	1.80604	10.004	8.49255
10.004	3.13131	10.004	2.0472	10.004	3.10508	10.0042	6.29463	10.0043	2.53103	10.0042	1.2936	10.004	2.45116	10.004	2.73345	10.004	3.98639		10.004	2.30749	10.004	3.50105	10.004	2.53436	10.0042	3.14051	10.0043	1.26049	10.0042	3.09345	10.004	1.88219	10.004	1.80638	10.004	8.49643
10.005	3.13188	10.005	2.04727	10.005	3.10504	10.0051	6.29457	10.0051	2.53103	10.005	1.29272	10.005	2.45109	10.005	2.73388	10.005	3.98774		10.005	2.30845	10.005	3.50127	10.005	2.53429	10.0051	3.14047	10.0051	1.26048	10.005	3.0904	10.005	1.88203	10.005	1.80725	10.005	8.50047
10.006	3.13177	10.006	2.04743	10.006	3.10478	10.0059	6.29379	10.0059	2.53077	10.0059	1.29122	10.006	2.4517	10.006	2.73397	10.006	3.98868		10.006	2.30827	10.006	3.50175	10.006	2.53389	10.0059	3.13996	10.0059	1.26023	10.0059	3.08521	10.006	1.88346	10.006	1.80742	10.006	8.50328
10.007	3.1318	10.007	2.04693	10.007	3.10487	10.0067	6.29332	10.0068	2.53077	10.0067	1.29108	10.007	2.45138	10.007	2.73376	10.007	3.98956		10.007	2.30831	10.007	3.50024	10.007	2.53402	10.0067	3.13966	10.0068	1.26023	10.0067	3.08475	10.007	1.88271	10.007	1.807	10.007	8.50594
10.008	3.13173	10.007	2.04651	10.008	3.10425	10.0076	6.29286	10.0076	2.53033	10.0075	1.29037	10.008	2.45123	10.008	2.73375	10.008	3.99033		10.008	2.3082	10.007	3.49895	10.008	2.53305	10.0076	3.13936	10.0076	1.25979	10.0075	3.0823	10.008	1.88236	10.008	1.80699	10.008	8.50823
10.008	3.13157	10.008	2.0465	10.008	3.10364	10.0084	6.2924	10.0084	2.53023	10.0084	1.28997	10.009	2.45059	10.009	2.73394	10.009	3.99117		10.008	2.30792	10.008	3.49891	10.008	2.5321	10.0084	3.13906	10.0084	1.25968	10.0084	3.08092	10.009	1.88085	10.009	1.80736	10.009	8.51074
10.009	3.13148	10.009	2.04678	10.009	3.10367	10.0092	6.29175	10.0093	2.52955	10.0092	1.2894	10.009	2.45079	10.009	2.73391	10.009	3.99249		10.009	2.30778	10.009	3.49975	10.009	2.53215	10.0092	3.13863	10.0093	1.259	10.0092	3.07896	10.009	1.88132	10.009	1.8073	10.009	8.5147
10.01	3.13171	10.01	2.04622	10.01	3.10354	10.01	6.29178	10.0101	2.52889	10.01	1.28883	10.01	2.45073	10.01	2.73368	10.01	3.99346		10.01	2.30816	10.01	3.49805	10.01	2.53195	10.01	3.13865	10.0101	1.25834	10.01	3.07698	10.01	1.88117	10.01	1.80685	10.01	8.51763
10.011	3.13201	10.011	2.04588	10.011	3.10283	10.0109	6.29151	10.0109	2.52885	10.0108	1.2878	10.011	2.45004	10.011	2.73365	10.011	3.99368		10.011	2.30866	10.011	3.49701	10.011	2.53084	10.0109	3.13848	10.0109	1.25831	10.0108	3.07346	10.011	1.87956	10.011	1.80679	10.011	8.51829
10.012	3.13238	10.012	2.04581	10.012	3.10319	10.0117	6.29127	10.0118	2.52891	10.0117	1.28697	10.012	2.44965	10.012	2.73363	10.012	3.99369		10.012	2.30928	10.012	3.49677	10.012	2.5314	10.0117	3.13832	10.0118	1.25836	10.0117	3.07058	10.012	1.87864	10.012	1.80675	10.012	8.51831
10.013	3.13235	10.012	2.04546	10.013	3.103	10.0125	6.29117	10.0126	2.52909	10.0125	1.28668	10.013	2.44961	10.013	2.73376	10.013	3.99443		10.013	2.30924	10.012	3.4957	10.013	2.53111	10.0125	3.13825	10.0126	1.25854	10.0125	3.06959	10.013	1.87854	10.013	1.80701	10.013	8.52053
10.013	3.13257	10.013	2.04555	10.013	3.10236	10.0134	6.29115	10.0134	2.52923	10.0134	1.28609	10.014	2.4496	10.014	2.73367	10.014	3.99554		10.013	2.3096	10.013	3.49597	10.013	2.5301	10.0134	3.13824	10.0134	1.25869	10.0134	3.06754	10.014	1.87851	10.014	1.80683	10.014	8.52385
10.014	3.13306	10.014	2.04532	10.014	3.1023	10.0142	6.29095	10.0143	2.52954	10.0142	1.28534	10.014	2.44997	10.014	2.73355	10.014	3.99678		10.014	2.31043	10.014	3.49526	10.014	2.53001	10.0142	3.13811	10.0143	1.25899	10.0142	3.06498	10.014	1.8794	10.014	1.80659	10.014	8.52757
10.015	3.13293	10.015	2.04579	10.015	3.1018	10.015	6.29081	10.0151	2.5296	10.015	1.2842	10.015	2.44932	10.015	2.73342	10.015	3.99771		10.015	2.31022	10.015	3.49672	10.015	2.52924	10.015	3.13802	10.0151	1.25906	10.015	3.06103	10.015	1.87786	10.015	1.80634	10.015	8.53034
10.016	3.13304	10.016	2.04599	10.016	3.10225	10.0159	6.28998	10.0159	2.52936	10.0159	1.28317	10.016	2.44956	10.016	2.73329	10.016	3.99861		10.016	2.3104	10.016	3.49735	10.016	2.52994	10.0159	3.13748	10.0159	1.25881	10.0159	3.05749	10.016	1.87842	10.016	1.80606	10.016	8.53305
10.017	3.13283	10.017	2.0462	10.017	3.10171	10.0167	6.28912	10.0168	2.52925	10.0167	1.28268	10.017	2.44915	10.017	2.73329	10.017	3.99933		10.017	2.31005	10.017	3.49798	10.017	2.52909	10.0167	3.13692	10.0168	1.25871	10.0167	3.0558	10.017	1.87746	10.017	1.80607	10.017	8.53522
10.018	3.13277	10.017	2.04617	10.018	3.10143	10.0175	6.28894	10.0176	2.52921	10.0175	1.28259	10.018	2.44898	10.018	2.73295	10.018	4.00022		10.018	2.30994	10.017	3.49788	10.018	2.52866	10.0175	3.1368	10.0176	1.25866	10.0175	3.0555	10.018	1.87706	10.018	1.8054	10.018	8.53788
10.018	3.1331	10.018	2.04599	10.018	3.10062	10.0184	6.28857	10.0184	2.5289	10.0183	1.28211	10.019	2.44917	10.019	2.73284	10.019	4.00055		10.018	2.3105	10.018	3.49733	10.018	2.52739	10.0184	3.13656	10.0184	1.25835	10.0183	3.05383	10.019	1.87749	10.019	1.80517	10.019	8.53885
10.019	3.13368	10.019	2.04581	10.019	3.10092	10.0192	6.28837	10.0192	2.52963	10.0192	1.28223	10.019	2.44986	10.019	2.73206	10.019	4.00132		10.019	2.31147	10.019	3.49678	10.019	2.52785	10.0192	3.13644	10.0192	1.25909	10.0192	3.05425	10.019	1.87914	10.019	1.80363	10.019	8.54117
10.02	3.13434	10.02	2.04571	10.02	3.10029	10.02	6.28803	10.0201	2.52947	10.02	1.28074	10.02	2.44976	10.02	2.73243	10.02	4.00214		10.02	2.31257	10.02	3.49646	10.02	2.52687	10.02	3.13621	10.0201	1.25892	10.02	3.04911	10.02	1.8789	10.02	1.80436	10.02	8.54363
10.021	3.13422	10.021	2.04559	10.021	3.10025	10.0209	6.28697	10.0209	2.52903	10.0208	1.28026	10.021	2.44944	10.021	2.73293	10.021	4.00351		10.021	2.31237	10.021	3.49611	10.021	2.5268	10.0209	3.13552	10.0209	1.25849	10.0208	3.04748	10.021	1.87814	10.021	1.80534	10.021	8.54774
10.022	3.1342	10.022	2.04575	10.022	3.09989	10.0217	6.28673	10.0218	2.52907	10.0217	1.27961	10.022	2.4495	10.022	2.73355	10.022	4.00447		10.022	2.31234	10.022	3.4966	10.022	2.52624	10.0217	3.13537	10.0218	1.25852	10.0217	3.04523	10.022	1.87827	10.022	1.80659	10.022	8.5506
10.023	3.13419	10.022	2.04574	10.023	3.10038	10.0225	6.28618	10.0226	2.52813	10.0225	1.27866	10.023	2.44982	10.023	2.73406	10.023	4.00516		10.023	2.31232	10.022	3.49655	10.023	2.52702	10.0225	3.13501	10.0226	1.25759	10.0225	3.04196	10.023	1.87904	10.023	1.80759	10.023	8.55267
10.023	3.13444	10.023	2.04533	10.023	3.10075	10.0234	6.28607	10.0234	2.52788	10.0233	1.27815	10.024	2.44917	10.024	2.73408	10.024	4.00589		10.023	2.31275	10.023	3.49531	10.023	2.52759	10.0234	3.13494	10.0234	1.25733	10.0233	3.04019	10.024	1.8775	10.024	1.80765	10.024	8.55487
10.024	3.13467	10.024	2.04505	10.024	3.09957	10.0242	6.28653	10.0243	2.52778	10.0242	1.27727	10.024	2.44842	10.024	2.73394	10.024	4.00688		10.024	2.31314	10.024	3.49444	10.024	2.52574	10.0242	3.13524	10.0243	1.25723	10.0242	3.03714	10.024	1.87573	10.024	1.80737	10.024	8.55784
10.025	3.13462	10.025	2.0454	10.025	3.09923	10.025	6.28635	10.0251	2.52754	10.025	1.27656	10.025	2.44834	10.025	2.73412	10.025	4.00771		10.025	2.31304	10.025	3.49553	10.025	2.52522	10.025	3.13512	10.0251	1.25699	10.025	3.0347	10.025	1.87555	10.025	1.80771	10.025	8.56032
10.026	3.13468	10.026	2.04524	10.026	3.09881	10.0259	6.28644	10.0259	2.52684	10.0258	1.27548	10.026	2.44799	10.026	2.73456	10.026	4.00853		10.026	2.31314	10.026	3.49505	10.026	2.52457	10.0259	3.13518	10.0259	1.25629	10.0258	3.03098	10.026	1.87473	10.026	1.80861	10.026	8.56279
10.027	3.13478	10.026	2.04483	10.027	3.09845	10.0267	6.28665	10.0267	2.52672	10.0267	1.27575	10.027	2.4469	10.027	2.73453	10.027	4.0092		10.027	2.31332	10.026	3.49376	10.027	2.52401	10.0267	3.13531	10.0267	1.25617	10.0267	3.0319	10.027	1.87214	10.027	1.80853	10.027	8.5648
10.028	3.1348	10.027	2.04413	10.028	3.09782	10.0275	6.28667	10.0276	2.52685	10.0275	1.27498	10.028	2.44626	10.028	2.73501	10.028	4.01009		10.028	2.31335	10.027	3.49164	10.028	2.52301	10.0275	3.13533	10.0276	1.25631	10.0275	3.02927	10.028	1.87064	10.028	1.80949	10.028	8.56746
10.028	3.13495	10.028	2.04391	10.028	3.09716	10.0283	6.28663	10.0284	2.52649	10.0283	1.27436	10.029	2.44518	10.029	2.73446	10.029	4.01113		10.028	2.31361	10.028	3.49095	10.028	2.522	10.0283	3.1353	10.0284	1.25594	10.0283	3.02713	10.029	1.86809	10.029	1.8084	10.029	8.57058
10.029	3.13495	10.029	2.04412	10.029	3.09704	10.0292	6.28616	10.0292	2.52639	10.0292	1.27452	10.029	2.44522	10.029	2.7343	10.029	4.01193		10.029	2.31359	10.029	3.49158	10.029	2.5218	10.0292	3.13499	10.0292	1.25584	10.0292	3.02766	10.029	1.8682	10.029	1.80808	10.029	8.57299
10.03	3.13448	10.03	2.04431	10.03	3.09636	10.03	6.28602	10.0301	2.52649	10.03	1.2742	10.03	2.445	10.03	2.7342	10.03	4.01335		10.03	2.31282	10.03	3.49218	10.03	2.52074	10.03	3.1349	10.0301	1.25594	10.03	3.02658	10.03	1.86768	10.03	1.80788	10.03	8.57724
10.031	3.13454	10.031	2.04395	10.031	3.09593	10.0308	6.28549	10.0309	2.52672	10.0308	1.274	10.031	2.44501	10.031	2.73497	10.031	4.01419		10.031	2.31292	10.031	3.49106	10.031	2.52008	10.0308	3.13456	10.0309	1.25617	10.0308	3.02589	10.031	1.86771	10.031	1.80941	10.031	8.57976
10.032	3.13493	10.031	2.04356	10.032	3.09526	10.0317	6.28534	10.0317	2.52677	10.0317	1.27417	10.032	2.44541	10.032	2.73481	10.032	4.01467		10.032	2.31357	10.031	3.48985	10.032	2.51902	10.0317	3.13446	10.0317	1.25622	10.0317	3.02647	10.032	1.86864	10.032	1.80909	10.032	8.58118
10.032	3.13513	10.032	2.04331	10.033	3.09457	10.0325	6.28594	10.0326	2.52595	10.0325	1.27318	10.033	2.44526	10.033	2.73529	10.033	4.01564		10.032	2.3139	10.032	3.48911	10.033	2.51794	10.0325	3.13485	10.0326	1.2554	10.0325	3.02305	10.033	1.8683	10.033	1.81005	10.033	8.5841
10.033	3.13542	10.033	2.04343	10.033	3.094	10.0334	6.28572	10.0334	2.5259	10.0333	1.27251	10.034	2.44481	10.034	2.7358	10.034	4.01618		10.033	2.31439	10.033	3.48946	10.033	2.51706	10.0334	3.13471	10.0334	1.25535	10.0333	3.02074	10.034	1.86724	10.034	1.81106	10.034	8.58571
10.034	3.13547	10.034	2.04274	10.034	3.09319	10.0342	6.28566	10.0342	2.52547	10.0342	1.27175	10.034	2.44492	10.034	2.73563	10.034	4.01685		10.034	2.31447	10.034	3.48734	10.034	2.51579	10.0342	3.13467	10.0342	1.25492	10.0342	3.01813	10.034	1.86749	10.034	1.81073	10.034	8.58772
10.035	3.13568	10.035	2.04267	10.035	3.0923	10.035	6.28488	10.0351	2.52472	10.035	1.27135	10.035	2.44505	10.035	2.73593	10.035	4.01762		10.035	2.31482	10.035	3.48713	10.035	2.5144	10.035	3.13416	10.0351	1.25417	10.035	3.01675	10.035	1.86779	10.035	1.81132	10.035	8.59002
10.036	3.13513	10.036	2.0423	10.036	3.09248	10.0358	6.28429	10.0359	2.52438	10.0358	1.271	10.036	2.44558	10.036	2.7359	10.036	4.01787		10.036	2.3139	10.036	3.486	10.036	2.5147	10.0358	3.13378	10.0359	1.25383	10.0358	3.01554	10.036	1.86904	10.036	1.81126	10.036	8.59078
10.037	3.13518	10.036	2.04175	10.037	3.0926	10.0367	6.28382	10.0367	2.52449	10.0366	1.27034	10.037	2.44567	10.037	2.73584	10.037	4.01868		10.037	2.31399	10.036	3.4843	10.037	2.51488	10.0367	3.13347	10.0367	1.25394	10.0366	3.01326	10.037	1.86926	10.037	1.81113	10.037	8.5932
10.037	3.13504	10.037	2.04144	10.037	3.0921	10.0375	6.28379	10.0376	2.52438	10.0375	1.26956	10.038	2.44565	10.038	2.73638	10.038	4.01978		10.037	2.31376	10.037	3.48336	10.037	2.51409	10.0375	3.13346	10.0376	1.25383	10.0375	3.01059	10.038	1.86921	10.038	1.81221	10.038	8.59649
10.038	3.13486	10.038	2.04084	10.038	3.09129	10.0383	6.28332	10.0384	2.52391	10.0383	1.2688	10.039	2.44606	10.039	2.73669	10.039	4.02023		10.038	2.31345	10.038	3.4815	10.038	2.51283	10.0383	3.13315	10.0384	1.25336	10.0383	3.00796	10.039	1.87017	10.039	1.81284	10.039	8.59784
10.039	3.13511	10.039	2.0409	10.039	3.09132	10.0392	6.28355	10.0392	2.52386	10.0391	1.26896	10.039	2.4459	10.039	2.73634	10.039	4.02123		10.039	2.31387	10.039	3.4817	10.039	2.51288	10.0392	3.1333	10.0392	1.25331	10.0391	3.0085	10.039	1.8698	10.039	1.81213	10.039	8.60085
10.04	3.13418	10.04	2.04081	10.04	3.09111	10.04	6.28413	10.0401	2.52429	10.04	1.26817	10.04	2.44579	10.04	2.73623	10.04	4.02198		10.04	2.3123	10.04	3.48142	10.04	2.51255	10.04	3.13367	10.0401	1.25374	10.04	3.0058	10.04	1.86954	10.04	1.81193	10.04	8.60309
10.041	3.13451	10.041	2.04116	10.041	3.09058	10.0408	6.28379	10.0409	2.52368	10.0408	1.2674	10.041	2.44558	10.041	2.73617	10.041	4.02317		10.041	2.31285	10.041	3.48249	10.041	2.51172	10.0408	3.13345	10.0409	1.25313	10.0408	3.00313	10.041	1.86905	10.041	1.81179	10.041	8.60666
10.042	3.13475	10.041	2.04132	10.042	3.09032	10.0417	6.28279	10.0417	2.52388	10.0416	1.26613	10.042	2.44549	10.042	2.73595	10.042	4.02383		10.042	2.31326	10.041	3.48298	10.042	2.51132	10.0417	3.1328	10.0417	1.25333	10.0416	2.99877	10.042	1.86883	10.042	1.81135	10.042	8.60864
10.042	3.13466	10.042	2.04077	10.042	3.08976	10.0425	6.28282	10.0426	2.52356	10.0425	1.26536	10.043	2.44518	10.043	2.73601	10.043	4.02505		10.042	2.31311	10.042	3.4813	10.042	2.51044	10.0425	3.13282	10.0426	1.25301	10.0425	2.9961	10.043	1.86811	10.043	1.81147	10.043	8.61228
10.043	3.13494	10.043	2.0404	10.043	3.08928	10.0433	6.28238	10.0434	2.52303	10.0433	1.26452	10.044	2.44472	10.044	2.73679	10.044	4.02578		10.043	2.31359	10.043	3.48016	10.043	2.50969	10.0433	3.13253	10.0434	1.25248	10.0433	2.99321	10.044	1.86701	10.044	1.81303	10.044	8.61449
10.044	3.13447	10.044	2.04078	10.044	3.08811	10.0442	6.28153	10.0442	2.52317	10.0441	1.26366	10.044	2.44493	10.044	2.73627	10.044	4.02719		10.044	2.31279	10.044	3.48131	10.044	2.50786	10.0442	3.13198	10.0442	1.25262	10.0441	2.99024	10.044	1.8675	10.044	1.812	10.044	8.61873
10.045	3.1343	10.045	2.04105	10.045	3.08788	10.045	6.28124	10.045	2.52347	10.045	1.26375	10.045	2.44471	10.045	2.73613	10.045	4.02832		10.045	2.31251	10.045	3.48215	10.045	2.50751	10.045	3.13179	10.045	1.25292	10.045	2.99058	10.045	1.86699	10.045	1.81172	10.045	8.62211
10.046	3.13398	10.046	2.04065	10.046	3.08705	10.0458	6.28117	10.0459	2.5225	10.0458	1.2631	10.046	2.44483	10.046	2.73627	10.046	4.02874		10.046	2.31197	10.046	3.48093	10.046	2.50621	10.0458	3.13175	10.0459	1.25195	10.0458	2.98831	10.046	1.86729	10.046	1.81199	10.046	8.62337
10.047	3.13412	10.046	2.04064	10.047	3.08628	10.0467	6.28056	10.0467	2.52256	10.0466	1.26276	10.047	2.44459	10.047	2.73603	10.047	4.02984		10.047	2.31222	10.046	3.4809	10.047	2.50501	10.0467	3.13135	10.0467	1.25201	10.0466	2.98713	10.047	1.86671	10.047	1.81152	10.047	8.62666
10.047	3.13436	10.047	2.04042	10.047	3.08606	10.0475	6.28035	10.0475	2.52302	10.0475	1.26296	10.048	2.4447	10.048	2.73639	10.048	4.03062		10.047	2.31261	10.047	3.48022	10.047	2.50467	10.0475	3.13121	10.0475	1.25246	10.0475	2.98782	10.048	1.86696	10.048	1.81224	10.048	8.62898
10.048	3.13451	10.048	2.04016	10.048	3.08506	10.0483	6.28047	10.0484	2.52263	10.0483	1.26233	10.049	2.44499	10.049	2.73626	10.049	4.03193		10.048	2.31286	10.048	3.47942	10.048	2.50312	10.0483	3.13129	10.0484	1.25207	10.0483	2.98565	10.049	1.86766	10.049	1.81198	10.049	8.63291
10.049	3.13447	10.049	2.04035	10.049	3.08471	10.0492	6.2805	10.0492	2.52267	10.0491	1.2617	10.049	2.44524	10.049	2.73645	10.049	4.03357		10.049	2.31279	10.049	3.47999	10.049	2.50257	10.0492	3.13131	10.0492	1.25212	10.0491	2.98351	10.049	1.86823	10.049	1.81236	10.049	8.63784
10.05	3.13477	10.05	2.04048	10.05	3.08438	10.05	6.28064	10.0501	2.52236	10.05	1.26125	10.05	2.44569	10.05	2.7368	10.05	4.03474		10.05	2.31329	10.05	3.4804	10.05	2.50206	10.05	3.1314	10.0501	1.25181	10.05	2.98194	10.05	1.86929	10.05	1.81305	10.05	8.64134
10.051	3.13505	10.051	2.04003	10.051	3.08357	10.0508	6.28094	10.0509	2.52276	10.0508	1.26113	10.051	2.44571	10.051	2.73672	10.051	4.03477		10.051	2.31378	10.051	3.47902	10.051	2.50079	10.0508	3.13159	10.0509	1.25221	10.0508	2.98151	10.051	1.86935	10.051	1.81289	10.051	8.64142
10.052	3.13541	10.051	2.04003	10.052	3.08285	10.0517	6.28078	10.0517	2.52282	10.0516	1.26131	10.052	2.446	10.052	2.73672	10.052	4.0354		10.052	2.31438	10.051	3.47901	10.052	2.49967	10.0517	3.1315	10.0517	1.25226	10.0516	2.98216	10.052	1.87004	10.052	1.8129	10.052	8.64332
10.052	3.13537	10.052	2.03981	10.052	3.08311	10.0525	6.28065	10.0525	2.52325	10.0525	1.26112	10.053	2.44649	10.053	2.73691	10.053	4.03648		10.052	2.31431	10.052	3.47836	10.052	2.50006	10.0525	3.13141	10.0525	1.25269	10.0525	2.9815	10.053	1.87119	10.053	1.81327	10.053	8.64657
10.053	3.13598	10.053	2.03924	10.053	3.08186	10.0533	6.28061	10.0534	2.52316	10.0533	1.26099	10.054	2.44698	10.054	2.73749	10.054	4.03791		10.053	2.31533	10.053	3.47658	10.053	2.49811	10.0533	3.13138	10.0534	1.2526	10.0533	2.98103	10.054	1.87234	10.054	1.81444	10.054	8.65084
10.054	3.13642	10.054	2.03915	10.054	3.08133	10.0541	6.28055	10.0542	2.52239	10.0541	1.26034	10.054	2.44667	10.054	2.73746	10.054	4.0386		10.054	2.31607	10.054	3.47633	10.054	2.49729	10.0541	3.13135	10.0542	1.25183	10.0541	2.97879	10.054	1.8716	10.054	1.81437	10.054	8.65292
10.055	3.13639	10.055	2.03912	10.055	3.08119	10.055	6.28097	10.055	2.52192	10.055	1.25924	10.055	2.44652	10.055	2.73754	10.055	4.03949		10.055	2.31602	10.055	3.47621	10.055	2.49708	10.055	3.13162	10.055	1.25136	10.055	2.975	10.055	1.87125	10.055	1.81453	10.055	8.65559
10.056	3.13625	10.056	2.03941	10.056	3.08056	10.0558	6.28115	10.0559	2.52159	10.0558	1.25822	10.056	2.44626	10.056	2.73756	10.056	4.04022		10.056	2.31578	10.056	3.47711	10.056	2.4961	10.0558	3.13173	10.0559	1.25104	10.0558	2.97151	10.056	1.87064	10.056	1.81457	10.056	8.65777
10.057	3.13594	10.056	2.03931	10.057	3.08032	10.0566	6.2806	10.0567	2.52132	10.0566	1.25792	10.057	2.44648	10.057	2.73788	10.057	4.04116		10.057	2.31527	10.056	3.47682	10.057	2.49572	10.0566	3.13137	10.0567	1.25076	10.0566	2.97045	10.057	1.87117	10.057	1.81521	10.057	8.66058
10.057	3.13572	10.057	2.03894	10.057	3.07945	10.0575	6.28106	10.0575	2.52201	10.0575	1.25768	10.058	2.44592	10.058	2.73727	10.058	4.04136		10.057	2.3149	10.057	3.47568	10.057	2.49436	10.0575	3.13167	10.0575	1.25146	10.0575	2.96964	10.058	1.86985	10.058	1.814	10.058	8.66117
10.058	3.13583	10.058	2.03875	10.058	3.07871	10.0583	6.28162	10.0584	2.52204	10.0583	1.25722	10.059	2.44607	10.059	2.73715	10.058	4.04237		10.058	2.31508	10.058	3.47509	10.058	2.49321	10.0583	3.13204	10.0584	1.25148	10.0583	2.96806	10.059	1.87021	10.059	1.81376	10.058	8.66423
10.059	3.13581	10.059	2.03845	10.059	3.07847	10.0591	6.28157	10.0592	2.52156	10.0591	1.25655	10.059	2.44583	10.059	2.73824	10.059	4.04317		10.059	2.31505	10.059	3.47417	10.059	2.49283	10.0591	3.13201	10.0592	1.25101	10.0591	2.96574	10.059	1.86963	10.059	1.81593	10.059	8.66662
10.06	3.1355	10.06	2.03828	10.06	3.0782	10.06	6.28177	10.06	2.52175	10.06	1.25609	10.06	2.44654	10.06	2.73797	10.06	4.04404		10.06	2.31452	10.06	3.47363	10.06	2.49241	10.06	3.13214	10.06	1.2512	10.06	2.96416	10.06	1.87132	10.06	1.81538	10.06	8.66921
10.061	3.13528	10.061	2.03829	10.061	3.07722	10.0608	6.28218	10.0609	2.52142	10.0608	1.25558	10.061	2.44612	10.061	2.73827	10.061	4.04457		10.061	2.31416	10.061	3.47366	10.061	2.49089	10.0608	3.13241	10.0609	1.25086	10.0608	2.9624	10.061	1.87031	10.061	1.81597	10.061	8.67081
10.062	3.13465	10.061	2.03797	10.062	3.07708	10.0616	6.28242	10.0617	2.52197	10.0616	1.25548	10.062	2.44619	10.062	2.73818	10.062	4.04526		10.062	2.31309	10.061	3.47268	10.062	2.49066	10.0616	3.13256	10.0617	1.25141	10.0616	2.96205	10.062	1.87049	10.062	1.8158	10.062	8.67287
10.062	3.13458	10.062	2.03753	10.062	3.07633	10.0625	6.28299	10.0625	2.52211	10.0625	1.25508	10.063	2.44631	10.063	2.73791	10.063	4.04655		10.062	2.31298	10.062	3.47132	10.062	2.4895	10.0625	3.13293	10.0625	1.25156	10.0625	2.96067	10.063	1.87075	10.063	1.81527	10.063	8.67675
10.063	3.1347	10.063	2.03708	10.063	3.0758	10.0633	6.28296	10.0634	2.52183	10.0633	1.25425	10.064	2.44648	10.063	2.73778	10.063	4.04785		10.063	2.31317	10.063	3.46997	10.063	2.48866	10.0633	3.13292	10.0634	1.25127	10.0633	2.95782	10.064	1.87115	10.063	1.81501	10.063	8.68063
10.064	3.13464	10.064	2.0366	10.064	3.07478	10.0641	6.28335	10.0642	2.52266	10.0641	1.25379	10.064	2.44683	10.064	2.7374	10.064	4.04844		10.064	2.31308	10.064	3.46847	10.064	2.48708	10.0641	3.13317	10.0642	1.25211	10.0641	2.95623	10.064	1.87199	10.064	1.81425	10.064	8.68242
10.065	3.13504	10.065	2.03658	10.065	3.07352	10.065	6.28326	10.065	2.5233	10.0649	1.25343	10.065	2.44708	10.065	2.73745	10.065	4.04929		10.065	2.31376	10.065	3.46841	10.065	2.48511	10.065	3.13311	10.065	1.25275	10.0649	2.95497	10.065	1.87258	10.065	1.81435	10.065	8.68494
10.066	3.13505	10.066	2.03606	10.066	3.07306	10.0658	6.28333	10.0659	2.52359	10.0658	1.25194	10.066	2.44706	10.066	2.73795	10.066	4.04935		10.066	2.31377	10.066	3.46682	10.066	2.48439	10.0658	3.13315	10.0659	1.25304	10.0658	2.94986	10.066	1.87252	10.066	1.81535	10.066	8.68513
10.067	3.13511	10.066	2.0354	10.067	3.07216	10.0666	6.28307	10.0667	2.52429	10.0666	1.25105	10.067	2.44663	10.067	2.73833	10.067	4.05014		10.067	2.31387	10.066	3.4648	10.067	2.48298	10.0666	3.13298	10.0667	1.25374	10.0666	2.94678	10.067	1.87151	10.067	1.8161	10.067	8.68749
10.067	3.13506	10.067	2.03491	10.067	3.07134	10.0675	6.28279	10.0675	2.52496	10.0674	1.25088	10.068	2.44631	10.068	2.73825	10.068	4.05087		10.067	2.31378	10.067	3.46329	10.067	2.48171	10.0675	3.1328	10.0675	1.25441	10.0674	2.94621	10.068	1.87078	10.068	1.81593	10.068	8.6897
10.068	3.1351	10.068	2.03469	10.068	3.07079	10.0683	6.28241	10.0684	2.52526	10.0683	1.25004	10.069	2.44637	10.068	2.7383	10.068	4.05177		10.068	2.31384	10.068	3.4626	10.068	2.48085	10.0683	3.13255	10.0684	1.25471	10.0683	2.94329	10.069	1.8709	10.068	1.81603	10.068	8.69238
10.069	3.1355	10.069	2.03453	10.069	3.07066	10.0691	6.28262	10.0692	2.52565	10.0691	1.24922	10.069	2.44681	10.069	2.73843	10.069	4.05239		10.069	2.31453	10.069	3.46211	10.069	2.48065	10.0691	3.13269	10.0692	1.2551	10.0691	2.94048	10.069	1.87194	10.069	1.8163	10.069	8.69426
10.07	3.13599	10.07	2.03426	10.07	3.06989	10.07	6.28279	10.07	2.52566	10.0699	1.24858	10.07	2.44771	10.07	2.73909	10.07	4.05283		10.07	2.31535	10.07	3.4613	10.07	2.47944	10.07	3.1328	10.07	1.25511	10.0699	2.93827	10.07	1.87406	10.07	1.81762	10.07	8.69555
10.071	3.13598	10.071	2.03416	10.071	3.06941	10.0708	6.2833	10.0709	2.52557	10.0708	1.24766	10.071	2.44771	10.071	2.739	10.071	4.05333		10.071	2.31533	10.071	3.46099	10.071	2.47869	10.0708	3.13314	10.0709	1.25502	10.0708	2.93511	10.071	1.87407	10.071	1.81743	10.071	8.69707
10.072	3.13608	10.071	2.03369	10.072	3.06939	10.0716	6.28322	10.0717	2.52504	10.0716	1.24702	10.072	2.44764	10.072	2.7385	10.072	4.05376		10.072	2.3155	10.071	3.45953	10.072	2.47866	10.0716	3.13308	10.0717	1.25449	10.0716	2.93289	10.072	1.8739	10.072	1.81643	10.072	8.69835
10.072	3.13604	10.072	2.03405	10.072	3.06933	10.0725	6.28384	10.0725	2.52444	10.0724	1.24637	10.073	2.44752	10.073	2.73808	10.073	4.0553		10.072	2.31543	10.072	3.46064	10.072	2.47858	10.0725	3.13349	10.0725	1.25389	10.0724	2.93066	10.073	1.8736	10.073	1.8156	10.073	8.70295
10.073	3.13549	10.073	2.03386	10.073	3.06903	10.0733	6.28355	10.0733	2.52434	10.0733	1.24573	10.073	2.44734	10.073	2.7386	10.073	4.05649		10.073	2.3145	10.073	3.46006	10.073	2.4781	10.0733	3.1333	10.0733	1.25378	10.0733	2.92844	10.073	1.87319	10.073	1.81662	10.073	8.70652
10.074	3.13547	10.074	2.03355	10.074	3.06842	10.0741	6.28275	10.0742	2.5242	10.0741	1.24574	10.074	2.44748	10.074	2.73817	10.074	4.05748		10.074	2.31448	10.074	3.4591	10.074	2.47716	10.0741	3.13277	10.0742	1.25365	10.0741	2.92849	10.074	1.87352	10.074	1.81577	10.074	8.7095
10.075	3.1355	10.075	2.03319	10.075	3.06799	10.0749	6.28331	10.075	2.5239	10.0749	1.2457	10.075	2.44749	10.075	2.73852	10.075	4.05838		10.075	2.31453	10.075	3.45801	10.075	2.47648	10.0749	3.13314	10.075	1.25335	10.0749	2.92834	10.075	1.87355	10.075	1.81647	10.075	8.7122
10.076	3.1351	10.076	2.03339	10.076	3.06768	10.0758	6.28363	10.0758	2.52423	10.0758	1.24444	10.076	2.44792	10.076	2.73862	10.076	4.05955		10.076	2.31385	10.076	3.45861	10.076	2.47599	10.0758	3.13335	10.0758	1.25367	10.0758	2.924	10.076	1.87456	10.076	1.81667	10.076	8.7157
10.077	3.13524	10.076	2.03307	10.077	3.06726	10.0766	6.28384	10.0767	2.52488	10.0766	1.24347	10.077	2.44824	10.077	2.73865	10.077	4.06021		10.077	2.31409	10.076	3.45763	10.077	2.47535	10.0766	3.13349	10.0767	1.25433	10.0766	2.92065	10.077	1.87531	10.077	1.81674	10.077	8.71767
10.077	3.13639	10.077	2.03276	10.077	3.06616	10.0775	6.28413	10.0775	2.52548	10.0774	1.24314	10.078	2.44782	10.078	2.73881	10.078	4.06166		10.077	2.31601	10.077	3.45667	10.077	2.47362	10.0775	3.13367	10.0775	1.25493	10.0774	2.91954	10.078	1.87432	10.078	1.81705	10.078	8.72202
10.078	3.13616	10.078	2.0328	10.078	3.06577	10.0783	6.28479	10.0783	2.52565	10.0783	1.24301	10.078	2.4481	10.078	2.73882	10.078	4.06279		10.078	2.31563	10.078	3.45681	10.078	2.47302	10.0783	3.1341	10.0783	1.2551	10.0783	2.91908	10.078	1.87499	10.078	1.81708	10.078	8.72543
10.079	3.13591	10.079	2.03261	10.079	3.06484	10.0791	6.28531	10.0792	2.52519	10.0791	1.2422	10.079	2.44837	10.079	2.73926	10.079	4.06368		10.079	2.31522	10.079	3.45621	10.079	2.47156	10.0791	3.13444	10.0792	1.25463	10.0791	2.91627	10.079	1.87562	10.079	1.81795	10.079	8.72808
10.08	3.13603	10.08	2.03269	10.08	3.06471	10.08	6.2858	10.08	2.52557	10.0799	1.24162	10.08	2.44825	10.08	2.7389	10.08	4.06436		10.08	2.31542	10.08	3.45645	10.08	2.47136	10.08	3.13476	10.08	1.25502	10.0799	2.91428	10.08	1.87532	10.08	1.81723	10.08	8.73013
10.081	3.13603	10.081	2.03259	10.081	3.06398	10.0808	6.28618	10.0808	2.52547	10.0808	1.24047	10.081	2.44872	10.081	2.73876	10.081	4.0647		10.081	2.31541	10.081	3.45616	10.081	2.47023	10.0808	3.13501	10.0808	1.25492	10.0808	2.91032	10.081	1.87645	10.081	1.81696	10.081	8.73114
10.082	3.13595	10.081	2.03218	10.082	3.06352	10.0816	6.28651	10.0817	2.52622	10.0816	1.2398	10.082	2.44928	10.082	2.73834	10.082	4.06532		10.082	2.31528	10.081	3.45489	10.082	2.46951	10.0816	3.13522	10.0817	1.25567	10.0816	2.90802	10.082	1.87775	10.082	1.81612	10.082	8.73298
10.082	3.13582	10.082	2.03132	10.082	3.06279	10.0824	6.28709	10.0825	2.52651	10.0824	1.23928	10.083	2.44973	10.083	2.73856	10.083	4.06613		10.082	2.31506	10.082	3.45225	10.082	2.46836	10.0824	3.1356	10.0825	1.25596	10.0824	2.90623	10.083	1.87882	10.083	1.81655	10.083	8.73544
10.083	3.13585	10.083	2.03141	10.083	3.06187	10.0833	6.2878	10.0833	2.52646	10.0832	1.2393	10.083	2.44928	10.083	2.7385	10.083	4.06713		10.083	2.31511	10.083	3.45254	10.083	2.46693	10.0833	3.13606	10.0833	1.25591	10.0832	2.90629	10.083	1.87777	10.083	1.81643	10.083	8.73843
10.084	3.13614	10.084	2.0319	10.084	3.06188	10.0841	6.28805	10.0842	2.52578	10.0841	1.23836	10.084	2.44924	10.084	2.73814	10.084	4.06767		10.084	2.3156	10.084	3.45404	10.084	2.46695	10.0841	3.13623	10.0842	1.25524	10.0841	2.90307	10.084	1.87767	10.084	1.81573	10.084	8.74005
10.085	3.13632	10.085	2.03173	10.085	3.06191	10.0849	6.28845	10.085	2.526	10.0849	1.2383	10.085	2.44943	10.085	2.73748	10.085	4.06824		10.085	2.3159	10.085	3.45352	10.085	2.46699	10.0849	3.13648	10.085	1.25545	10.0849	2.90286	10.085	1.87812	10.085	1.8144	10.085	8.74176
10.086	3.13686	10.086	2.03171	10.086	3.06182	10.0858	6.28951	10.0858	2.52613	10.0858	1.23744	10.086	2.4492	10.086	2.73769	10.086	4.06846		10.086	2.3168	10.086	3.45346	10.086	2.46685	10.0858	3.13717	10.0858	1.25558	10.0858	2.89988	10.086	1.87758	10.086	1.81483	10.086	8.7424
10.087	3.13708	10.086	2.03135	10.087	3.06069	10.0866	6.28983	10.0867	2.52598	10.0866	1.23636	10.087	2.44913	10.087	2.73792	10.087	4.06904		10.087	2.31717	10.086	3.45233	10.087	2.46509	10.0866	3.13739	10.0867	1.25543	10.0866	2.89617	10.087	1.8774	10.087	1.81528	10.087	8.74416
10.087	3.13733	10.087	2.03078	10.087	3.05998	10.0874	6.29044	10.0875	2.52648	10.0874	1.23598	10.088	2.4491	10.088	2.73801	10.088	4.06998		10.087	2.31759	10.087	3.4506	10.087	2.46398	10.0874	3.13778	10.0875	1.25593	10.0874	2.89486	10.088	1.87735	10.088	1.81547	10.088	8.74696
10.088	3.13696	10.088	2.03104	10.088	3.05951	10.0883	6.29143	10.0883	2.5262	10.0883	1.23526	10.088	2.44959	10.088	2.7377	10.088	4.07013		10.088	2.31697	10.088	3.45139	10.088	2.46325	10.0883	3.13843	10.0883	1.25565	10.0883	2.89237	10.088	1.8785	10.088	1.81484	10.088	8.74741
10.089	3.13672	10.089	2.03064	10.089	3.05855	10.0891	6.29281	10.0892	2.52603	10.0891	1.23466	10.089	2.44937	10.089	2.73771	10.089	4.07124		10.089	2.31657	10.089	3.45016	10.089	2.46175	10.0891	3.13932	10.0892	1.25548	10.0891	2.8903	10.089	1.87797	10.089	1.81486	10.089	8.75075
10.09	3.13639	10.09	2.03018	10.09	3.05856	10.0899	6.29344	10.09	2.52621	10.0899	1.23448	10.09	2.44903	10.09	2.73779	10.09	4.07172		10.09	2.31601	10.09	3.44874	10.09	2.46177	10.0899	3.13974	10.09	1.25566	10.0899	2.88968	10.09	1.87718	10.09	1.81502	10.09	8.75217
10.091	3.13689	10.091	2.02999	10.091	3.05805	10.0908	6.29397	10.0908	2.52609	10.0907	1.2339	10.091	2.44888	10.091	2.73772	10.091	4.07126		10.091	2.31685	10.091	3.44815	10.091	2.46097	10.0908	3.14008	10.0908	1.25554	10.0907	2.88768	10.091	1.87682	10.091	1.81488	10.091	8.75079
10.092	3.13713	10.091	2.02996	10.092	3.05744	10.0916	6.29469	10.0916	2.5267	10.0916	1.23417	10.092	2.44874	10.092	2.73701	10.092	4.07169		10.092	2.31725	10.091	3.44806	10.092	2.46002	10.0916	3.14054	10.0916	1.25615	10.0916	2.8886	10.092	1.87649	10.092	1.81346	10.092	8.75209
10.092	3.13708	10.092	2.03037	10.092	3.05683	10.0924	6.29544	10.0925	2.52613	10.0924	1.23343	10.093	2.44854	10.093	2.73717	10.093	4.07203		10.092	2.31718	10.092	3.44934	10.092	2.45906	10.0924	3.14103	10.0925	1.25558	10.0924	2.88606	10.093	1.87603	10.093	1.81378	10.093	8.7531
10.093	3.13704	10.093	2.03043	10.093	3.05647	10.0933	6.29615	10.0933	2.52627	10.0932	1.23258	10.093	2.44834	10.093	2.73704	10.093	4.07278		10.093	2.31711	10.093	3.44953	10.093	2.45851	10.0933	3.14149	10.0933	1.25572	10.0932	2.88313	10.093	1.87555	10.093	1.81353	10.093	8.75536
10.094	3.13749	10.094	2.03039	10.094	3.05584	10.0941	6.29656	10.0942	2.52534	10.0941	1.23171	10.094	2.44891	10.094	2.7371	10.094	4.07298		10.094	2.31786	10.094	3.4494	10.094	2.45752	10.0941	3.14176	10.0942	1.25479	10.0941	2.88014	10.094	1.87688	10.094	1.81365	10.094	8.75595
10.095	3.1368	10.095	2.0305	10.095	3.05625	10.0949	6.29755	10.095	2.52512	10.0949	1.23095	10.095	2.44892	10.095	2.73693	10.095	4.0732		10.095	2.3167	10.095	3.44974	10.095	2.45816	10.0949	3.14241	10.095	1.25457	10.0949	2.87752	10.095	1.87691	10.095	1.81332	10.095	8.75661
10.096	3.13679	10.096	2.03058	10.096	3.05643	10.0958	6.29895	10.0958	2.52548	10.0957	1.23048	10.096	2.44906	10.096	2.73686	10.096	4.07388		10.096	2.31668	10.096	3.44996	10.096	2.45844	10.0958	3.14332	10.0958	1.25493	10.0957	2.8759	10.096	1.87725	10.096	1.81318	10.096	8.75867
10.097	3.13699	10.096	2.03067	10.097	3.05566	10.0966	6.2996	10.0967	2.52553	10.0966	1.23042	10.097	2.44893	10.097	2.73697	10.097	4.0746		10.097	2.31703	10.096	3.45024	10.097	2.45724	10.0966	3.14374	10.0967	1.25498	10.0966	2.87569	10.097	1.87694	10.097	1.8134	10.097	8.76082
10.097	3.13703	10.097	2.0304	10.097	3.05532	10.0974	6.30001	10.0975	2.52584	10.0974	1.23011	10.098	2.44882	10.098	2.73696	10.098	4.07493		10.097	2.31709	10.097	3.44943	10.097	2.45671	10.0974	3.14401	10.0975	1.25529	10.0974	2.8746	10.098	1.87667	10.098	1.81337	10.098	8.76182
10.098	3.13764	10.098	2.03017	10.098	3.05448	10.0983	6.30107	10.0983	2.52654	10.0982	1.22913	10.098	2.44848	10.098	2.73627	10.098	4.07559		10.098	2.31811	10.098	3.44871	10.098	2.45541	10.0983	3.1447	10.0983	1.25599	10.0982	2.87124	10.098	1.87586	10.098	1.81199	10.098	8.76379
10.099	3.13784	10.099	2.0302	10.099	3.05427	10.0991	6.30111	10.0991	2.52599	10.0991	1.22863	10.099	2.44932	10.099	2.73623	10.099	4.07599		10.099	2.31846	10.099	3.4488	10.099	2.45507	10.0991	3.14473	10.0991	1.25544	10.0991	2.8695	10.099	1.87786	10.099	1.81192	10.099	8.765
10.1	3.13814	10.1	2.02985	10.1	3.05444	10.0999	6.30128	10.1	2.52529	10.0999	1.22822	10.1	2.44917	10.1	2.73623	10.1	4.07693		10.1	2.31896	10.1	3.44773	10.1	2.45534	10.0999	3.14484	10.1	1.25473	10.0999	2.86811	10.1	1.8775	10.1	1.81192	10.1	8.76781
10.101	3.1391	10.101	2.02999	10.101	3.05362	10.1007	6.30204	10.1008	2.52569	10.1007	1.22776	10.101	2.44876	10.101	2.73544	10.101	4.07717		10.101	2.32056	10.101	3.44817	10.101	2.45406	10.1007	3.14533	10.1008	1.25514	10.1007	2.86652	10.101	1.87653	10.101	1.81035	10.101	8.76852
10.102	3.1394	10.101	2.03008	10.102	3.05351	10.1016	6.30322	10.1016	2.5252	10.1016	1.22728	10.102	2.44811	10.102	2.73513	10.102	4.07763		10.102	2.32107	10.101	3.44843	10.102	2.45389	10.1016	3.1461	10.1016	1.25465	10.1016	2.86486	10.102	1.87499	10.102	1.80974	10.102	8.76989
10.102	3.13944	10.102	2.02953	10.102	3.0534	10.1024	6.30334	10.1025	2.52562	10.1024	1.22635	10.103	2.44798	10.103	2.73548	10.103	4.0784		10.102	2.32113	10.102	3.44676	10.102	2.45371	10.1024	3.14618	10.1025	1.25507	10.1024	2.86166	10.103	1.87469	10.103	1.81043	10.103	8.7722
10.103	3.13984	10.103	2.02988	10.103	3.05318	10.1032	6.30434	10.1033	2.52523	10.1032	1.22564	10.103	2.44779	10.103	2.73535	10.103	4.0794		10.103	2.32181	10.103	3.44781	10.103	2.45337	10.1032	3.14683	10.1033	1.25468	10.1032	2.85921	10.103	1.87426	10.103	1.81016	10.103	8.77521
10.104	3.14016	10.104	2.02999	10.104	3.05295	10.1041	6.30479	10.1041	2.52524	10.1041	1.2252	10.104	2.44813	10.104	2.73529	10.104	4.07951		10.104	2.32234	10.104	3.44817	10.104	2.45301	10.1041	3.14712	10.1041	1.25469	10.1041	2.85769	10.104	1.87506	10.104	1.81004	10.104	8.77553
10.105	3.14051	10.105	2.02952	10.105	3.05268	10.1049	6.30509	10.105	2.52557	10.1049	1.22545	10.105	2.44844	10.105	2.73498	10.105	4.07957		10.105	2.32294	10.105	3.44672	10.105	2.45259	10.1049	3.14732	10.105	1.25502	10.1049	2.85854	10.105	1.87579	10.105	1.80943	10.105	8.77571
10.106	3.14134	10.105	2.02925	10.106	3.05251	10.1058	6.30525	10.1058	2.52561	10.1057	1.2251	10.106	2.44812	10.106	2.73518	10.106	4.08021		10.106	2.32433	10.105	3.44588	10.106	2.45233	10.1058	3.14742	10.1058	1.25506	10.1057	2.85734	10.106	1.87502	10.106	1.80984	10.106	8.77765
10.107	3.14151	10.106	2.02972	10.107	3.05221	10.1066	6.30598	10.1066	2.52576	10.1066	1.22564	10.107	2.44841	10.107	2.73486	10.107	4.08068		10.107	2.3246	10.106	3.44732	10.107	2.45185	10.1066	3.14789	10.1066	1.25521	10.1066	2.85921	10.107	1.8757	10.107	1.80919	10.107	8.77906
10.107	3.14136	10.107	2.03083	10.107	3.05199	10.1074	6.30623	10.1075	2.52598	10.1074	1.22599	10.108	2.44927	10.108	2.73459	10.108	4.08177		10.107	2.32436	10.107	3.45075	10.107	2.45151	10.1074	3.14806	10.1075	1.25543	10.1074	2.86042	10.108	1.87774	10.108	1.80866	10.108	8.78231
10.108	3.14137	10.108	2.03121	10.108	3.05161	10.1082	6.30686	10.1083	2.52585	10.1082	1.22565	10.108	2.44975	10.108	2.73418	10.108	4.08222		10.108	2.32438	10.108	3.45191	10.108	2.45092	10.1082	3.14847	10.1083	1.2553	10.1082	2.85923	10.108	1.87886	10.108	1.80783	10.108	8.78366
10.109	3.14099	10.109	2.0319	10.109	3.05131	10.1091	6.30739	10.1091	2.52579	10.109	1.22505	10.109	2.44995	10.109	2.73401	10.109	4.08271		10.109	2.32374	10.109	3.45404	10.109	2.45046	10.1091	3.14882	10.1091	1.25524	10.109	2.85717	10.109	1.87934	10.109	1.8075	10.109	8.78514
10.11	3.1412	10.11	2.03133	10.11	3.05121	10.1099	6.30742	10.11	2.52547	10.1099	1.2246	10.11	2.45052	10.11	2.7336	10.11	4.0831		10.11	2.32408	10.11	3.45227	10.11	2.45029	10.1099	3.14883	10.11	1.25492	10.1099	2.85564	10.11	1.88067	10.11	1.80669	10.11	8.7863
10.111	3.14053	10.11	2.03152	10.111	3.05049	10.1107	6.3076	10.1108	2.52516	10.1107	1.22442	10.111	2.45065	10.111	2.73307	10.111	4.08335		10.111	2.32296	10.11	3.45286	10.111	2.44917	10.1107	3.14895	10.1108	1.25461	10.1107	2.85502	10.111	1.881	10.111	1.80564	10.111	8.78705
10.111	3.13951	10.111	2.03158	10.112	3.05013	10.1116	6.30794	10.1116	2.52551	10.1115	1.22375	10.112	2.45017	10.112	2.73275	10.112	4.0838		10.111	2.32125	10.111	3.45304	10.112	2.44862	10.1116	3.14917	10.1116	1.25496	10.1115	2.85272	10.112	1.87986	10.112	1.80499	10.112	8.78841
10.112	3.13957	10.112	2.03121	10.112	3.04964	10.1124	6.30769	10.1125	2.52581	10.1124	1.22293	10.113	2.45063	10.113	2.73257	10.113	4.08429		10.112	2.32136	10.112	3.4519	10.112	2.44785	10.1124	3.14901	10.1125	1.25526	10.1124	2.84988	10.113	1.88095	10.113	1.80464	10.113	8.78986
10.113	3.14001	10.113	2.03144	10.113	3.04872	10.1132	6.30817	10.1133	2.52652	10.1132	1.22243	10.113	2.45042	10.113	2.73298	10.113	4.08554		10.113	2.32209	10.113	3.45261	10.113	2.44642	10.1132	3.14932	10.1133	1.25597	10.1132	2.84817	10.113	1.88044	10.113	1.80545	10.113	8.79359
10.114	3.1402	10.114	2.03139	10.114	3.04797	10.1141	6.30865	10.1141	2.52714	10.114	1.22207	10.114	2.45051	10.114	2.7328	10.114	4.08599		10.114	2.32242	10.114	3.45245	10.114	2.44524	10.1141	3.14964	10.1141	1.2566	10.114	2.84692	10.114	1.88067	10.114	1.8051	10.114	8.79497
10.115	3.1406	10.115	2.03128	10.115	3.04787	10.1149	6.30959	10.115	2.52704	10.1149	1.22158	10.115	2.45068	10.115	2.73265	10.115	4.08677		10.115	2.32309	10.115	3.45211	10.115	2.44508	10.1149	3.15025	10.115	1.25649	10.1149	2.84523	10.115	1.88105	10.115	1.80479	10.115	8.7973
10.116	3.1413	10.115	2.03182	10.116	3.04743	10.1157	6.31005	10.1158	2.52759	10.1157	1.22085	10.116	2.45106	10.116	2.73276	10.116	4.08653		10.116	2.32425	10.115	3.45378	10.116	2.4444	10.1157	3.15055	10.1158	1.25704	10.1157	2.84271	10.116	1.88196	10.116	1.80502	10.116	8.79658
10.116	3.14172	10.116	2.03236	10.117	3.04696	10.1166	6.31022	10.1166	2.52762	10.1165	1.22057	10.117	2.45104	10.117	2.73213	10.117	4.08661		10.116	2.32495	10.116	3.45545	10.117	2.44366	10.1166	3.15065	10.1166	1.25707	10.1165	2.84174	10.117	1.8819	10.117	1.80376	10.117	8.79682
10.117	3.14221	10.117	2.03221	10.117	3.04652	10.1174	6.31013	10.1174	2.5278	10.1174	1.22083	10.118	2.45075	10.118	2.73207	10.118	4.08638		10.117	2.32578	10.117	3.45499	10.117	2.44298	10.1174	3.1506	10.1174	1.25725	10.1174	2.84265	10.118	1.88123	10.118	1.80364	10.118	8.79612
10.118	3.14247	10.118	2.03242	10.118	3.04674	10.1182	6.31053	10.1183	2.52771	10.1182	1.22074	10.118	2.45066	10.118	2.73193	10.118	4.08714		10.118	2.32622	10.118	3.45565	10.118	2.44332	10.1182	3.15086	10.1183	1.25716	10.1182	2.84231	10.118	1.88102	10.118	1.80336	10.118	8.7984
10.119	3.14191	10.119	2.03219	10.119	3.04661	10.1191	6.31096	10.1191	2.5278	10.119	1.21959	10.119	2.45064	10.119	2.73172	10.119	4.08726		10.119	2.32528	10.119	3.45492	10.119	2.44312	10.1191	3.15114	10.1191	1.25725	10.119	2.83837	10.119	1.88096	10.119	1.80295	10.119	8.79877
10.12	3.1426	10.12	2.0325	10.12	3.04627	10.1199	6.31181	10.1199	2.52755	10.1199	1.21865	10.12	2.45041	10.12	2.73156	10.12	4.08723		10.12	2.32644	10.12	3.45587	10.12	2.44259	10.1199	3.15169	10.1199	1.25701	10.1199	2.83514	10.12	1.88042	10.12	1.80262	10.12	8.79866
10.121	3.14349	10.12	2.03308	10.121	3.0457	10.1207	6.31203	10.1208	2.5278	10.1207	1.21859	10.121	2.44988	10.121	2.73097	10.121	4.08771		10.121	2.32793	10.12	3.45766	10.121	2.4417	10.1207	3.15184	10.1208	1.25725	10.1207	2.83492	10.121	1.87918	10.121	1.80146	10.121	8.80011
10.121	3.14376	10.121	2.03304	10.122	3.04513	10.1216	6.31246	10.1216	2.52759	10.1215	1.21792	10.122	2.4495	10.122	2.73121	10.122	4.08809		10.121	2.32839	10.121	3.45754	10.122	2.44082	10.1216	3.15212	10.1216	1.25704	10.1215	2.83261	10.122	1.87827	10.122	1.80194	10.122	8.80125
10.122	3.14332	10.122	2.03315	10.122	3.04472	10.1224	6.31304	10.1225	2.52779	10.1224	1.21793	10.123	2.44902	10.123	2.73119	10.123	4.08849		10.122	2.32765	10.122	3.45787	10.122	2.44016	10.1224	3.15249	10.1225	1.25724	10.1224	2.83263	10.123	1.87714	10.123	1.8019	10.123	8.80245
10.123	3.14396	10.123	2.03317	10.123	3.04385	10.1232	6.31311	10.1233	2.52744	10.1232	1.21788	10.123	2.44871	10.123	2.73096	10.123	4.0885		10.123	2.32872	10.123	3.45792	10.123	2.43881	10.1232	3.15254	10.1233	1.2569	10.1232	2.83246	10.123	1.87643	10.123	1.80144	10.123	8.80248
10.124	3.14446	10.124	2.03273	10.124	3.04399	10.1241	6.31343	10.1241	2.52709	10.124	1.21748	10.124	2.44817	10.124	2.73073	10.124	4.0888		10.124	2.32956	10.124	3.45659	10.124	2.43904	10.1241	3.15275	10.1241	1.25654	10.124	2.8311	10.124	1.87515	10.124	1.80098	10.124	8.80339
10.125	3.14478	10.125	2.03275	10.125	3.0438	10.1249	6.31437	10.1249	2.52709	10.1249	1.21721	10.125	2.44816	10.125	2.73104	10.125	4.08899		10.125	2.33009	10.125	3.45665	10.125	2.43874	10.1249	3.15336	10.1249	1.25654	10.1249	2.83015	10.125	1.87512	10.125	1.80159	10.125	8.80396
10.126	3.1449	10.125	2.03194	10.126	3.04307	10.1257	6.31483	10.1258	2.5282	10.1257	1.21689	10.126	2.44795	10.126	2.73133	10.126	4.08875		10.126	2.33029	10.125	3.45417	10.126	2.43759	10.1257	3.15366	10.1258	1.25766	10.1257	2.82905	10.126	1.87463	10.126	1.80218	10.126	8.80324
10.126	3.14541	10.126	2.03203	10.127	3.04224	10.1265	6.31513	10.1266	2.5284	10.1265	1.21622	10.127	2.44768	10.127	2.73149	10.127	4.08931		10.126	2.33116	10.126	3.45444	10.127	2.43631	10.1265	3.15386	10.1266	1.25785	10.1265	2.82675	10.127	1.874	10.127	1.80248	10.127	8.80492
10.127	3.14565	10.127	2.03147	10.127	3.04123	10.1274	6.31579	10.1274	2.52825	10.1274	1.21619	10.128	2.44727	10.128	2.73153	10.128	4.08982		10.127	2.33156	10.127	3.45271	10.127	2.43472	10.1274	3.15428	10.1274	1.25771	10.1274	2.82664	10.128	1.87303	10.128	1.80257	10.128	8.80643
10.128	3.14588	10.128	2.03175	10.128	3.04093	10.1282	6.31601	10.1283	2.52882	10.1282	1.21591	10.128	2.44778	10.128	2.73124	10.128	4.0895		10.128	2.33194	10.128	3.45358	10.128	2.43425	10.1282	3.15442	10.1283	1.25828	10.1282	2.82568	10.128	1.87422	10.128	1.80198	10.128	8.80546
10.129	3.14586	10.129	2.03231	10.129	3.0406	10.129	6.31632	10.1291	2.5296	10.129	1.21551	10.129	2.44733	10.129	2.73128	10.129	4.08883		10.129	2.33191	10.129	3.45529	10.129	2.43375	10.129	3.15463	10.1291	1.25906	10.129	2.82429	10.129	1.87315	10.129	1.80207	10.129	8.80347
10.13	3.14643	10.13	2.03205	10.13	3.04021	10.1299	6.31661	10.1299	2.53018	10.1299	1.21561	10.13	2.44692	10.13	2.73142	10.13	4.08894		10.13	2.33286	10.13	3.45449	10.13	2.43314	10.1299	3.15482	10.1299	1.25964	10.1299	2.82463	10.13	1.87219	10.13	1.80234	10.13	8.8038
10.131	3.14695	10.13	2.03165	10.131	3.04019	10.1307	6.31664	10.1308	2.53071	10.1307	1.21527	10.131	2.44677	10.131	2.73092	10.131	4.08799		10.131	2.33374	10.13	3.45326	10.131	2.4331	10.1307	3.15484	10.1308	1.26017	10.1307	2.82348	10.131	1.87184	10.131	1.80134	10.131	8.80095
10.131	3.14738	10.131	2.03189	10.132	3.03948	10.1315	6.31706	10.1316	2.53119	10.1315	1.21506	10.132	2.44737	10.132	2.73115	10.132	4.08832		10.131	2.33446	10.131	3.454	10.132	2.43199	10.1315	3.15511	10.1316	1.26065	10.1315	2.82276	10.132	1.87325	10.132	1.8018	10.132	8.80193
10.132	3.14706	10.132	2.03186	10.132	3.03868	10.1324	6.31744	10.1324	2.53138	10.1324	1.21504	10.133	2.44796	10.133	2.7308	10.133	4.08842		10.132	2.33392	10.132	3.45391	10.132	2.43075	10.1324	3.15536	10.1324	1.26084	10.1324	2.82268	10.133	1.87466	10.133	1.80111	10.133	8.80226
10.133	3.14684	10.133	2.03147	10.133	3.03819	10.1332	6.31776	10.1333	2.53127	10.1332	1.21393	10.133	2.44799	10.133	2.7309	10.133	4.0885		10.133	2.33356	10.133	3.45272	10.133	2.42998	10.1332	3.15557	10.1333	1.26072	10.1332	2.81886	10.133	1.87472	10.133	1.80132	10.133	8.80247
10.134	3.147	10.134	2.03131	10.134	3.03803	10.134	6.31788	10.1341	2.53184	10.134	1.213	10.134	2.4478	10.134	2.73084	10.134	4.08858		10.134	2.33383	10.134	3.45221	10.134	2.42973	10.134	3.15565	10.1341	1.2613	10.134	2.81565	10.134	1.87427	10.134	1.8012	10.134	8.80273
10.135	3.14721	10.135	2.03106	10.135	3.03768	10.1349	6.31763	10.1349	2.5323	10.1349	1.21279	10.135	2.4473	10.135	2.73087	10.135	4.08833		10.135	2.33417	10.135	3.45145	10.135	2.42919	10.1349	3.15548	10.1349	1.26176	10.1349	2.81493	10.135	1.87309	10.135	1.80125	10.135	8.80198
10.136	3.14668	10.135	2.03084	10.136	3.03711	10.1357	6.31798	10.1358	2.53299	10.1357	1.21227	10.136	2.44693	10.136	2.73021	10.136	4.08896		10.136	2.33328	10.135	3.45078	10.136	2.4283	10.1357	3.15571	10.1358	1.26245	10.1357	2.81312	10.136	1.87222	10.136	1.79993	10.136	8.80387
10.136	3.14684	10.136	2.03106	10.137	3.03643	10.1365	6.31798	10.1366	2.53362	10.1365	1.2118	10.137	2.44682	10.137	2.72955	10.137	4.08885		10.136	2.33354	10.136	3.45144	10.137	2.42724	10.1365	3.15571	10.1366	1.26307	10.1365	2.81152	10.137	1.87197	10.137	1.79863	10.137	8.80353
10.137	3.14696	10.137	2.03085	10.137	3.03529	10.1374	6.31747	10.1374	2.53403	10.1373	1.21096	10.138	2.44637	10.138	2.7285	10.138	4.08849		10.137	2.33375	10.137	3.45082	10.137	2.42546	10.1374	3.15538	10.1374	1.26349	10.1373	2.80863	10.138	1.87091	10.138	1.79654	10.138	8.80243
10.138	3.14699	10.138	2.03069	10.138	3.03486	10.1382	6.31738	10.1383	2.53421	10.1382	1.21015	10.138	2.44622	10.138	2.72786	10.138	4.08805		10.138	2.3338	10.138	3.45031	10.138	2.42479	10.1382	3.15532	10.1383	1.26367	10.1382	2.80581	10.138	1.87056	10.138	1.79526	10.138	8.80113
10.139	3.14696	10.139	2.03079	10.139	3.03402	10.139	6.31757	10.1391	2.53399	10.139	1.2099	10.139	2.44633	10.139	2.72756	10.139	4.08831		10.139	2.33376	10.139	3.45061	10.139	2.42347	10.139	3.15544	10.1391	1.26345	10.139	2.80497	10.139	1.8708	10.139	1.79467	10.139	8.8019
10.14	3.14708	10.14	2.03114	10.14	3.03347	10.1399	6.31755	10.1399	2.53367	10.1398	1.20994	10.14	2.4464	10.14	2.72796	10.14	4.08849		10.14	2.33395	10.14	3.45169	10.14	2.42262	10.1399	3.15543	10.1399	1.26313	10.1398	2.80511	10.14	1.87097	10.14	1.79547	10.14	8.80246
10.141	3.14771	10.14	2.03113	10.141	3.03296	10.1407	6.31771	10.1408	2.53399	10.1407	1.20957	10.141	2.44564	10.141	2.72839	10.141	4.08918		10.141	2.33501	10.14	3.45165	10.141	2.42182	10.1407	3.15553	10.1408	1.26345	10.1407	2.80382	10.141	1.8692	10.141	1.79632	10.141	8.80451
10.141	3.14808	10.141	2.03136	10.142	3.0319	10.1415	6.31796	10.1416	2.53458	10.1415	1.2085	10.142	2.44543	10.142	2.72798	10.142	4.08885		10.141	2.33563	10.141	3.45239	10.142	2.42017	10.1415	3.1557	10.1416	1.26404	10.1415	2.80013	10.142	1.8687	10.142	1.79551	10.142	8.80351
10.142	3.14764	10.142	2.03124	10.142	3.03159	10.1424	6.3181	10.1424	2.53451	10.1423	1.20804	10.143	2.44616	10.143	2.72775	10.143	4.08905		10.142	2.3349	10.142	3.45202	10.142	2.41968	10.1424	3.15579	10.1424	1.26397	10.1423	2.79854	10.143	1.87041	10.143	1.79503	10.143	8.80412
10.143	3.14801	10.143	2.03111	10.143	3.03135	10.1432	6.31725	10.1433	2.53489	10.1432	1.20721	10.143	2.44624	10.143	2.72789	10.143	4.08948		10.143	2.33551	10.143	3.4516	10.143	2.41931	10.1432	3.15524	10.1433	1.26435	10.1432	2.79571	10.143	1.87059	10.143	1.79532	10.143	8.80541
10.144	3.14848	10.144	2.03093	10.144	3.03093	10.144	6.3174	10.1441	2.53435	10.144	1.20646	10.144	2.44608	10.144	2.72706	10.144	4.08963		10.144	2.3363	10.144	3.45105	10.144	2.41865	10.144	3.15533	10.1441	1.26381	10.144	2.79312	10.144	1.87021	10.144	1.79366	10.144	8.80587
10.145	3.14831	10.145	2.03056	10.145	3.03023	10.1449	6.31707	10.1449	2.53476	10.1448	1.2064	10.145	2.44602	10.145	2.72703	10.145	4.09014		10.145	2.33602	10.145	3.4499	10.145	2.41756	10.1449	3.15512	10.1449	1.26422	10.1448	2.79291	10.145	1.87008	10.145	1.79361	10.145	8.80739
10.146	3.14864	10.145	2.03042	10.146	3.02925	10.1457	6.31682	10.1457	2.53504	10.1457	1.20622	10.146	2.44591	10.146	2.72715	10.146	4.09051		10.146	2.33657	10.145	3.44948	10.146	2.41604	10.1457	3.15496	10.1457	1.2645	10.1457	2.79228	10.146	1.86983	10.146	1.79384	10.146	8.80851
10.146	3.14828	10.146	2.0311	10.147	3.02845	10.1465	6.31743	10.1466	2.53541	10.1465	1.20469	10.147	2.4457	10.147	2.72745	10.147	4.09026		10.146	2.33597	10.146	3.45156	10.147	2.41479	10.1465	3.15535	10.1466	1.26487	10.1465	2.787	10.147	1.86933	10.147	1.79445	10.147	8.80775
10.147	3.14762	10.147	2.03073	10.147	3.02786	10.1473	6.3178	10.1474	2.5355	10.1473	1.20441	10.148	2.44558	10.148	2.72775	10.148	4.09019		10.147	2.33485	10.147	3.45044	10.147	2.41386	10.1473	3.15559	10.1474	1.26496	10.1473	2.78605	10.148	1.86904	10.148	1.79503	10.148	8.80756
10.148	3.14802	10.148	2.03042	10.148	3.02754	10.1482	6.31787	10.1482	2.5354	10.1482	1.20298	10.148	2.44566	10.148	2.72745	10.148	4.09017		10.148	2.33553	10.148	3.44948	10.148	2.41337	10.1482	3.15564	10.1482	1.26487	10.1482	2.78113	10.148	1.86923	10.148	1.79445	10.148	8.80748
10.149	3.14871	10.149	2.02964	10.149	3.02695	10.149	6.31762	10.1491	2.53529	10.149	1.2024	10.149	2.44551	10.149	2.72753	10.149	4.09023		10.149	2.33669	10.149	3.44708	10.149	2.41245	10.149	3.15548	10.1491	1.26475	10.149	2.77912	10.149	1.86888	10.149	1.79461	10.149	8.80766
10.15	3.14887	10.15	2.0293	10.15	3.02697	10.1499	6.31752	10.1499	2.53541	10.1498	1.20197	10.15	2.44544	10.15	2.72737	10.15	4.09096		10.15	2.33696	10.15	3.44606	10.15	2.41249	10.1499	3.15541	10.1499	1.26487	10.1498	2.77764	10.15	1.86871	10.15	1.79428	10.15	8.80986
10.151	3.14948	10.15	2.02885	10.151	3.02675	10.1507	6.31729	10.1507	2.53572	10.1507	1.20165	10.151	2.44549	10.151	2.72724	10.151	4.09109		10.151	2.33799	10.15	3.44465	10.151	2.41214	10.1507	3.15526	10.1507	1.26518	10.1507	2.77654	10.151	1.86882	10.151	1.79404	10.151	8.81025
10.151	3.14923	10.151	2.02914	10.152	3.0265	10.1515	6.31806	10.1516	2.53639	10.1515	1.20111	10.152	2.44513	10.152	2.72743	10.152	4.09107		10.151	2.33756	10.151	3.44555	10.152	2.41174	10.1515	3.15576	10.1516	1.26585	10.1515	2.77469	10.152	1.86799	10.152	1.7944	10.152	8.81019
10.152	3.14994	10.152	2.02901	10.152	3.02652	10.1524	6.31775	10.1524	2.53649	10.1523	1.20026	10.153	2.44529	10.153	2.72751	10.153	4.09118		10.152	2.33875	10.152	3.44515	10.152	2.41178	10.1524	3.15556	10.1524	1.26595	10.1523	2.77173	10.153	1.86836	10.153	1.79457	10.153	8.81051
10.153	3.15053	10.153	2.02899	10.153	3.02567	10.1532	6.31792	10.1532	2.53646	10.1532	1.20013	10.153	2.44523	10.153	2.72679	10.153	4.09104		10.153	2.33974	10.153	3.4451	10.153	2.41045	10.1532	3.15567	10.1532	1.26592	10.1532	2.7713	10.153	1.86823	10.153	1.79314	10.153	8.8101
10.154	3.15067	10.154	2.02946	10.154	3.02529	10.154	6.31816	10.1541	2.53698	10.154	1.19973	10.154	2.44504	10.154	2.72665	10.154	4.09097		10.154	2.33997	10.154	3.44652	10.154	2.40986	10.154	3.15583	10.1541	1.26645	10.154	2.7699	10.154	1.86776	10.154	1.79285	10.154	8.80989
10.155	3.15049	10.155	2.02922	10.155	3.02514	10.1548	6.31819	10.1549	2.53676	10.1548	1.19921	10.155	2.4453	10.155	2.72647	10.155	4.09042		10.155	2.33968	10.155	3.44581	10.155	2.40962	10.1548	3.15585	10.1549	1.26622	10.1548	2.76812	10.155	1.86839	10.155	1.79249	10.155	8.80824
10.156	3.1503	10.155	2.02863	10.156	3.0248	10.1557	6.31815	10.1557	2.53709	10.1556	1.19834	10.156	2.44513	10.156	2.72636	10.156	4.09028		10.156	2.33935	10.155	3.44398	10.156	2.40909	10.1557	3.15582	10.1557	1.26655	10.1556	2.76512	10.156	1.86798	10.156	1.79228	10.156	8.80783
10.156	3.15076	10.156	2.02847	10.157	3.02331	10.1565	6.31771	10.1566	2.53779	10.1565	1.1985	10.157	2.4445	10.157	2.72531	10.157	4.08995		10.156	2.34013	10.156	3.44349	10.157	2.40676	10.1565	3.15553	10.1566	1.26725	10.1565	2.76568	10.157	1.86649	10.157	1.7902	10.157	8.80684
10.157	3.15033	10.157	2.02785	10.157	3.02272	10.1573	6.31807	10.1574	2.53744	10.1573	1.19781	10.158	2.44407	10.158	2.72523	10.158	4.08998		10.157	2.33941	10.157	3.44159	10.157	2.40585	10.1573	3.15577	10.1574	1.26691	10.1573	2.76329	10.158	1.86548	10.158	1.79003	10.158	8.80691
10.158	3.15013	10.158	2.02705	10.158	3.02204	10.1582	6.31864	10.1582	2.53782	10.1581	1.19644	10.158	2.44453	10.158	2.72511	10.158	4.09072		10.158	2.33907	10.158	3.43912	10.158	2.40479	10.1582	3.15614	10.1582	1.26728	10.1581	2.75857	10.158	1.86657	10.158	1.78979	10.158	8.80912
10.159	3.15038	10.159	2.02679	10.159	3.02155	10.159	6.31926	10.1591	2.53774	10.159	1.19561	10.159	2.44446	10.159	2.72475	10.159	4.09039		10.159	2.33948	10.159	3.43831	10.159	2.40402	10.159	3.15654	10.1591	1.26721	10.159	2.75572	10.159	1.86639	10.159	1.78908	10.159	8.80814
10.16	3.15022	10.16	2.02668	10.16	3.02052	10.1598	6.31897	10.1599	2.53803	10.1598	1.19495	10.16	2.44398	10.16	2.72459	10.16	4.09018		10.16	2.33923	10.16	3.43799	10.16	2.40241	10.1598	3.15635	10.1599	1.26749	10.1598	2.75345	10.16	1.86527	10.16	1.78877	10.16	8.80752
10.161	3.15025	10.16	2.02687	10.161	3.01966	10.1607	6.31901	10.1607	2.53809	10.1607	1.19449	10.161	2.44399	10.161	2.72448	10.161	4.09014		10.161	2.33928	10.16	3.43856	10.161	2.40107	10.1607	3.15638	10.1607	1.26755	10.1607	2.75185	10.161	1.86529	10.161	1.78853	10.161	8.80738
10.161	3.15024	10.161	2.02603	10.162	3.01884	10.1615	6.3185	10.1616	2.53856	10.1615	1.19398	10.162	2.44436	10.162	2.7244	10.162	4.09034		10.161	2.33926	10.161	3.43599	10.162	2.39979	10.1615	3.15605	10.1616	1.26802	10.1615	2.75009	10.162	1.86618	10.162	1.78837	10.162	8.80801
10.162	3.15011	10.162	2.02479	10.162	3.01817	10.1623	6.31866	10.1624	2.53896	10.1623	1.19352	10.163	2.44441	10.163	2.72431	10.163	4.09013		10.162	2.33905	10.162	3.43218	10.162	2.39874	10.1623	3.15615	10.1624	1.26842	10.1623	2.7485	10.163	1.8663	10.163	1.78819	10.163	8.80736
10.163	3.14994	10.163	2.02456	10.163	3.0176	10.1632	6.31909	10.1632	2.53889	10.1631	1.19353	10.163	2.4443	10.163	2.7241	10.163	4.09016		10.163	2.33875	10.163	3.43148	10.163	2.39785	10.1632	3.15643	10.1632	1.26836	10.1631	2.74855	10.163	1.86604	10.163	1.78779	10.163	8.80745
10.164	3.15048	10.164	2.02401	10.164	3.01744	10.164	6.31879	10.1641	2.53875	10.164	1.19313	10.164	2.44385	10.164	2.72386	10.164	4.09012		10.164	2.33965	10.164	3.42977	10.164	2.39761	10.164	3.15624	10.1641	1.26822	10.164	2.74716	10.164	1.86496	10.164	1.7873	10.164	8.80734
10.165	3.15019	10.165	2.02366	10.165	3.0173	10.1648	6.31865	10.1649	2.53859	10.1648	1.19235	10.165	2.44339	10.165	2.7239	10.165	4.09074		10.165	2.33918	10.165	3.42869	10.165	2.39739	10.1648	3.15615	10.1649	1.26806	10.1648	2.74448	10.165	1.86387	10.165	1.78738	10.165	8.80921
10.166	3.15043	10.165	2.02384	10.166	3.01681	10.1657	6.31826	10.1657	2.53875	10.1656	1.1918	10.166	2.44307	10.166	2.72391	10.166	4.09059		10.166	2.33957	10.165	3.42925	10.166	2.39663	10.1657	3.15589	10.1657	1.26821	10.1656	2.74258	10.166	1.86314	10.166	1.78741	10.166	8.80874
10.166	3.15013	10.166	2.02337	10.167	3.01638	10.1665	6.31752	10.1666	2.53878	10.1665	1.19119	10.167	2.44359	10.167	2.72359	10.167	4.0901		10.166	2.33907	10.166	3.4278	10.167	2.39595	10.1665	3.15541	10.1666	1.26825	10.1665	2.74047	10.167	1.86435	10.167	1.78677	10.167	8.80728
10.167	3.14988	10.167	2.02342	10.167	3.01571	10.1673	6.31788	10.1674	2.53889	10.1673	1.19107	10.168	2.44417	10.168	2.72371	10.168	4.09013		10.167	2.33865	10.167	3.42798	10.167	2.3949	10.1673	3.15564	10.1674	1.26836	10.1673	2.74007	10.168	1.86573	10.168	1.787	10.168	8.80737
10.168	3.14961	10.168	2.02309	10.168	3.015	10.1682	6.31832	10.1682	2.53911	10.1681	1.19078	10.168	2.44475	10.168	2.72337	10.168	4.08991		10.168	2.33819	10.168	3.42695	10.168	2.3938	10.1682	3.15593	10.1682	1.26857	10.1681	2.73907	10.168	1.86709	10.168	1.78633	10.168	8.80669
10.169	3.14891	10.169	2.0233	10.169	3.01451	10.169	6.31831	10.1691	2.53971	10.169	1.18991	10.169	2.44514	10.169	2.72267	10.169	4.08958		10.169	2.33702	10.169	3.42759	10.169	2.39304	10.169	3.15592	10.1691	1.26917	10.169	2.73608	10.169	1.868	10.169	1.78493	10.169	8.80573
10.17	3.14884	10.17	2.02298	10.17	3.01417	10.1698	6.31895	10.1699	2.5397	10.1698	1.18928	10.17	2.44468	10.17	2.72242	10.17	4.08981		10.17	2.3369	10.17	3.42663	10.17	2.3925	10.1698	3.15634	10.1699	1.26916	10.1698	2.7339	10.17	1.86692	10.17	1.78443	10.17	8.80639
10.171	3.14909	10.17	2.02212	10.171	3.01382	10.1707	6.31893	10.1707	2.53969	10.1706	1.18882	10.171	2.44464	10.171	2.72197	10.171	4.09011		10.171	2.33732	10.17	3.42397	10.171	2.39196	10.1707	3.15633	10.1707	1.26916	10.1706	2.73231	10.171	1.86682	10.171	1.78354	10.171	8.80731
10.171	3.149	10.171	2.02206	10.172	3.01318	10.1715	6.31871	10.1715	2.53958	10.1715	1.188	10.172	2.44451	10.172	2.7216	10.172	4.09052		10.171	2.33718	10.171	3.42379	10.172	2.39096	10.1715	3.15619	10.1715	1.26905	10.1715	2.72949	10.172	1.86652	10.172	1.7828	10.172	8.80853
10.172	3.14891	10.172	2.02187	10.172	3.01219	10.1723	6.31836	10.1724	2.53942	10.1723	1.18729	10.173	2.44435	10.173	2.7215	10.173	4.09122		10.172	2.33703	10.172	3.42319	10.172	2.38941	10.1723	3.15596	10.1724	1.26888	10.1723	2.72704	10.173	1.86616	10.173	1.78262	10.173	8.81064
10.173	3.14824	10.173	2.0216	10.173	3.01098	10.1731	6.3182	10.1732	2.5391	10.1731	1.18629	10.173	2.44398	10.173	2.72147	10.173	4.09096		10.173	2.33589	10.173	3.42238	10.173	2.38753	10.1731	3.15585	10.1732	1.26856	10.1731	2.7236	10.173	1.86528	10.173	1.78256	10.173	8.80987
10.174	3.1481	10.174	2.02135	10.174	3.01061	10.174	6.31791	10.174	2.53914	10.174	1.1856	10.174	2.44329	10.174	2.72182	10.174	4.09176		10.174	2.33567	10.174	3.4216	10.174	2.38696	10.174	3.15567	10.174	1.2686	10.174	2.72121	10.174	1.86366	10.174	1.78324	10.174	8.81223
10.175	3.1477	10.175	2.02105	10.175	3.01015	10.1748	6.31744	10.1749	2.53961	10.1748	1.18524	10.175	2.44315	10.175	2.72179	10.175	4.09189		10.175	2.33499	10.175	3.42069	10.175	2.38624	10.1748	3.15536	10.1749	1.26907	10.1748	2.71997	10.175	1.86332	10.175	1.78318	10.175	8.81263
10.176	3.14849	10.175	2.02031	10.176	3.00944	10.1756	6.31689	10.1757	2.54011	10.1756	1.18477	10.176	2.44329	10.176	2.72127	10.176	4.0916		10.176	2.33631	10.175	3.4184	10.176	2.38512	10.1756	3.155	10.1757	1.26957	10.1756	2.71835	10.176	1.86366	10.176	1.78215	10.176	8.81177
10.176	3.14759	10.176	2.02035	10.177	3.00859	10.1765	6.3173	10.1765	2.54066	10.1765	1.18391	10.177	2.44354	10.177	2.72112	10.177	4.09182		10.176	2.33481	10.176	3.41854	10.177	2.3838	10.1765	3.15527	10.1765	1.27013	10.1765	2.7154	10.177	1.86425	10.177	1.78186	10.177	8.81242
10.177	3.14815	10.177	2.02018	10.177	3.00787	10.1773	6.31641	10.1774	2.54083	10.1773	1.18316	10.178	2.44335	10.178	2.7213	10.178	4.09185		10.177	2.33575	10.177	3.41802	10.177	2.38269	10.1773	3.15469	10.1774	1.27029	10.1773	2.71281	10.178	1.86379	10.178	1.78221	10.178	8.81252
10.178	3.14818	10.178	2.01957	10.178	3.00704	10.1781	6.31595	10.1782	2.54062	10.1781	1.18235	10.178	2.44296	10.178	2.72123	10.178	4.09184		10.178	2.3358	10.178	3.41613	10.178	2.38139	10.1781	3.15438	10.1782	1.27008	10.1781	2.71002	10.178	1.86286	10.178	1.78207	10.178	8.8125
10.179	3.14846	10.179	2.01964	10.179	3.00633	10.179	6.31562	10.179	2.54087	10.179	1.18205	10.179	2.44279	10.179	2.72182	10.179	4.09252		10.179	2.33628	10.179	3.41635	10.179	2.38028	10.179	3.15417	10.179	1.27034	10.179	2.70897	10.179	1.86246	10.179	1.78325	10.179	8.81453
10.18	3.14802	10.18	2.01955	10.18	3.00563	10.1798	6.31555	10.1799	2.54125	10.1798	1.18192	10.18	2.44262	10.18	2.72168	10.18	4.09334		10.18	2.33554	10.18	3.41609	10.18	2.37918	10.1798	3.15413	10.1799	1.27072	10.1798	2.70854	10.18	1.86208	10.18	1.78297	10.18	8.81698
10.181	3.14802	10.18	2.01895	10.181	3.00499	10.1806	6.31529	10.1807	2.54135	10.1806	1.1812	10.181	2.44243	10.181	2.72119	10.181	4.09326		10.181	2.33553	10.18	3.41424	10.181	2.37818	10.1806	3.15396	10.1807	1.27082	10.1806	2.70605	10.181	1.86162	10.181	1.78199	10.181	8.81674
10.181	3.14823	10.181	2.01834	10.182	3.00436	10.1815	6.31473	10.1815	2.54141	10.1814	1.18046	10.182	2.44248	10.182	2.72081	10.182	4.09287		10.181	2.33587	10.181	3.41237	10.182	2.3772	10.1815	3.15359	10.1815	1.27087	10.1814	2.70351	10.182	1.86173	10.182	1.78123	10.182	8.81557
10.182	3.14741	10.182	2.01842	10.182	3.00313	10.1823	6.31454	10.1824	2.5413	10.1823	1.1798	10.183	2.4428	10.183	2.72044	10.183	4.09245		10.182	2.33451	10.182	3.41259	10.182	2.37528	10.1823	3.15347	10.1824	1.27077	10.1823	2.70124	10.183	1.8625	10.183	1.78049	10.183	8.81432
10.183	3.14672	10.183	2.01799	10.183	3.00283	10.1831	6.31436	10.1832	2.54101	10.1831	1.17947	10.183	2.44322	10.183	2.72061	10.183	4.09267		10.183	2.33335	10.183	3.41128	10.183	2.37481	10.1831	3.15335	10.1832	1.27048	10.1831	2.70009	10.183	1.86347	10.183	1.78084	10.183	8.81497
10.184	3.14682	10.184	2.01763	10.184	3.00224	10.184	6.31417	10.184	2.54126	10.1839	1.17861	10.184	2.44268	10.184	2.72034	10.184	4.09247		10.184	2.33351	10.184	3.41017	10.184	2.37389	10.184	3.15323	10.184	1.27072	10.1839	2.69711	10.184	1.86221	10.184	1.78031	10.184	8.81437
10.185	3.14703	10.184	2.01745	10.185	3.00108	10.1848	6.31419	10.1849	2.54125	10.1848	1.1782	10.185	2.44248	10.185	2.71994	10.185	4.09254		10.185	2.33387	10.184	3.40962	10.185	2.37209	10.1848	3.15324	10.1849	1.27072	10.1848	2.69572	10.185	1.86174	10.185	1.7795	10.185	8.81458
10.186	3.14673	10.185	2.01703	10.186	3	10.1856	6.31395	10.1857	2.54172	10.1856	1.17791	10.186	2.44231	10.186	2.72002	10.186	4.09206		10.186	2.33337	10.185	3.40832	10.186	2.3704	10.1856	3.15308	10.1857	1.27119	10.1856	2.69472	10.186	1.86134	10.186	1.77966	10.186	8.81315
10.186	3.14665	10.186	2.01701	10.187	2.99905	10.1865	6.31362	10.1865	2.54184	10.1864	1.17713	10.187	2.44242	10.187	2.71939	10.187	4.09116		10.186	2.33324	10.186	3.40828	10.187	2.36891	10.1865	3.15287	10.1865	1.27131	10.1864	2.69204	10.187	1.86159	10.187	1.7784	10.187	8.81046
10.187	3.14608	10.187	2.01676	10.187	2.99863	10.1873	6.31331	10.1874	2.54146	10.1873	1.17603	10.188	2.44237	10.188	2.71892	10.188	4.09019		10.187	2.33228	10.187	3.4075	10.187	2.36826	10.1873	3.15267	10.1874	1.27093	10.1873	2.68825	10.188	1.86147	10.188	1.77748	10.188	8.80754
10.188	3.14676	10.188	2.01586	10.188	2.9982	10.1881	6.31255	10.1882	2.54126	10.1881	1.17558	10.188	2.44169	10.188	2.71808	10.188	4.09008		10.188	2.33341	10.188	3.40473	10.188	2.36758	10.1881	3.15217	10.1882	1.27072	10.1881	2.68668	10.188	1.85988	10.188	1.7758	10.188	8.80722
10.189	3.14691	10.189	2.01637	10.189	2.99747	10.189	6.31175	10.189	2.54104	10.1889	1.17439	10.189	2.44125	10.189	2.7178	10.189	4.09		10.189	2.33367	10.189	3.40632	10.189	2.36645	10.189	3.15165	10.189	1.27051	10.1889	2.68258	10.189	1.85885	10.189	1.77524	10.189	8.80699
10.19	3.14615	10.189	2.01623	10.19	2.99673	10.1898	6.3111	10.1898	2.54142	10.1898	1.17339	10.19	2.44091	10.19	2.71802	10.19	4.08953		10.19	2.33239	10.189	3.40588	10.19	2.36529	10.1898	3.15123	10.1898	1.27089	10.1898	2.67914	10.19	1.85803	10.19	1.77568	10.19	8.80556
10.191	3.14544	10.19	2.01615	10.191	2.99591	10.1906	6.31102	10.1907	2.54191	10.1906	1.17281	10.191	2.44019	10.191	2.71733	10.191	4.08997		10.191	2.33121	10.19	3.40562	10.191	2.36402	10.1906	3.15118	10.1907	1.27138	10.1906	2.67714	10.191	1.85635	10.191	1.77431	10.191	8.80689
10.191	3.14537	10.191	2.01591	10.192	2.99504	10.1915	6.31108	10.1915	2.54268	10.1914	1.17254	10.192	2.43984	10.192	2.71692	10.192	4.08935		10.191	2.33109	10.191	3.40488	10.192	2.36266	10.1915	3.15122	10.1915	1.27215	10.1914	2.67619	10.192	1.85553	10.192	1.77349	10.192	8.80501
10.192	3.1454	10.192	2.01602	10.192	2.9939	10.1923	6.31119	10.1923	2.54294	10.1923	1.17231	10.193	2.44002	10.193	2.71656	10.193	4.08901		10.192	2.33114	10.192	3.40522	10.192	2.36089	10.1923	3.15129	10.1923	1.27241	10.1923	2.67542	10.193	1.85595	10.193	1.77277	10.193	8.804
10.193	3.14576	10.193	2.01553	10.193	2.99291	10.1931	6.31046	10.1932	2.54284	10.1931	1.17179	10.193	2.4401	10.193	2.71563	10.193	4.08914		10.193	2.33174	10.193	3.40373	10.193	2.35934	10.1931	3.15082	10.1932	1.27231	10.1931	2.67361	10.193	1.85613	10.193	1.77092	10.193	8.80441
10.194	3.14515	10.194	2.01503	10.194	2.99201	10.194	6.31064	10.194	2.54311	10.1939	1.17158	10.194	2.43969	10.194	2.71534	10.194	4.08875		10.194	2.33071	10.194	3.40217	10.194	2.35793	10.194	3.15093	10.194	1.27258	10.1939	2.67291	10.194	1.85516	10.194	1.77035	10.194	8.80324
10.195	3.14523	10.194	2.01455	10.195	2.99136	10.1948	6.31032	10.1949	2.54365	10.1948	1.17087	10.195	2.43996	10.195	2.7156	10.195	4.08838		10.195	2.33085	10.194	3.40069	10.195	2.35692	10.1948	3.15072	10.1949	1.27312	10.1948	2.67046	10.195	1.8558	10.195	1.77086	10.195	8.80211
10.195	3.14512	10.195	2.01388	10.196	2.99033	10.1956	6.31036	10.1957	2.54373	10.1956	1.17005	10.196	2.44018	10.196	2.71549	10.196	4.08809		10.195	2.33066	10.195	3.39865	10.196	2.35531	10.1956	3.15075	10.1957	1.27321	10.1956	2.66762	10.196	1.85631	10.196	1.77065	10.196	8.80125
10.196	3.14493	10.196	2.01372	10.197	2.98917	10.1965	6.31053	10.1965	2.54396	10.1964	1.16962	10.197	2.44004	10.197	2.71492	10.197	4.08785		10.196	2.33034	10.196	3.39817	10.197	2.3535	10.1965	3.15086	10.1965	1.27343	10.1964	2.66614	10.197	1.85599	10.197	1.76952	10.197	8.80053
10.197	3.14515	10.197	2.01381	10.197	2.98844	10.1973	6.31033	10.1973	2.54395	10.1973	1.16972	10.198	2.44054	10.198	2.7146	10.198	4.08721		10.197	2.33071	10.197	3.39843	10.197	2.35236	10.1973	3.15073	10.1973	1.27342	10.1973	2.66648	10.198	1.85716	10.198	1.76887	10.198	8.79862
10.198	3.14471	10.198	2.01386	10.198	2.98798	10.1981	6.31018	10.1982	2.54405	10.1981	1.16863	10.198	2.44102	10.198	2.71533	10.198	4.0865		10.198	2.32997	10.198	3.3986	10.198	2.35164	10.1981	3.15063	10.1982	1.27352	10.1981	2.66274	10.198	1.85831	10.198	1.77033	10.198	8.79649
10.199	3.14456	10.199	2.01382	10.199	2.98738	10.1989	6.30969	10.199	2.5449	10.1989	1.16806	10.199	2.44042	10.199	2.71536	10.199	4.08639		10.199	2.32973	10.199	3.39848	10.199	2.35071	10.1989	3.15031	10.199	1.27437	10.1989	2.66076	10.199	1.85689	10.199	1.77039	10.199	8.79614
10.2	3.14443	10.199	2.01375	10.2	2.9866	10.1998	6.30942	10.1998	2.54573	10.1998	1.16752	10.2	2.44002	10.2	2.71464	10.2	4.0857		10.2	2.3295	10.199	3.39824	10.2	2.34949	10.1998	3.15014	10.1998	1.2752	10.1998	2.65891	10.2	1.85594	10.2	1.76896	10.2	8.79407
10.2	3.14433	10.2	2.01385	10.201	2.98547	10.2006	6.30949	10.2007	2.54596	10.2006	1.16711	10.201	2.43983	10.201	2.71441	10.201	4.08548		10.2	2.32935	10.2	3.39855	10.201	2.34773	10.2006	3.15018	10.2007	1.27544	10.2006	2.65749	10.201	1.8555	10.201	1.76849	10.201	8.79344
10.201	3.14416	10.201	2.01335	10.202	2.98472	10.2014	6.30998	10.2015	2.54588	10.2014	1.16651	10.202	2.43987	10.202	2.71413	10.202	4.08537		10.201	2.32905	10.201	3.39702	10.202	2.34656	10.2014	3.1505	10.2015	1.27536	10.2014	2.65544	10.202	1.8556	10.202	1.76795	10.202	8.7931
10.202	3.14404	10.202	2.01289	10.202	2.98395	10.2023	6.31058	10.2023	2.5464	10.2023	1.16606	10.203	2.43976	10.203	2.71362	10.203	4.08496		10.202	2.32885	10.202	3.3956	10.202	2.34535	10.2023	3.15089	10.2023	1.27588	10.2023	2.65389	10.203	1.85533	10.203	1.76693	10.203	8.79186
10.203	3.14346	10.203	2.0132	10.203	2.98297	10.2031	6.31075	10.2032	2.54631	10.2031	1.16566	10.203	2.43962	10.203	2.71337	10.203	4.08439		10.203	2.32789	10.203	3.39656	10.203	2.34383	10.2031	3.151	10.2032	1.27578	10.2031	2.6525	10.203	1.85501	10.203	1.76642	10.203	8.79015
10.204	3.14317	10.204	2.01363	10.204	2.98239	10.2039	6.31061	10.204	2.54666	10.2039	1.16456	10.204	2.43938	10.204	2.71277	10.204	4.08383		10.204	2.32739	10.204	3.39789	10.204	2.34292	10.2039	3.15091	10.204	1.27614	10.2039	2.64868	10.204	1.85443	10.204	1.76523	10.204	8.78848
10.205	3.14304	10.204	2.01356	10.205	2.98158	10.2048	6.30989	10.2048	2.54731	10.2048	1.16389	10.205	2.43916	10.205	2.71218	10.205	4.08306		10.205	2.32718	10.204	3.39765	10.205	2.34166	10.2048	3.15044	10.2048	1.27679	10.2048	2.64639	10.205	1.85391	10.205	1.76407	10.205	8.78616
10.205	3.14296	10.205	2.01354	10.206	2.98006	10.2056	6.31001	10.2057	2.54792	10.2056	1.16304	10.206	2.43946	10.206	2.71177	10.206	4.08271		10.205	2.32703	10.205	3.3976	10.206	2.33928	10.2056	3.15052	10.2057	1.2774	10.2056	2.64345	10.206	1.85463	10.206	1.76324	10.206	8.78513
10.206	3.14301	10.206	2.0139	10.207	2.97895	10.2064	6.31015	10.2065	2.54832	10.2064	1.16227	10.207	2.43931	10.207	2.71136	10.207	4.08169		10.206	2.32713	10.206	3.39872	10.207	2.33756	10.2064	3.15061	10.2065	1.2778	10.2064	2.6408	10.207	1.85426	10.207	1.76243	10.207	8.78206
10.207	3.14245	10.207	2.01414	10.207	2.97728	10.2073	6.30989	10.2073	2.5486	10.2073	1.16182	10.208	2.43944	10.208	2.71115	10.208	4.08102		10.207	2.32618	10.207	3.39946	10.207	2.33494	10.2073	3.15044	10.2073	1.27808	10.2073	2.63926	10.208	1.85457	10.208	1.762	10.208	8.78007
10.208	3.14246	10.208	2.01397	10.208	2.97616	10.2081	6.30992	10.2082	2.54918	10.2081	1.16102	10.208	2.4382	10.208	2.71056	10.208	4.08101		10.208	2.3262	10.208	3.39894	10.208	2.3332	10.2081	3.15047	10.2082	1.27866	10.2081	2.63649	10.208	1.85167	10.208	1.76084	10.208	8.78003
10.209	3.14248	10.209	2.0136	10.209	2.97549	10.2089	6.3096	10.209	2.54934	10.2089	1.16033	10.209	2.43791	10.209	2.70971	10.209	4.08118		10.209	2.32623	10.209	3.39778	10.209	2.33216	10.2089	3.15025	10.209	1.27882	10.2089	2.63411	10.209	1.85096	10.209	1.75914	10.209	8.78055
10.21	3.14209	10.209	2.01368	10.21	2.97473	10.2098	6.30923	10.2098	2.54942	10.2097	1.16018	10.21	2.43778	10.21	2.70987	10.21	4.08068		10.21	2.32558	10.209	3.39804	10.21	2.33097	10.2098	3.15002	10.2098	1.2789	10.2097	2.63361	10.21	1.85066	10.21	1.75947	10.21	8.77903
10.21	3.14256	10.21	2.01362	10.211	2.97423	10.2106	6.30839	10.2107	2.54939	10.2106	1.15984	10.211	2.43759	10.211	2.71007	10.211	4.08006		10.21	2.32637	10.21	3.39784	10.211	2.3302	10.2106	3.14947	10.2107	1.27886	10.2106	2.63242	10.211	1.85021	10.211	1.75986	10.211	8.77719
10.211	3.14256	10.211	2.01321	10.212	2.97342	10.2114	6.30714	10.2115	2.54987	10.2114	1.15917	10.212	2.43743	10.212	2.71009	10.212	4.07975		10.211	2.32636	10.211	3.39659	10.212	2.32893	10.2114	3.14865	10.2115	1.27934	10.2114	2.63014	10.212	1.84983	10.212	1.7599	10.212	8.77625
10.212	3.14221	10.212	2.01326	10.212	2.9729	10.2123	6.30616	10.2123	2.5498	10.2122	1.15857	10.213	2.43751	10.213	2.7102	10.213	4.07939		10.212	2.32579	10.212	3.39676	10.212	2.32811	10.2123	3.14801	10.2123	1.27927	10.2122	2.62807	10.213	1.85003	10.213	1.76012	10.213	8.77518
10.213	3.14206	10.213	2.01271	10.213	2.97221	10.2131	6.30587	10.2132	2.55002	10.2131	1.15819	10.213	2.43723	10.213	2.70993	10.213	4.07877		10.213	2.32553	10.213	3.39506	10.213	2.32705	10.2131	3.14783	10.2132	1.2795	10.2131	2.62673	10.213	1.84936	10.213	1.75958	10.213	8.77331
10.214	3.14193	10.214	2.01275	10.214	2.97161	10.2139	6.30576	10.214	2.5498	10.2139	1.15755	10.214	2.43691	10.214	2.70925	10.214	4.07803		10.214	2.32532	10.214	3.39517	10.214	2.3261	10.2139	3.14775	10.214	1.27928	10.2139	2.62455	10.214	1.84861	10.214	1.75823	10.214	8.77109
10.215	3.14221	10.214	2.0126	10.215	2.97124	10.2148	6.30502	10.2148	2.55004	10.2147	1.15688	10.215	2.43653	10.215	2.70818	10.215	4.07726		10.215	2.32578	10.214	3.39471	10.215	2.32553	10.2148	3.14727	10.2148	1.27952	10.2147	2.62222	10.215	1.84773	10.215	1.75611	10.215	8.7688
10.215	3.1427	10.215	2.01226	10.216	2.97055	10.2156	6.30499	10.2157	2.55049	10.2156	1.15639	10.216	2.43594	10.216	2.70746	10.216	4.07612		10.215	2.3266	10.215	3.39367	10.216	2.32445	10.2156	3.14725	10.2157	1.27997	10.2156	2.62055	10.216	1.84632	10.216	1.75467	10.216	8.76536
10.216	3.14308	10.216	2.01164	10.216	2.96992	10.2164	6.30477	10.2165	2.55022	10.2164	1.15597	10.217	2.43558	10.217	2.70727	10.217	4.07523		10.216	2.32725	10.216	3.39176	10.216	2.32348	10.2164	3.14711	10.2165	1.2797	10.2164	2.61911	10.217	1.84547	10.217	1.75428	10.217	8.76271
10.217	3.14224	10.217	2.01144	10.217	2.96924	10.2173	6.30484	10.2173	2.55	10.2172	1.1557	10.218	2.43502	10.218	2.70704	10.218	4.0753		10.217	2.32583	10.217	3.39114	10.217	2.3224	10.2173	3.14716	10.2173	1.27947	10.2172	2.61815	10.218	1.84417	10.218	1.75384	10.218	8.76293
10.218	3.14246	10.218	2.01118	10.218	2.96849	10.2181	6.30439	10.2181	2.55017	10.2181	1.15524	10.218	2.43467	10.218	2.70646	10.218	4.07459		10.218	2.3262	10.218	3.39036	10.218	2.32124	10.2181	3.14686	10.2181	1.27965	10.2181	2.61659	10.218	1.84335	10.218	1.75267	10.218	8.76078
10.219	3.14219	10.219	2.01103	10.219	2.96771	10.2189	6.30423	10.219	2.55034	10.2189	1.15454	10.219	2.43465	10.219	2.70559	10.219	4.07376		10.219	2.32574	10.219	3.3899	10.219	2.32003	10.2189	3.14676	10.219	1.27982	10.2189	2.61415	10.219	1.8433	10.219	1.75096	10.219	8.75831
10.22	3.14198	10.219	2.01085	10.22	2.96712	10.2197	6.30384	10.2198	2.55053	10.2197	1.15406	10.22	2.43496	10.22	2.70493	10.22	4.07322		10.22	2.32539	10.219	3.38935	10.22	2.31909	10.2197	3.14651	10.2198	1.28001	10.2197	2.61252	10.22	1.84401	10.22	1.74963	10.22	8.75668
10.22	3.14145	10.22	2.01	10.221	2.96672	10.2206	6.30378	10.2206	2.55079	10.2206	1.15405	10.221	2.43482	10.221	2.70413	10.221	4.07265		10.22	2.32451	10.22	3.38673	10.221	2.31847	10.2206	3.14647	10.2206	1.28027	10.2206	2.61249	10.221	1.84369	10.221	1.74804	10.221	8.75497
10.221	3.14142	10.221	2.00937	10.221	2.96616	10.2214	6.30306	10.2215	2.5511	10.2214	1.15387	10.222	2.43467	10.222	2.70365	10.222	4.0716		10.221	2.32446	10.221	3.3848	10.221	2.31759	10.2214	3.146	10.2215	1.28058	10.2214	2.61185	10.222	1.84333	10.222	1.74709	10.222	8.75182
10.222	3.14142	10.222	2.009	10.222	2.96579	10.2223	6.30272	10.2223	2.55164	10.2222	1.15354	10.223	2.43486	10.223	2.7037	10.223	4.07005		10.222	2.32445	10.222	3.38366	10.222	2.31702	10.2223	3.14578	10.2223	1.28112	10.2222	2.61072	10.223	1.84379	10.223	1.74719	10.223	8.74719
10.223	3.14118	10.223	2.00884	10.223	2.96534	10.2231	6.30234	10.2231	2.55207	10.2231	1.15309	10.223	2.43462	10.223	2.70322	10.223	4.06935		10.223	2.32404	10.223	3.38317	10.223	2.31632	10.2231	3.14553	10.2231	1.28155	10.2231	2.60918	10.223	1.84321	10.223	1.74623	10.223	8.74507
10.224	3.14119	10.224	2.00847	10.224	2.96514	10.2239	6.30199	10.224	2.55252	10.2239	1.15241	10.224	2.43438	10.224	2.70271	10.224	4.06896		10.224	2.32408	10.224	3.38201	10.224	2.31601	10.2239	3.1453	10.224	1.282	10.2239	2.60684	10.224	1.84265	10.224	1.74523	10.224	8.7439
10.225	3.14107	10.224	2.00801	10.225	2.96473	10.2248	6.30185	10.2248	2.55319	10.2247	1.15186	10.225	2.43382	10.225	2.70238	10.225	4.06824		10.225	2.32387	10.224	3.38062	10.225	2.31537	10.2248	3.14521	10.2248	1.28268	10.2247	2.60494	10.225	1.84134	10.225	1.74456	10.225	8.74176
10.225	3.14089	10.225	2.00759	10.226	2.96395	10.2256	6.30102	10.2256	2.55387	10.2256	1.15126	10.226	2.43365	10.226	2.70218	10.226	4.06703		10.225	2.32357	10.225	3.37933	10.226	2.31415	10.2256	3.14467	10.2256	1.28335	10.2256	2.60286	10.226	1.84093	10.226	1.74416	10.226	8.73813
10.226	3.14018	10.226	2.00719	10.226	2.96334	10.2264	6.30026	10.2265	2.5545	10.2264	1.15074	10.227	2.43339	10.227	2.70156	10.227	4.06577		10.226	2.32237	10.226	3.37809	10.226	2.3132	10.2264	3.14418	10.2265	1.28398	10.2264	2.60106	10.227	1.84033	10.227	1.74293	10.227	8.73435
10.227	3.13994	10.227	2.00747	10.227	2.96285	10.2272	6.29951	10.2273	2.55482	10.2272	1.15041	10.228	2.43339	10.228	2.7012	10.228	4.06509		10.227	2.32197	10.227	3.37896	10.227	2.31244	10.2272	3.14369	10.2273	1.2843	10.2272	2.59995	10.228	1.84033	10.228	1.74221	10.228	8.73232
10.228	3.14013	10.228	2.00709	10.228	2.96233	10.2281	6.29901	10.2281	2.55482	10.228	1.15001	10.228	2.43319	10.228	2.70139	10.228	4.06455		10.228	2.32228	10.228	3.37777	10.228	2.31163	10.2281	3.14336	10.2281	1.28431	10.228	2.59855	10.228	1.83986	10.228	1.74258	10.228	8.73068
10.229	3.13981	10.229	2.00653	10.229	2.96143	10.2289	6.29827	10.229	2.55509	10.2289	1.14956	10.229	2.43282	10.229	2.70154	10.229	4.06439		10.229	2.32176	10.229	3.37607	10.229	2.31022	10.2289	3.14288	10.229	1.28457	10.2289	2.59699	10.229	1.83899	10.229	1.74288	10.229	8.73022
10.23	3.13901	10.229	2.00673	10.23	2.96081	10.2297	6.29797	10.2298	2.55511	10.2297	1.14941	10.23	2.43278	10.23	2.70176	10.23	4.06399		10.23	2.32041	10.229	3.37669	10.23	2.30926	10.2297	3.14268	10.2298	1.28459	10.2297	2.59649	10.23	1.83888	10.23	1.74333	10.23	8.729
10.23	3.13827	10.23	2.00589	10.231	2.95983	10.2306	6.29743	10.2306	2.55562	10.2305	1.14943	10.231	2.43279	10.231	2.70094	10.231	4.063		10.23	2.31918	10.23	3.3741	10.231	2.30773	10.2306	3.14233	10.2306	1.28511	10.2305	2.59654	10.231	1.8389	10.231	1.7417	10.231	8.72605
10.231	3.13835	10.231	2.00533	10.231	2.95855	10.2314	6.29717	10.2315	2.55574	10.2314	1.14945	10.232	2.43253	10.232	2.70012	10.232	4.0628		10.231	2.3193	10.231	3.37238	10.231	2.30573	10.2314	3.14216	10.2315	1.28523	10.2314	2.59664	10.232	1.83828	10.232	1.74007	10.232	8.72546
10.232	3.13829	10.232	2.00495	10.232	2.95791	10.2322	6.29615	10.2323	2.55525	10.2322	1.14928	10.233	2.4325	10.233	2.69975	10.233	4.06174		10.232	2.31921	10.232	3.37122	10.232	2.30473	10.2322	3.1415	10.2323	1.28473	10.2322	2.59603	10.233	1.83822	10.233	1.73934	10.233	8.72227
10.233	3.13837	10.233	2.0046	10.233	2.95717	10.2331	6.29548	10.2331	2.55465	10.2331	1.14843	10.233	2.43224	10.233	2.69958	10.233	4.06039		10.233	2.31934	10.233	3.37013	10.233	2.30357	10.2331	3.14106	10.2331	1.28414	10.2331	2.59309	10.233	1.83762	10.233	1.739	10.233	8.71823
10.234	3.13801	10.234	2.00429	10.234	2.95661	10.2339	6.29517	10.234	2.55421	10.2339	1.14744	10.234	2.43172	10.234	2.69879	10.234	4.05951		10.234	2.31874	10.234	3.36917	10.234	2.30271	10.2339	3.14086	10.234	1.28369	10.2339	2.58971	10.234	1.83639	10.234	1.73742	10.234	8.71559
10.235	3.13761	10.234	2.00408	10.235	2.95574	10.2347	6.2946	10.2348	2.55407	10.2347	1.14719	10.235	2.43113	10.235	2.69868	10.235	4.05822		10.235	2.31806	10.234	3.36853	10.235	2.30135	10.2347	3.14049	10.2348	1.28356	10.2347	2.58885	10.235	1.835	10.235	1.7372	10.235	8.71172
10.235	3.13788	10.235	2.0042	10.236	2.95484	10.2356	6.29355	10.2356	2.55393	10.2355	1.1467	10.236	2.43078	10.236	2.69733	10.236	4.05763		10.235	2.31851	10.235	3.36889	10.236	2.29995	10.2356	3.13981	10.2356	1.28342	10.2355	2.58715	10.236	1.83417	10.236	1.7345	10.236	8.70995
10.236	3.13735	10.236	2.00446	10.236	2.95435	10.2364	6.29281	10.2365	2.55405	10.2364	1.14632	10.237	2.43039	10.237	2.69703	10.237	4.05702		10.236	2.31763	10.236	3.3697	10.236	2.29917	10.2364	3.13933	10.2365	1.28353	10.2364	2.58584	10.237	1.83324	10.237	1.73392	10.237	8.70812
10.237	3.13704	10.237	2.00422	10.237	2.954	10.2372	6.2919	10.2373	2.55407	10.2372	1.14613	10.238	2.42995	10.238	2.69683	10.237	4.05636		10.237	2.31711	10.237	3.36896	10.237	2.29863	10.2372	3.13874	10.2373	1.28356	10.2372	2.58519	10.238	1.83222	10.238	1.73351	10.237	8.70614
10.238	3.13743	10.238	2.0034	10.238	2.95347	10.2381	6.29082	10.2381	2.55396	10.238	1.14528	10.238	2.42939	10.238	2.69649	10.238	4.05539		10.238	2.31777	10.238	3.36645	10.238	2.2978	10.2381	3.13803	10.2381	1.28344	10.238	2.58225	10.238	1.8309	10.238	1.73283	10.238	8.70322
10.239	3.1375	10.239	2.00309	10.239	2.95257	10.2389	6.29014	10.239	2.55413	10.2389	1.14431	10.239	2.42876	10.239	2.69532	10.239	4.05458		10.239	2.31787	10.239	3.3655	10.239	2.29639	10.2389	3.13758	10.239	1.28361	10.2389	2.5789	10.239	1.82941	10.239	1.73051	10.239	8.70082
10.24	3.13721	10.239	2.00243	10.24	2.95202	10.2397	6.28927	10.2398	2.55468	10.2397	1.14374	10.24	2.42791	10.24	2.69411	10.24	4.05367		10.24	2.3174	10.239	3.36344	10.24	2.29554	10.2397	3.13702	10.2398	1.28416	10.2397	2.57695	10.24	1.82742	10.24	1.72811	10.24	8.69807
10.24	3.13717	10.24	2.0022	10.241	2.9512	10.2406	6.28864	10.2406	2.55447	10.2405	1.14331	10.241	2.42789	10.241	2.69333	10.241	4.05267		10.24	2.31733	10.24	3.36274	10.241	2.29426	10.2406	3.13661	10.2406	1.28395	10.2405	2.57546	10.241	1.82737	10.241	1.72656	10.241	8.6951
10.241	3.1369	10.241	2.00171	10.241	2.95033	10.2414	6.28756	10.2415	2.55408	10.2414	1.14334	10.242	2.42788	10.242	2.69312	10.242	4.05241		10.241	2.31688	10.241	3.36126	10.241	2.29291	10.2414	3.13591	10.2415	1.28357	10.2414	2.57558	10.242	1.82734	10.242	1.72613	10.242	8.69432
10.242	3.13684	10.242	2.00161	10.242	2.95009	10.2422	6.28607	10.2423	2.55465	10.2422	1.14296	10.243	2.4273	10.242	2.69275	10.242	4.05167		10.242	2.31677	10.242	3.36094	10.242	2.29253	10.2422	3.13494	10.2423	1.28413	10.2422	2.57425	10.243	1.82597	10.242	1.72541	10.242	8.69208
10.243	3.13741	10.243	2.00095	10.243	2.94954	10.2431	6.28449	10.2431	2.55479	10.243	1.14248	10.243	2.42691	10.243	2.69227	10.243	4.05114		10.243	2.31772	10.243	3.35893	10.243	2.29167	10.2431	3.13391	10.2431	1.28428	10.243	2.5726	10.243	1.82505	10.243	1.72445	10.243	8.69049
10.244	3.13729	10.244	2.00054	10.244	2.94937	10.2439	6.28302	10.2439	2.55446	10.2439	1.14202	10.244	2.42696	10.244	2.69224	10.244	4.05041		10.244	2.31753	10.244	3.35767	10.244	2.2914	10.2439	3.13295	10.2439	1.28394	10.2439	2.57102	10.244	1.82517	10.244	1.72438	10.244	8.6883
10.245	3.13693	10.244	1.99994	10.245	2.94926	10.2447	6.28162	10.2448	2.55432	10.2447	1.14172	10.245	2.42652	10.245	2.69189	10.245	4.04946		10.245	2.31693	10.244	3.35579	10.245	2.29123	10.2447	3.13204	10.2448	1.2838	10.2447	2.56997	10.245	1.82413	10.245	1.72368	10.245	8.68545
10.245	3.13641	10.245	1.99923	10.246	2.94889	10.2455	6.28024	10.2456	2.55398	10.2455	1.14128	10.246	2.42639	10.246	2.69128	10.246	4.04866		10.245	2.31605	10.245	3.35362	10.246	2.29065	10.2455	3.13114	10.2456	1.28347	10.2455	2.56848	10.246	1.82383	10.246	1.72248	10.246	8.68306
10.246	3.13619	10.246	1.99831	10.246	2.94807	10.2464	6.27917	10.2464	2.554	10.2464	1.14038	10.247	2.42651	10.247	2.69062	10.247	4.04797		10.246	2.31568	10.246	3.35081	10.246	2.28938	10.2464	3.13045	10.2464	1.28349	10.2464	2.56538	10.247	1.8241	10.247	1.72117	10.247	8.68099
10.247	3.13582	10.247	1.99777	10.247	2.94743	10.2472	6.27781	10.2473	2.55407	10.2472	1.13954	10.248	2.4262	10.247	2.69022	10.247	4.04714		10.247	2.31506	10.247	3.34912	10.247	2.28838	10.2472	3.12956	10.2473	1.28355	10.2472	2.56246	10.248	1.82339	10.247	1.72037	10.247	8.6785
10.248	3.13569	10.248	1.9971	10.248	2.94686	10.248	6.27624	10.2481	2.55356	10.248	1.13927	10.248	2.4256	10.248	2.69025	10.248	4.04669		10.248	2.31484	10.248	3.34708	10.248	2.28748	10.248	3.12854	10.2481	1.28304	10.248	2.56155	10.248	1.82196	10.248	1.72042	10.248	8.67716
10.249	3.1355	10.249	1.99629	10.249	2.94643	10.2489	6.2747	10.2489	2.55348	10.2489	1.1386	10.249	2.42532	10.249	2.68975	10.249	4.04588		10.249	2.31452	10.249	3.3446	10.249	2.28682	10.2489	3.12754	10.2489	1.28297	10.2489	2.55923	10.249	1.8213	10.249	1.71942	10.249	8.67473
10.25	3.13515	10.249	1.99585	10.25	2.94604	10.2497	6.27296	10.2498	2.55396	10.2497	1.13807	10.25	2.42539	10.25	2.68902	10.25	4.04444		10.25	2.31393	10.249	3.34323	10.25	2.2862	10.2497	3.12641	10.2498	1.28345	10.2497	2.5574	10.25	1.82148	10.25	1.71798	10.25	8.67043
10.25	3.13517	10.25	1.99589	10.251	2.94542	10.2505	6.27147	10.2506	2.554	10.2505	1.1373	10.251	2.42513	10.251	2.68882	10.251	4.04268		10.25	2.31397	10.25	3.34336	10.251	2.28523	10.2505	3.12543	10.2506	1.28348	10.2505	2.55474	10.251	1.82086	10.251	1.71758	10.251	8.66513
10.251	3.13509	10.251	1.99568	10.251	2.94467	10.2514	6.27001	10.2514	2.55424	10.2514	1.13615	10.252	2.42513	10.252	2.6882	10.252	4.04149		10.251	2.31384	10.251	3.34271	10.251	2.28407	10.2514	3.12448	10.2514	1.28372	10.2514	2.5508	10.252	1.82086	10.252	1.71635	10.252	8.66157
10.252	3.13462	10.252	1.99493	10.252	2.94393	10.2522	6.26863	10.2523	2.55435	10.2522	1.13535	10.252	2.42506	10.252	2.68737	10.252	4.0408		10.252	2.31305	10.252	3.34041	10.252	2.28292	10.2522	3.12359	10.2523	1.28384	10.2522	2.54802	10.252	1.82069	10.252	1.71469	10.252	8.65952
10.253	3.13474	10.253	1.99413	10.253	2.94294	10.253	6.26701	10.2531	2.55376	10.253	1.13484	10.253	2.4246	10.253	2.68653	10.253	4.03947		10.253	2.31325	10.253	3.33795	10.253	2.28137	10.253	3.12253	10.2531	1.28325	10.253	2.54627	10.253	1.81962	10.253	1.71303	10.253	8.65551
10.254	3.1349	10.254	1.99358	10.254	2.94162	10.2539	6.26558	10.2539	2.55375	10.2538	1.1344	10.254	2.42463	10.254	2.68534	10.254	4.03809		10.254	2.31352	10.254	3.33626	10.254	2.27932	10.2539	3.1216	10.2539	1.28323	10.2538	2.54477	10.254	1.81968	10.254	1.71066	10.254	8.65137
10.255	3.13441	10.254	1.99344	10.255	2.94096	10.2547	6.26354	10.2548	2.55404	10.2547	1.13388	10.255	2.4247	10.255	2.68429	10.255	4.03713		10.255	2.3127	10.254	3.33583	10.255	2.27828	10.2547	3.12027	10.2548	1.28352	10.2547	2.54297	10.255	1.81984	10.255	1.70856	10.255	8.6485
10.255	3.13395	10.255	1.99306	10.256	2.94053	10.2555	6.26183	10.2556	2.55411	10.2555	1.13346	10.256	2.42455	10.256	2.68404	10.256	4.03607		10.255	2.31193	10.255	3.33467	10.256	2.27762	10.2555	3.11916	10.2556	1.2836	10.2555	2.5415	10.256	1.8195	10.256	1.70806	10.256	8.64534
10.256	3.13355	10.256	1.99278	10.256	2.93979	10.2564	6.26055	10.2564	2.55399	10.2563	1.13315	10.257	2.42388	10.257	2.68435	10.257	4.03523		10.256	2.31124	10.256	3.33381	10.256	2.27646	10.2564	3.11832	10.2564	1.28347	10.2563	2.54045	10.257	1.81791	10.257	1.70869	10.257	8.64282
10.257	3.13277	10.257	1.99206	10.257	2.93864	10.2572	6.25843	10.2573	2.55377	10.2572	1.13184	10.257	2.4234	10.257	2.68435	10.257	4.03439		10.257	2.30994	10.257	3.33159	10.257	2.27466	10.2572	3.11694	10.2573	1.28325	10.2572	2.53595	10.257	1.81677	10.257	1.70869	10.257	8.6403
10.258	3.13267	10.258	1.9913	10.258	2.93733	10.258	6.25623	10.2581	2.55426	10.258	1.13095	10.258	2.42286	10.258	2.68352	10.258	4.0333		10.258	2.30978	10.258	3.32926	10.258	2.27262	10.258	3.11551	10.2581	1.28374	10.258	2.53286	10.258	1.81552	10.258	1.70703	10.258	8.63702
10.259	3.13257	10.259	1.99041	10.259	2.93623	10.2589	6.25446	10.2589	2.55415	10.2589	1.13032	10.259	2.42285	10.259	2.68277	10.259	4.03201		10.259	2.3096	10.259	3.32651	10.259	2.2709	10.2589	3.11436	10.2589	1.28364	10.2589	2.53069	10.259	1.81548	10.259	1.70554	10.259	8.63316
10.26	3.13242	10.259	1.98912	10.26	2.93544	10.2597	6.25281	10.2598	2.55385	10.2597	1.12969	10.26	2.42288	10.26	2.68224	10.26	4.03165		10.26	2.30936	10.259	3.32254	10.26	2.26967	10.2597	3.11328	10.2598	1.28334	10.2597	2.52851	10.26	1.81555	10.26	1.70449	10.26	8.63209
10.26	3.13214	10.26	1.98817	10.261	2.93442	10.2605	6.25174	10.2606	2.55345	10.2605	1.12908	10.261	2.42217	10.261	2.68251	10.261	4.03107		10.26	2.30889	10.26	3.31963	10.261	2.26807	10.2605	3.11259	10.2606	1.28293	10.2605	2.52642	10.261	1.81389	10.261	1.70501	10.261	8.63033
10.261	3.13194	10.261	1.98724	10.261	2.93331	10.2614	6.25026	10.2614	2.55291	10.2613	1.12847	10.262	2.42154	10.262	2.68253	10.262	4.03061		10.261	2.30854	10.261	3.31677	10.261	2.26635	10.2614	3.11162	10.2614	1.28239	10.2613	2.52433	10.262	1.81239	10.262	1.70507	10.262	8.62897
10.262	3.13145	10.262	1.98697	10.262	2.93216	10.2622	6.24796	10.2622	2.55218	10.2622	1.12729	10.262	2.4215	10.262	2.68269	10.262	4.02951		10.262	2.30772	10.262	3.31594	10.262	2.26456	10.2622	3.11013	10.2622	1.28166	10.2622	2.52026	10.262	1.81231	10.262	1.70538	10.262	8.62567
10.263	3.13108	10.263	1.98645	10.263	2.93121	10.263	6.24626	10.2631	2.55137	10.263	1.12634	10.263	2.42121	10.263	2.68238	10.263	4.0287		10.263	2.3071	10.263	3.31434	10.263	2.26307	10.263	3.10902	10.2631	1.28085	10.263	2.51696	10.263	1.81161	10.263	1.70476	10.263	8.62324
10.264	3.13041	10.263	1.98566	10.264	2.93021	10.2639	6.2445	10.2639	2.55112	10.2638	1.12554	10.264	2.4208	10.264	2.68168	10.264	4.02852		10.264	2.30598	10.263	3.31193	10.264	2.26151	10.2639	3.10787	10.2639	1.2806	10.2638	2.51423	10.264	1.81065	10.264	1.70337	10.264	8.62271
10.265	3.12952	10.264	1.98474	10.265	2.92939	10.2647	6.24283	10.2647	2.551	10.2647	1.12511	10.265	2.42039	10.265	2.68135	10.265	4.0275		10.265	2.3045	10.264	3.30908	10.265	2.26023	10.2647	3.10679	10.2647	1.28048	10.2647	2.51275	10.265	1.80969	10.265	1.70271	10.265	8.61965
10.265	3.12908	10.265	1.98381	10.266	2.92855	10.2655	6.2411	10.2656	2.5508	10.2655	1.12475	10.266	2.41958	10.266	2.68101	10.266	4.0263		10.265	2.30376	10.265	3.30623	10.266	2.25892	10.2655	3.10567	10.2656	1.28028	10.2655	2.51149	10.266	1.80779	10.266	1.70204	10.266	8.61604
10.266	3.12926	10.266	1.98321	10.266	2.92742	10.2664	6.2393	10.2664	2.55026	10.2663	1.1241	10.267	2.41905	10.267	2.68055	10.267	4.02516		10.266	2.30405	10.266	3.30439	10.266	2.25716	10.2664	3.10449	10.2664	1.27974	10.2663	2.50927	10.267	1.80654	10.267	1.70113	10.267	8.61262
10.267	3.1293	10.267	1.9827	10.267	2.92636	10.2672	6.23743	10.2673	2.55005	10.2672	1.12344	10.267	2.41844	10.267	2.68003	10.267	4.02452		10.267	2.30412	10.267	3.30282	10.267	2.25551	10.2672	3.10328	10.2673	1.27953	10.2672	2.507	10.267	1.8051	10.267	1.70008	10.267	8.61071
10.268	3.12903	10.268	1.9819	10.268	2.92529	10.268	6.23601	10.2681	2.55009	10.268	1.12291	10.268	2.41806	10.268	2.6795	10.268	4.02397		10.268	2.30366	10.268	3.30035	10.268	2.25383	10.268	3.10235	10.2681	1.27956	10.268	2.50515	10.268	1.80421	10.268	1.69904	10.268	8.60905
10.269	3.12863	10.268	1.98093	10.269	2.92407	10.2689	6.23486	10.2689	2.54997	10.2688	1.12218	10.269	2.41769	10.269	2.67913	10.269	4.02313		10.269	2.30299	10.268	3.29737	10.269	2.25193	10.2689	3.1016	10.2689	1.27945	10.2688	2.50264	10.269	1.80332	10.269	1.6983	10.269	8.60656
10.27	3.12801	10.269	1.98023	10.27	2.92298	10.2697	6.23335	10.2697	2.55006	10.2697	1.1214	10.27	2.41729	10.27	2.67815	10.27	4.02192		10.27	2.30195	10.269	3.29524	10.27	2.25023	10.2697	3.10062	10.2697	1.27954	10.2697	2.49996	10.27	1.80238	10.27	1.69634	10.27	8.60291
10.27	3.12788	10.27	1.97952	10.271	2.92198	10.2705	6.23198	10.2706	2.5503	10.2705	1.12079	10.271	2.417	10.271	2.6771	10.271	4.02064		10.27	2.30174	10.27	3.29305	10.271	2.24867	10.2705	3.09972	10.2706	1.27978	10.2705	2.49784	10.271	1.80171	10.271	1.69426	10.271	8.59909
10.271	3.1275	10.271	1.97852	10.271	2.92103	10.2713	6.23024	10.2714	2.55063	10.2713	1.12024	10.272	2.41666	10.272	2.67628	10.272	4.01944		10.271	2.3011	10.271	3.28999	10.271	2.24719	10.2713	3.09859	10.2714	1.28011	10.2713	2.49597	10.272	1.80091	10.272	1.69263	10.272	8.59549
10.272	3.1277	10.272	1.97772	10.272	2.92029	10.2722	6.2286	10.2722	2.55076	10.2722	1.11985	10.272	2.41629	10.272	2.67575	10.272	4.01802		10.272	2.30143	10.272	3.28752	10.272	2.24603	10.2722	3.09752	10.2722	1.28024	10.2722	2.49461	10.272	1.80002	10.272	1.69157	10.272	8.59124
10.273	3.12712	10.273	1.97703	10.273	2.91986	10.273	6.22646	10.2731	2.55052	10.273	1.11933	10.273	2.4159	10.273	2.67534	10.273	4.01657		10.273	2.30046	10.273	3.28539	10.273	2.24537	10.273	3.09613	10.2731	1.28	10.273	2.49282	10.273	1.79911	10.273	1.69076	10.273	8.5869
10.274	3.12642	10.273	1.97635	10.274	2.91915	10.2738	6.2252	10.2739	2.55064	10.2738	1.11878	10.274	2.41569	10.274	2.67509	10.274	4.01531		10.274	2.29928	10.273	3.2833	10.274	2.24426	10.2738	3.09531	10.2739	1.28012	10.2738	2.49092	10.274	1.79863	10.274	1.69026	10.274	8.5831
10.274	3.12605	10.274	1.9752	10.275	2.91808	10.2747	6.22357	10.2747	2.55065	10.2747	1.11857	10.275	2.41559	10.275	2.67448	10.275	4.01413		10.274	2.29867	10.274	3.27978	10.275	2.24259	10.2747	3.09425	10.2747	1.28013	10.2747	2.49019	10.275	1.79838	10.275	1.68903	10.275	8.57956
10.275	3.12554	10.275	1.97414	10.276	2.91681	10.2755	6.2209	10.2756	2.55079	10.2755	1.11832	10.276	2.41542	10.276	2.67433	10.276	4.0131		10.275	2.2978	10.275	3.27651	10.276	2.2406	10.2755	3.09252	10.2756	1.28027	10.2755	2.48934	10.276	1.79798	10.276	1.68874	10.276	8.57649
10.276	3.12529	10.276	1.97343	10.276	2.91586	10.2763	6.21888	10.2764	2.55127	10.2763	1.11779	10.277	2.41532	10.277	2.67409	10.277	4.01152		10.276	2.29739	10.276	3.27432	10.276	2.23913	10.2763	3.0912	10.2764	1.28075	10.2763	2.48752	10.277	1.79774	10.277	1.68826	10.277	8.57173
10.277	3.12486	10.277	1.9729	10.277	2.91505	10.2772	6.21726	10.2772	2.55175	10.2772	1.11729	10.277	2.41507	10.277	2.67424	10.277	4.01033		10.277	2.29667	10.277	3.2727	10.277	2.23786	10.2772	3.09014	10.2772	1.28123	10.2772	2.48579	10.277	1.79716	10.277	1.68857	10.277	8.56817
10.278	3.12455	10.278	1.97218	10.278	2.91385	10.278	6.21552	10.2781	2.55186	10.278	1.11692	10.278	2.41464	10.278	2.6734	10.278	4.00911		10.278	2.29616	10.278	3.27048	10.278	2.23599	10.278	3.08901	10.2781	1.28134	10.278	2.4845	10.278	1.79614	10.278	1.68689	10.278	8.56452
10.279	3.12382	10.278	1.97148	10.279	2.91281	10.2788	6.21409	10.2789	2.55168	10.2788	1.11645	10.279	2.41385	10.279	2.67253	10.279	4.00781		10.279	2.29492	10.278	3.26833	10.279	2.23436	10.2788	3.08808	10.2789	1.28116	10.2788	2.48289	10.279	1.79429	10.279	1.68516	10.279	8.56062
10.279	3.12296	10.279	1.97133	10.28	2.91218	10.2797	6.21272	10.2797	2.5517	10.2797	1.11631	10.28	2.41339	10.28	2.67189	10.28	4.00649		10.279	2.29348	10.279	3.26788	10.28	2.23338	10.2797	3.08719	10.2797	1.28118	10.2797	2.48243	10.28	1.79321	10.28	1.68389	10.28	8.55668
10.28	3.12195	10.28	1.97067	10.281	2.91159	10.2805	6.2106	10.2806	2.55138	10.2805	1.1161	10.281	2.41286	10.281	2.67175	10.281	4.00542		10.28	2.2918	10.28	3.26586	10.281	2.23246	10.2805	3.08581	10.2806	1.28086	10.2805	2.48168	10.281	1.79194	10.281	1.68362	10.281	8.55346
10.281	3.12185	10.281	1.9702	10.281	2.91058	10.2813	6.2086	10.2814	2.55078	10.2813	1.1155	10.282	2.41251	10.282	2.67137	10.282	4.00439		10.281	2.29163	10.281	3.26442	10.281	2.23089	10.2813	3.08451	10.2814	1.28026	10.2813	2.47961	10.282	1.79114	10.282	1.68284	10.282	8.55039
10.282	3.12165	10.282	1.96902	10.282	2.90958	10.2822	6.20596	10.2822	2.55089	10.2821	1.11478	10.282	2.41225	10.282	2.67106	10.282	4.00288		10.282	2.29128	10.282	3.26079	10.282	2.22932	10.2822	3.08279	10.2822	1.28037	10.2821	2.47712	10.282	1.79051	10.282	1.68223	10.282	8.54585
10.283	3.12122	10.283	1.96825	10.283	2.9091	10.283	6.20399	10.2831	2.55088	10.283	1.1138	10.283	2.41178	10.283	2.67086	10.283	4.00079		10.283	2.29056	10.283	3.2584	10.283	2.22858	10.283	3.08151	10.2831	1.28036	10.283	2.47374	10.283	1.7894	10.283	1.68184	10.283	8.53957
10.284	3.12023	10.283	1.96713	10.284	2.90821	10.2838	6.20235	10.2839	2.55022	10.2838	1.11304	10.284	2.41156	10.284	2.67049	10.284	3.99909		10.284	2.2889	10.283	3.25496	10.284	2.22719	10.2838	3.08044	10.2839	1.2797	10.2838	2.47115	10.284	1.7889	10.284	1.6811	10.284	8.53448
10.284	3.11934	10.284	1.96659	10.285	2.90741	10.2847	6.20035	10.2847	2.54997	10.2846	1.11274	10.285	2.41122	10.285	2.66969	10.285	3.99728		10.284	2.28741	10.284	3.2533	10.285	2.22594	10.2847	3.07913	10.2847	1.27945	10.2846	2.47012	10.285	1.78809	10.285	1.6795	10.285	8.52907
10.285	3.11894	10.285	1.96561	10.286	2.90631	10.2855	6.19778	10.2856	2.55018	10.2855	1.1123	10.286	2.41014	10.286	2.66862	10.286	3.99608		10.285	2.28674	10.285	3.25029	10.286	2.22423	10.2855	3.07746	10.2856	1.27966	10.2855	2.4686	10.286	1.78554	10.286	1.67738	10.286	8.52548
10.286	3.11908	10.286	1.96473	10.286	2.90456	10.2863	6.19559	10.2864	2.55033	10.2863	1.11165	10.287	2.40926	10.287	2.66803	10.287	3.99517		10.286	2.28697	10.286	3.2476	10.286	2.22149	10.2863	3.07604	10.2864	1.27981	10.2863	2.46635	10.287	1.78347	10.287	1.6762	10.287	8.52273
10.287	3.11932	10.287	1.96426	10.287	2.9028	10.2872	6.19349	10.2872	2.55084	10.2871	1.11133	10.287	2.40879	10.287	2.66772	10.287	3.99416		10.287	2.28738	10.287	3.24614	10.287	2.21875	10.2872	3.07467	10.2872	1.28032	10.2871	2.46524	10.287	1.78237	10.287	1.6756	10.287	8.51972
10.288	3.11909	10.288	1.96387	10.288	2.90132	10.288	6.19154	10.2881	2.55102	10.288	1.11118	10.288	2.40842	10.288	2.66766	10.288	3.99289		10.288	2.28699	10.288	3.24495	10.288	2.21644	10.288	3.0734	10.2881	1.2805	10.288	2.46472	10.288	1.78149	10.288	1.67547	10.288	8.51591
10.289	3.11858	10.288	1.96329	10.289	2.90031	10.2888	6.18909	10.2889	2.55085	10.2888	1.11092	10.289	2.40837	10.289	2.66688	10.289	3.99156		10.289	2.28613	10.288	3.24317	10.289	2.21485	10.2888	3.07181	10.2889	1.28034	10.2888	2.46382	10.289	1.78137	10.289	1.67393	10.289	8.51192
10.289	3.11795	10.289	1.96272	10.29	2.89914	10.2897	6.18677	10.2897	2.55136	10.2896	1.11069	10.29	2.40861	10.29	2.66585	10.29	3.98978		10.289	2.28508	10.289	3.24141	10.29	2.21304	10.2897	3.0703	10.2897	1.28084	10.2896	2.46305	10.29	1.78193	10.29	1.67188	10.29	8.50659
10.29	3.11775	10.29	1.96193	10.291	2.89791	10.2905	6.18514	10.2905	2.55164	10.2905	1.11058	10.291	2.40924	10.291	2.66524	10.291	3.98862		10.29	2.28474	10.29	3.23897	10.291	2.21111	10.2905	3.06924	10.2905	1.28112	10.2905	2.46268	10.291	1.78342	10.291	1.67065	10.291	8.50312
10.291	3.11744	10.291	1.96107	10.291	2.89689	10.2913	6.18331	10.2914	2.55083	10.2913	1.11042	10.292	2.40927	10.292	2.66471	10.292	3.9875		10.291	2.28422	10.291	3.23636	10.291	2.20953	10.2913	3.06804	10.2914	1.28031	10.2913	2.46212	10.292	1.78349	10.292	1.6696	10.292	8.49975
10.292	3.11662	10.292	1.95964	10.292	2.89627	10.2921	6.18107	10.2922	2.55021	10.2921	1.10994	10.292	2.40856	10.292	2.66339	10.292	3.98622		10.292	2.28285	10.292	3.23194	10.292	2.20856	10.2921	3.06658	10.2922	1.27969	10.2921	2.46045	10.292	1.78181	10.292	1.66698	10.292	8.4959
10.293	3.11616	10.293	1.9586	10.293	2.89529	10.293	6.17889	10.293	2.5499	10.293	1.10961	10.293	2.40736	10.293	2.66272	10.293	3.98481		10.293	2.28207	10.293	3.22876	10.293	2.20703	10.293	3.06516	10.293	1.27938	10.293	2.45933	10.293	1.779	10.293	1.66564	10.293	8.4917
10.294	3.11579	10.293	1.95797	10.294	2.89356	10.2938	6.17699	10.2939	2.54964	10.2938	1.10954	10.294	2.40624	10.294	2.66216	10.294	3.98307		10.294	2.28145	10.293	3.22681	10.294	2.20433	10.2938	3.06393	10.2939	1.27912	10.2938	2.45908	10.294	1.77635	10.294	1.66452	10.294	8.48648
10.294	3.11502	10.294	1.95778	10.295	2.89247	10.2947	6.17551	10.2947	2.54966	10.2946	1.10883	10.295	2.4053	10.295	2.66132	10.295	3.98226		10.294	2.28017	10.294	3.22624	10.295	2.20263	10.2947	3.06296	10.2947	1.27914	10.2946	2.45663	10.295	1.77414	10.295	1.66286	10.295	8.48404
10.295	3.11443	10.295	1.95732	10.296	2.89181	10.2955	6.17366	10.2955	2.54943	10.2955	1.10806	10.296	2.4043	10.296	2.66089	10.296	3.98144		10.295	2.27917	10.295	3.22483	10.296	2.20159	10.2955	3.06176	10.2955	1.27891	10.2955	2.45397	10.296	1.77178	10.296	1.662	10.296	8.48157
10.296	3.11399	10.296	1.95605	10.296	2.89083	10.2963	6.17175	10.2964	2.54916	10.2963	1.10759	10.297	2.4037	10.297	2.66075	10.297	3.98015		10.296	2.27843	10.296	3.2209	10.296	2.20008	10.2963	3.06052	10.2964	1.27863	10.2963	2.45237	10.297	1.77037	10.297	1.66172	10.297	8.47771
10.297	3.11325	10.297	1.95531	10.297	2.88985	10.2972	6.16968	10.2972	2.54938	10.2971	1.10701	10.297	2.40328	10.297	2.65988	10.297	3.97908		10.297	2.27719	10.297	3.21865	10.297	2.19854	10.2972	3.05917	10.2972	1.27886	10.2971	2.45037	10.297	1.76938	10.297	1.65999	10.297	8.47452
10.298	3.11281	10.298	1.95444	10.298	2.88889	10.298	6.16775	10.298	2.54982	10.298	1.10614	10.298	2.40343	10.298	2.65871	10.298	3.97833		10.298	2.27645	10.298	3.21598	10.298	2.19705	10.298	3.05791	10.298	1.27929	10.298	2.44737	10.298	1.76974	10.298	1.65767	10.298	8.47226
10.299	3.1119	10.298	1.9543	10.299	2.888	10.2988	6.1665	10.2989	2.54994	10.2988	1.10572	10.299	2.40361	10.299	2.65732	10.299	3.97735		10.299	2.27492	10.298	3.21553	10.299	2.19565	10.2988	3.0571	10.2989	1.27942	10.2988	2.44592	10.299	1.77014	10.299	1.6549	10.299	8.46931
10.299	3.11093	10.299	1.95385	10.3	2.88721	10.2996	6.16531	10.2997	2.54992	10.2996	1.10479	10.3	2.40372	10.3	2.65583	10.3	3.97601		10.299	2.27331	10.299	3.21415	10.3	2.19443	10.2996	3.05632	10.2997	1.2794	10.2996	2.44272	10.3	1.77042	10.3	1.65193	10.3	8.46532
10.3	3.11057	10.3	1.95388	10.301	2.88639	10.3005	6.16338	10.3005	2.54986	10.3004	1.10373	10.301	2.40346	10.301	2.6548	10.301	3.97468		10.3	2.2727	10.3	3.21423	10.301	2.19315	10.3005	3.05507	10.3005	1.27934	10.3004	2.43907	10.301	1.7698	10.301	1.64988	10.301	8.46132
10.301	3.11024	10.301	1.95391	10.301	2.88523	10.3013	6.16145	10.3014	2.54966	10.3013	1.10308	10.302	2.40284	10.302	2.65392	10.302	3.97303		10.301	2.27214	10.301	3.21433	10.301	2.19133	10.3013	3.05381	10.3014	1.27914	10.3013	2.4368	10.302	1.76835	10.302	1.64813	10.302	8.45637
10.302	3.10976	10.302	1.95362	10.302	2.88447	10.3021	6.15948	10.3022	2.54946	10.3021	1.10236	10.302	2.40224	10.302	2.65287	10.302	3.9714		10.302	2.27134	10.302	3.21344	10.302	2.19015	10.3021	3.05253	10.3022	1.27894	10.3021	2.43432	10.302	1.76693	10.302	1.64603	10.302	8.4515
10.303	3.10904	10.303	1.95317	10.303	2.88351	10.303	6.15764	10.303	2.54973	10.3029	1.10174	10.303	2.40159	10.303	2.65185	10.303	3.96962		10.303	2.27013	10.303	3.21205	10.303	2.18864	10.303	3.05134	10.303	1.2792	10.3029	2.43219	10.303	1.76539	10.303	1.644	10.303	8.44617
10.304	3.10877	10.303	1.95245	10.304	2.88233	10.3038	6.15642	10.3039	2.55003	10.3038	1.10129	10.304	2.40119	10.304	2.6506	10.304	3.96795		10.304	2.26967	10.303	3.20985	10.304	2.18681	10.3038	3.05054	10.3039	1.27951	10.3038	2.43066	10.304	1.76446	10.304	1.64153	10.304	8.44117
10.304	3.10833	10.304	1.95185	10.305	2.88176	10.3046	6.1548	10.3047	2.55025	10.3046	1.1007	10.305	2.40093	10.305	2.64927	10.305	3.96639		10.304	2.26894	10.304	3.208	10.305	2.18591	10.3046	3.04948	10.3047	1.27973	10.3046	2.4286	10.305	1.76385	10.305	1.63888	10.305	8.43647
10.305	3.1074	10.305	1.9514	10.306	2.88066	10.3055	6.15305	10.3055	2.55032	10.3055	1.10022	10.306	2.40034	10.306	2.64845	10.306	3.96467		10.305	2.26738	10.305	3.20663	10.306	2.1842	10.3055	3.04834	10.3055	1.2798	10.3055	2.42697	10.306	1.76245	10.306	1.63724	10.306	8.43131
10.306	3.10682	10.306	1.95099	10.306	2.8794	10.3063	6.15156	10.3064	2.55042	10.3063	1.09943	10.307	2.39964	10.307	2.6477	10.307	3.96332		10.306	2.2664	10.306	3.20535	10.306	2.18224	10.3063	3.04737	10.3064	1.2799	10.3063	2.42424	10.307	1.76079	10.307	1.63575	10.307	8.42726
10.307	3.10627	10.307	1.95029	10.307	2.87851	10.3071	6.15003	10.3072	2.55039	10.3071	1.09856	10.307	2.39947	10.307	2.64688	10.307	3.96196		10.307	2.26547	10.307	3.2032	10.307	2.18085	10.3071	3.04638	10.3072	1.27987	10.3071	2.42124	10.307	1.76039	10.307	1.63411	10.307	8.4232
10.308	3.10553	10.308	1.9493	10.308	2.87734	10.308	6.14833	10.308	2.55032	10.3079	1.09828	10.308	2.39926	10.308	2.64564	10.308	3.96029		10.308	2.26424	10.308	3.20017	10.308	2.17903	10.308	3.04527	10.308	1.2798	10.3079	2.42026	10.308	1.75991	10.308	1.63166	10.308	8.41819
10.309	3.10464	10.308	1.94852	10.309	2.876	10.3088	6.14666	10.3089	2.55001	10.3088	1.0982	10.309	2.39893	10.309	2.64411	10.309	3.95842		10.309	2.26274	10.308	3.19778	10.309	2.17694	10.3088	3.04418	10.3089	1.27948	10.3088	2.41998	10.309	1.75914	10.309	1.62861	10.309	8.41258
10.309	3.10393	10.309	1.94792	10.31	2.87525	10.3096	6.14489	10.3097	2.54942	10.3096	1.0972	10.31	2.39832	10.31	2.64305	10.31	3.95657		10.309	2.26156	10.309	3.19592	10.31	2.17576	10.3096	3.04303	10.3097	1.27889	10.3096	2.41653	10.31	1.7577	10.31	1.6265	10.31	8.40705
10.31	3.10331	10.31	1.94757	10.311	2.87433	10.3105	6.14271	10.3105	2.54906	10.3104	1.09631	10.311	2.39788	10.311	2.64226	10.311	3.95472		10.31	2.2605	10.31	3.19485	10.311	2.17433	10.3105	3.04162	10.3105	1.27854	10.3104	2.41349	10.311	1.75666	10.311	1.62493	10.311	8.4015
10.311	3.1027	10.311	1.94692	10.311	2.87304	10.3113	6.14058	10.3113	2.54853	10.3113	1.09574	10.312	2.39779	10.312	2.64152	10.312	3.95297		10.311	2.2595	10.311	3.19285	10.311	2.17231	10.3113	3.04023	10.3113	1.27801	10.3113	2.4115	10.312	1.75645	10.312	1.62346	10.312	8.39624
10.312	3.10193	10.312	1.94636	10.312	2.87173	10.3121	6.13854	10.3122	2.54857	10.3121	1.09554	10.312	2.39724	10.312	2.6409	10.312	3.95136		10.312	2.2582	10.312	3.19114	10.312	2.17027	10.3121	3.0389	10.3122	1.27805	10.3121	2.41084	10.312	1.75514	10.312	1.62223	10.312	8.39141
10.313	3.10132	10.313	1.94583	10.313	2.87002	10.313	6.13645	10.313	2.5487	10.3129	1.09451	10.313	2.39679	10.313	2.64029	10.313	3.94945		10.313	2.25717	10.313	3.18951	10.313	2.1676	10.313	3.03754	10.313	1.27818	10.3129	2.40729	10.313	1.75409	10.313	1.62101	10.313	8.38571
10.314	3.10049	10.313	1.94505	10.314	2.86838	10.3138	6.134	10.3139	2.54867	10.3138	1.09353	10.314	2.39635	10.314	2.63966	10.314	3.94803		10.314	2.25578	10.313	3.18712	10.314	2.16504	10.3138	3.03594	10.3139	1.27814	10.3138	2.4039	10.314	1.75305	10.314	1.61976	10.314	8.38144
10.314	3.09987	10.314	1.94416	10.315	2.86738	10.3146	6.13158	10.3147	2.54848	10.3146	1.09308	10.315	2.39572	10.315	2.63888	10.315	3.94638		10.314	2.25474	10.314	3.18439	10.315	2.16349	10.3146	3.03437	10.3147	1.27796	10.3146	2.40235	10.315	1.75157	10.315	1.6182	10.315	8.3765
10.315	3.09922	10.315	1.94345	10.316	2.86672	10.3155	6.12877	10.3155	2.548	10.3154	1.0925	10.316	2.39494	10.316	2.6383	10.316	3.94472		10.315	2.25365	10.315	3.18218	10.316	2.16245	10.3155	3.03254	10.3155	1.27748	10.3154	2.40034	10.316	1.74972	10.316	1.61704	10.316	8.37153
10.316	3.09818	10.316	1.94324	10.316	2.86598	10.3163	6.12636	10.3163	2.54765	10.3163	1.09201	10.317	2.39448	10.317	2.63754	10.317	3.94356		10.316	2.2519	10.316	3.18154	10.316	2.16131	10.3163	3.03097	10.3163	1.27713	10.3163	2.39866	10.317	1.74865	10.317	1.61553	10.317	8.36804
10.317	3.09748	10.317	1.94261	10.317	2.86504	10.3171	6.12493	10.3172	2.54714	10.3171	1.09137	10.317	2.39409	10.317	2.63659	10.317	3.94192		10.317	2.25073	10.317	3.1796	10.317	2.15982	10.3171	3.03004	10.3172	1.27661	10.3171	2.39644	10.317	1.74773	10.317	1.61363	10.317	8.36314
10.318	3.0969	10.318	1.94168	10.318	2.86383	10.3179	6.12314	10.318	2.54703	10.3179	1.09071	10.318	2.39364	10.318	2.6354	10.318	3.9406		10.318	2.24976	10.318	3.17676	10.318	2.15795	10.3179	3.02887	10.318	1.2765	10.3179	2.39419	10.318	1.74666	10.318	1.61128	10.318	8.35918
10.319	3.09622	10.318	1.94094	10.319	2.86268	10.3188	6.12086	10.3188	2.54699	10.3188	1.08991	10.319	2.39291	10.319	2.63467	10.319	3.939		10.319	2.24862	10.318	3.17449	10.319	2.15615	10.3188	3.02739	10.3188	1.27646	10.3188	2.39142	10.319	1.74495	10.319	1.60981	10.319	8.35438
10.319	3.09546	10.319	1.94008	10.32	2.8618	10.3196	6.11829	10.3197	2.54697	10.3196	1.08912	10.32	2.39291	10.32	2.63423	10.32	3.93726		10.319	2.24735	10.319	3.17182	10.32	2.15478	10.3196	3.02571	10.3197	1.27645	10.3196	2.38871	10.32	1.74494	10.32	1.60894	10.32	8.34916
10.32	3.0953	10.32	1.93924	10.321	2.86065	10.3204	6.11544	10.3205	2.54676	10.3204	1.08875	10.321	2.39282	10.321	2.63337	10.321	3.9357		10.32	2.24707	10.32	3.16926	10.321	2.15298	10.3204	3.02386	10.3205	1.27623	10.3204	2.38742	10.321	1.74473	10.321	1.60724	10.321	8.3445
10.321	3.09506	10.321	1.93844	10.321	2.85885	10.3213	6.11251	10.3213	2.54624	10.3213	1.08818	10.322	2.39243	10.322	2.6328	10.322	3.93435		10.321	2.24667	10.321	3.1668	10.321	2.15017	10.3213	3.02196	10.3213	1.27572	10.3213	2.38545	10.322	1.74381	10.322	1.60609	10.322	8.34043
10.322	3.09455	10.322	1.9375	10.322	2.85721	10.3221	6.10955	10.3222	2.54617	10.3221	1.08713	10.322	2.39232	10.322	2.63201	10.322	3.93291		10.322	2.24582	10.322	3.16389	10.322	2.14762	10.3221	3.02003	10.3222	1.27564	10.3221	2.38186	10.322	1.74354	10.322	1.60453	10.322	8.33613
10.323	3.09321	10.323	1.93654	10.323	2.85584	10.3229	6.10682	10.323	2.54637	10.3229	1.08654	10.323	2.39182	10.323	2.63106	10.323	3.93119		10.323	2.24357	10.323	3.16095	10.323	2.14547	10.3229	3.01825	10.323	1.27585	10.3229	2.37981	10.323	1.74237	10.323	1.60264	10.323	8.33097
10.324	3.09233	10.323	1.93604	10.324	2.85486	10.3238	6.10458	10.3238	2.54595	10.3238	1.08601	10.324	2.39115	10.324	2.63001	10.324	3.92978		10.324	2.24208	10.323	3.15942	10.324	2.14395	10.3238	3.01679	10.3238	1.27542	10.3238	2.37799	10.324	1.74081	10.324	1.60056	10.324	8.32675
10.324	3.09192	10.324	1.93563	10.325	2.8538	10.3246	6.1018	10.3247	2.54564	10.3246	1.08546	10.325	2.39059	10.325	2.62899	10.325	3.9284		10.324	2.2414	10.324	3.15817	10.325	2.14229	10.3246	3.01499	10.3247	1.27511	10.3246	2.37608	10.325	1.73947	10.325	1.59851	10.325	8.32261
10.325	3.09125	10.325	1.93518	10.326	2.85238	10.3254	6.09886	10.3255	2.54546	10.3254	1.08452	10.326	2.39019	10.326	2.62789	10.326	3.92712		10.325	2.24028	10.325	3.15678	10.326	2.14009	10.3254	3.01307	10.3255	1.27493	10.3254	2.37284	10.326	1.73855	10.326	1.59633	10.326	8.31878
10.326	3.09011	10.326	1.93488	10.326	2.85119	10.3263	6.09636	10.3263	2.54544	10.3262	1.08331	10.327	2.38999	10.327	2.62701	10.327	3.92576		10.326	2.23836	10.326	3.15585	10.326	2.13822	10.3263	3.01144	10.3263	1.27491	10.3262	2.36867	10.327	1.73805	10.327	1.59458	10.327	8.31468
10.327	3.08851	10.327	1.93452	10.327	2.85008	10.3271	6.09383	10.3272	2.54537	10.3271	1.08236	10.327	2.39004	10.327	2.62609	10.327	3.9239		10.327	2.23568	10.327	3.15475	10.327	2.13649	10.3271	3.0098	10.3272	1.27485	10.3271	2.36539	10.327	1.73818	10.327	1.59275	10.327	8.30913
10.328	3.08716	10.328	1.93361	10.328	2.84941	10.3279	6.09156	10.328	2.54506	10.3279	1.08148	10.328	2.39008	10.328	2.62511	10.328	3.92208		10.328	2.23341	10.328	3.15193	10.328	2.13544	10.3279	3.00832	10.328	1.27453	10.3279	2.36237	10.328	1.73828	10.328	1.59079	10.328	8.30367
10.329	3.08569	10.328	1.93267	10.329	2.84887	10.3288	6.08911	10.3288	2.54456	10.3287	1.08046	10.329	2.38975	10.329	2.62393	10.329	3.92029		10.329	2.23095	10.328	3.14907	10.329	2.13461	10.3288	3.00672	10.3288	1.27404	10.3287	2.35885	10.329	1.73749	10.329	1.58846	10.329	8.29829
10.329	3.0845	10.329	1.93177	10.33	2.84823	10.3296	6.0862	10.3297	2.54424	10.3296	1.07981	10.33	2.38903	10.33	2.62269	10.33	3.91844		10.329	2.22895	10.329	3.14629	10.33	2.13361	10.3296	3.00483	10.3297	1.27371	10.3296	2.35663	10.33	1.73581	10.33	1.58599	10.33	8.29276
10.33	3.08393	10.33	1.93111	10.331	2.8472	10.3304	6.08381	10.3305	2.54445	10.3304	1.07962	10.331	2.38825	10.331	2.62175	10.331	3.91645		10.33	2.228	10.33	3.14425	10.331	2.13199	10.3304	3.00327	10.3305	1.27392	10.3304	2.35596	10.331	1.73396	10.331	1.58411	10.331	8.28678
10.331	3.08294	10.331	1.93065	10.331	2.84639	10.3313	6.08145	10.3313	2.5445	10.3313	1.07942	10.332	2.38756	10.332	2.62077	10.332	3.91485		10.331	2.22634	10.331	3.14285	10.331	2.13073	10.3313	3.00173	10.3313	1.27397	10.3313	2.35527	10.332	1.73233	10.332	1.58216	10.332	8.28199
10.332	3.08161	10.332	1.93036	10.332	2.84599	10.3321	6.07881	10.3322	2.54422	10.3321	1.07854	10.332	2.38638	10.332	2.61977	10.332	3.91332		10.332	2.2241	10.332	3.14196	10.332	2.13012	10.3321	3.00001	10.3322	1.27369	10.3321	2.35224	10.332	1.72956	10.332	1.58016	10.332	8.27741
10.333	3.08071	10.333	1.92963	10.333	2.84496	10.3329	6.07666	10.333	2.54444	10.3329	1.07714	10.333	2.38544	10.333	2.61873	10.333	3.91133		10.333	2.22258	10.333	3.13971	10.333	2.1285	10.3329	2.99862	10.333	1.27391	10.3329	2.34742	10.333	1.72734	10.333	1.5781	10.333	8.27146
10.334	3.07994	10.333	1.92895	10.334	2.8436	10.3338	6.07422	10.3338	2.54468	10.3337	1.07605	10.334	2.38505	10.334	2.61831	10.334	3.90945		10.334	2.22129	10.333	3.13764	10.334	2.12638	10.3338	2.99703	10.3338	1.27416	10.3337	2.34367	10.334	1.72642	10.334	1.57728	10.334	8.26582
10.334	3.07888	10.334	1.92793	10.335	2.84244	10.3346	6.07157	10.3346	2.5445	10.3346	1.07544	10.335	2.38485	10.335	2.61742	10.335	3.90733		10.334	2.21952	10.334	3.13448	10.335	2.12457	10.3346	2.9953	10.3346	1.27398	10.3346	2.34156	10.335	1.72594	10.335	1.5755	10.335	8.25944
10.335	3.07794	10.335	1.92689	10.336	2.84168	10.3354	6.06899	10.3355	2.54445	10.3354	1.07455	10.336	2.38477	10.336	2.61643	10.336	3.90583		10.335	2.21794	10.335	3.13129	10.336	2.12339	10.3354	2.99363	10.3355	1.27392	10.3354	2.3385	10.336	1.72577	10.336	1.57353	10.336	8.25496
10.336	3.07689	10.336	1.92605	10.336	2.84108	10.3363	6.06623	10.3363	2.54453	10.3362	1.07417	10.337	2.38488	10.337	2.6158	10.337	3.90388		10.336	2.21619	10.336	3.12871	10.336	2.12244	10.3363	2.99183	10.3363	1.27401	10.3362	2.33717	10.337	1.72602	10.337	1.57228	10.337	8.24913
10.337	3.076	10.337	1.9249	10.337	2.84021	10.3371	6.06361	10.3371	2.54472	10.3371	1.0737	10.337	2.38494	10.337	2.61475	10.337	3.90195		10.337	2.21469	10.337	3.12518	10.337	2.12109	10.3371	2.99012	10.3371	1.27419	10.3371	2.33557	10.337	1.72616	10.337	1.57018	10.337	8.24334
10.338	3.07519	10.338	1.92407	10.338	2.83925	10.3379	6.06115	10.338	2.54465	10.3379	1.07235	10.338	2.38473	10.338	2.61357	10.338	3.89997		10.338	2.21332	10.338	3.12263	10.338	2.11959	10.3379	2.98852	10.338	1.27412	10.3379	2.3309	10.338	1.72567	10.338	1.56784	10.338	8.2374
10.339	3.07447	10.338	1.92356	10.339	2.83806	10.3388	6.0585	10.3388	2.54459	10.3387	1.07157	10.339	2.38432	10.339	2.61305	10.339	3.89812		10.339	2.21212	10.338	3.12107	10.339	2.11773	10.3388	2.98679	10.3388	1.27407	10.3387	2.32823	10.339	1.72471	10.339	1.5668	10.339	8.23184
10.339	3.0738	10.339	1.92278	10.34	2.83699	10.3396	6.0555	10.3397	2.54421	10.3396	1.07113	10.34	2.38336	10.34	2.61239	10.34	3.89587		10.339	2.211	10.339	3.11866	10.34	2.11607	10.3396	2.98484	10.3397	1.27368	10.3396	2.32668	10.34	1.72243	10.34	1.56549	10.34	8.22511
10.34	3.07337	10.34	1.92172	10.341	2.83623	10.3404	6.05237	10.3405	2.54356	10.3404	1.07036	10.341	2.3825	10.341	2.61153	10.341	3.89359		10.34	2.21029	10.34	3.11542	10.341	2.11487	10.3404	2.98281	10.3405	1.27303	10.3404	2.32405	10.341	1.72042	10.341	1.56377	10.341	8.21827
10.341	3.07265	10.341	1.92109	10.341	2.8354	10.3413	6.04878	10.3413	2.54324	10.3412	1.06971	10.342	2.38192	10.342	2.61105	10.342	3.8921		10.341	2.20906	10.341	3.11348	10.341	2.11359	10.3413	2.98047	10.3413	1.27271	10.3412	2.32182	10.342	1.71905	10.342	1.56282	10.342	8.21381
10.342	3.07188	10.342	1.92053	10.342	2.83452	10.3421	6.04588	10.3421	2.54317	10.3421	1.06927	10.342	2.38142	10.342	2.61034	10.342	3.8901		10.342	2.20777	10.342	3.11176	10.342	2.11221	10.3421	2.97858	10.3421	1.27265	10.3421	2.3203	10.342	1.71788	10.342	1.5614	10.342	8.20781
10.343	3.07078	10.343	1.9197	10.343	2.83357	10.3429	6.04284	10.343	2.54341	10.3429	1.06846	10.343	2.38112	10.343	2.60959	10.343	3.88759		10.343	2.20593	10.343	3.1092	10.343	2.11072	10.3429	2.9766	10.343	1.27288	10.3429	2.3175	10.343	1.71716	10.343	1.55991	10.343	8.20028
10.344	3.06959	10.343	1.91892	10.344	2.83244	10.3438	6.03998	10.3438	2.54386	10.3437	1.06783	10.344	2.38112	10.344	2.60842	10.344	3.88544		10.344	2.20393	10.343	3.10681	10.344	2.10896	10.3438	2.97474	10.3438	1.27334	10.3437	2.31534	10.344	1.71716	10.344	1.55758	10.344	8.19386
10.344	3.06869	10.344	1.9179	10.345	2.8316	10.3446	6.03728	10.3446	2.54408	10.3446	1.06744	10.345	2.38134	10.345	2.60737	10.345	3.88357		10.344	2.20242	10.344	3.10366	10.345	2.10765	10.3446	2.97298	10.3446	1.27355	10.3446	2.31397	10.345	1.71768	10.345	1.55549	10.345	8.18823
10.345	3.06767	10.345	1.91702	10.346	2.83093	10.3454	6.03442	10.3455	2.54394	10.3454	1.06702	10.346	2.3811	10.346	2.60666	10.346	3.88156		10.345	2.20072	10.345	3.10098	10.346	2.10661	10.3454	2.97112	10.3455	1.27342	10.3454	2.31252	10.346	1.71711	10.346	1.55409	10.346	8.18222
10.346	3.06704	10.346	1.91614	10.346	2.82932	10.3462	6.0313	10.3463	2.54379	10.3462	1.06683	10.347	2.38065	10.347	2.6061	10.347	3.87929		10.346	2.19966	10.346	3.09827	10.346	2.1041	10.3462	2.96909	10.3463	1.27326	10.3462	2.31188	10.347	1.71605	10.347	1.55297	10.347	8.1754
10.347	3.06659	10.347	1.91553	10.347	2.82775	10.3471	6.02786	10.3471	2.5436	10.3471	1.06614	10.347	2.38013	10.347	2.60521	10.347	3.87718		10.347	2.19891	10.347	3.09639	10.347	2.10165	10.3471	2.96685	10.3471	1.27307	10.3471	2.3095	10.347	1.71483	10.347	1.55119	10.347	8.16908
10.348	3.06641	10.347	1.91456	10.348	2.82669	10.3479	6.02423	10.348	2.54351	10.3479	1.06547	10.348	2.37953	10.348	2.60431	10.348	3.87525		10.348	2.19859	10.347	3.09341	10.348	2.09999	10.3479	2.96449	10.348	1.27298	10.3479	2.30719	10.348	1.71342	10.348	1.5494	10.348	8.1633
10.349	3.06578	10.348	1.91386	10.349	2.82557	10.3487	6.02084	10.3488	2.54354	10.3487	1.06502	10.349	2.37881	10.349	2.60344	10.349	3.87319		10.349	2.19755	10.348	3.09124	10.349	2.09825	10.3487	2.96228	10.3488	1.27301	10.3487	2.30565	10.349	1.71172	10.349	1.54768	10.349	8.15713
10.349	3.06407	10.349	1.91274	10.35	2.82469	10.3496	6.01735	10.3496	2.54372	10.3496	1.0642	10.35	2.37805	10.35	2.60271	10.35	3.87112		10.349	2.19468	10.349	3.08782	10.35	2.09687	10.3496	2.96001	10.3496	1.27319	10.3496	2.3028	10.35	1.70994	10.35	1.54623	10.35	8.15092
10.35	3.06256	10.35	1.91152	10.351	2.82387	10.3504	6.01374	10.3505	2.54406	10.3504	1.06306	10.351	2.3775	10.351	2.60208	10.351	3.86935		10.35	2.19213	10.35	3.08405	10.351	2.09559	10.3504	2.95766	10.3505	1.27354	10.3504	2.29889	10.351	1.70863	10.351	1.54496	10.351	8.14561
10.351	3.06153	10.351	1.91075	10.351	2.82268	10.3512	6.00998	10.3513	2.54395	10.3512	1.06259	10.352	2.37727	10.352	2.60121	10.352	3.86773		10.351	2.19041	10.351	3.08169	10.351	2.09374	10.3512	2.95521	10.3513	1.27342	10.3512	2.29728	10.352	1.7081	10.352	1.54323	10.352	8.14077
10.352	3.06044	10.352	1.9097	10.352	2.82158	10.3521	6.00631	10.3521	2.54362	10.3521	1.06212	10.352	2.37696	10.352	2.60009	10.352	3.86564		10.352	2.18858	10.352	3.07848	10.352	2.09202	10.3521	2.95282	10.3521	1.27309	10.3521	2.29564	10.352	1.70735	10.352	1.541	10.352	8.13451
10.353	3.0595	10.352	1.90865	10.353	2.82096	10.3529	6.00312	10.353	2.54357	10.3529	1.06128	10.353	2.37616	10.353	2.59882	10.353	3.8638		10.353	2.187	10.352	3.07523	10.353	2.09106	10.3529	2.95074	10.353	1.27305	10.3529	2.29275	10.353	1.70548	10.353	1.53848	10.353	8.12899
10.353	3.05855	10.353	1.90773	10.354	2.82044	10.3537	5.9999	10.3538	2.54326	10.3537	1.06018	10.354	2.37545	10.354	2.59789	10.354	3.86239		10.353	2.18541	10.353	3.07242	10.354	2.09024	10.3537	2.94865	10.3538	1.27273	10.3537	2.28897	10.354	1.70381	10.354	1.53664	10.354	8.12476
10.354	3.05776	10.354	1.90676	10.355	2.81994	10.3546	5.99627	10.3546	2.54265	10.3545	1.05953	10.355	2.37487	10.355	2.59692	10.355	3.86071		10.354	2.18408	10.354	3.06942	10.355	2.08946	10.3546	2.94629	10.3546	1.27212	10.3545	2.28672	10.355	1.70244	10.355	1.5347	10.355	8.11971
10.355	3.05696	10.355	1.90571	10.356	2.81949	10.3554	5.99264	10.3555	2.54192	10.3554	1.05921	10.356	2.37445	10.356	2.59572	10.356	3.85906		10.355	2.18274	10.355	3.06619	10.356	2.08876	10.3554	2.94392	10.3555	1.27139	10.3554	2.28562	10.356	1.70146	10.356	1.53231	10.356	8.11477
10.356	3.05589	10.356	1.90492	10.356	2.81867	10.3562	5.98965	10.3563	2.54134	10.3562	1.05845	10.357	2.37418	10.357	2.59476	10.357	3.85752		10.356	2.18095	10.356	3.06377	10.356	2.08748	10.3562	2.94198	10.3563	1.27081	10.3562	2.283	10.357	1.70082	10.357	1.53041	10.357	8.11016
10.357	3.05496	10.357	1.90432	10.357	2.81729	10.3571	5.98654	10.3571	2.54094	10.357	1.05753	10.357	2.37393	10.357	2.59369	10.357	3.8555		10.357	2.17939	10.357	3.06192	10.357	2.08534	10.3571	2.93995	10.3571	1.2704	10.357	2.27982	10.357	1.70022	10.357	1.52829	10.357	8.10411
10.358	3.0541	10.357	1.90326	10.358	2.81608	10.3579	5.98305	10.358	2.54074	10.3579	1.05653	10.358	2.37348	10.358	2.59258	10.358	3.85262		10.358	2.17795	10.357	3.05868	10.358	2.08344	10.3579	2.93768	10.358	1.27021	10.3579	2.27637	10.358	1.69916	10.358	1.52606	10.358	8.09547
10.358	3.0529	10.358	1.90239	10.359	2.81521	10.3587	5.97913	10.3588	2.54085	10.3587	1.05572	10.359	2.37262	10.359	2.59211	10.359	3.8502		10.358	2.17593	10.358	3.05601	10.359	2.08209	10.3587	2.93513	10.3588	1.27032	10.3587	2.2736	10.359	1.69714	10.359	1.52514	10.359	8.08821
10.359	3.05157	10.359	1.90166	10.36	2.81426	10.3596	5.97549	10.3596	2.54052	10.3595	1.05514	10.36	2.37162	10.36	2.59178	10.36	3.84807		10.359	2.1737	10.359	3.05375	10.36	2.0806	10.3596	2.93276	10.3596	1.26999	10.3595	2.27161	10.36	1.69478	10.36	1.52447	10.36	8.08182
10.36	3.05025	10.36	1.90042	10.361	2.8132	10.3604	5.9718	10.3605	2.53987	10.3604	1.0546	10.361	2.37127	10.361	2.59111	10.361	3.84589		10.36	2.17149	10.36	3.04996	10.361	2.07894	10.3604	2.93036	10.3605	1.26934	10.3604	2.26974	10.361	1.69396	10.361	1.52313	10.361	8.0753
10.361	3.04898	10.361	1.89924	10.361	2.81211	10.3612	5.96797	10.3613	2.53931	10.3612	1.05378	10.362	2.37086	10.362	2.58983	10.362	3.8437		10.361	2.16935	10.361	3.04631	10.361	2.07726	10.3612	2.92786	10.3613	1.26878	10.3612	2.26691	10.362	1.69298	10.362	1.5206	10.362	8.06873
10.362	3.04764	10.362	1.89824	10.362	2.81126	10.3621	5.96423	10.3621	2.53898	10.362	1.05258	10.362	2.37034	10.362	2.58856	10.362	3.84165		10.362	2.1671	10.362	3.04325	10.362	2.07592	10.3621	2.92543	10.3621	1.26845	10.362	2.26277	10.362	1.69177	10.362	1.51806	10.362	8.06259
10.363	3.0462	10.362	1.89715	10.363	2.81056	10.3629	5.96059	10.3629	2.53876	10.3629	1.05182	10.363	2.36993	10.363	2.58735	10.363	3.83982		10.363	2.16469	10.362	3.03989	10.363	2.07482	10.3629	2.92306	10.3629	1.26822	10.3629	2.26014	10.363	1.69081	10.363	1.51565	10.363	8.05712
10.363	3.0447	10.363	1.89601	10.364	2.8095	10.3637	5.95751	10.3638	2.5381	10.3637	1.05124	10.364	2.36928	10.364	2.58663	10.364	3.83779		10.363	2.16218	10.363	3.0364	10.364	2.07317	10.3637	2.92106	10.3638	1.26757	10.3637	2.25816	10.364	1.68927	10.364	1.51422	10.364	8.05101
10.364	3.04386	10.364	1.89485	10.365	2.80844	10.3645	5.95432	10.3646	2.5375	10.3645	1.05063	10.365	2.3686	10.365	2.58605	10.365	3.83574		10.364	2.16076	10.364	3.03283	10.365	2.07152	10.3645	2.91898	10.3646	1.26697	10.3645	2.25605	10.365	1.68767	10.365	1.51307	10.365	8.04486
10.365	3.04312	10.365	1.8935	10.366	2.80748	10.3654	5.95087	10.3654	2.53704	10.3654	1.05003	10.366	2.3682	10.366	2.58527	10.366	3.83396		10.365	2.15953	10.365	3.02869	10.366	2.07003	10.3654	2.91674	10.3654	1.2665	10.3654	2.25399	10.366	1.68671	10.366	1.51152	10.366	8.03953
10.366	3.04175	10.366	1.89206	10.366	2.80625	10.3662	5.94752	10.3663	2.53668	10.3662	1.04948	10.367	2.36771	10.367	2.58454	10.367	3.83221		10.366	2.15722	10.366	3.02426	10.366	2.0681	10.3662	2.91455	10.3663	1.26615	10.3662	2.25208	10.367	1.68558	10.367	1.51008	10.367	8.03428
10.367	3.04071	10.367	1.89068	10.367	2.80478	10.3671	5.94382	10.3671	2.53642	10.367	1.04915	10.367	2.36687	10.367	2.5835	10.367	3.83007		10.367	2.15548	10.367	3.01999	10.367	2.06581	10.3671	2.91214	10.3671	1.26588	10.367	2.25095	10.367	1.68359	10.367	1.508	10.367	8.02789
10.368	3.03994	10.367	1.88946	10.368	2.80333	10.3679	5.94015	10.3679	2.536	10.3679	1.04847	10.368	2.36611	10.368	2.58233	10.368	3.82791		10.368	2.15419	10.367	3.01626	10.368	2.06355	10.3679	2.90976	10.3679	1.26546	10.3679	2.24859	10.368	1.6818	10.368	1.50567	10.368	8.02142
10.368	3.03928	10.368	1.88832	10.369	2.80182	10.3687	5.93699	10.3688	2.5357	10.3687	1.04789	10.369	2.36543	10.369	2.58153	10.369	3.82604		10.368	2.15307	10.368	3.01274	10.369	2.06119	10.3687	2.9077	10.3688	1.26516	10.3687	2.24659	10.369	1.68021	10.369	1.50409	10.369	8.0158
10.369	3.03863	10.369	1.88746	10.37	2.80021	10.3696	5.93356	10.3696	2.53555	10.3695	1.04747	10.37	2.36474	10.37	2.58071	10.37	3.82416		10.369	2.15198	10.369	3.0101	10.37	2.05868	10.3696	2.90546	10.3696	1.26501	10.3695	2.24516	10.37	1.67856	10.37	1.50245	10.37	8.01016
10.37	3.03776	10.37	1.88654	10.371	2.79919	10.3704	5.93001	10.3704	2.53529	10.3704	1.04676	10.371	2.36376	10.371	2.57997	10.371	3.82232		10.37	2.15053	10.37	3.00727	10.371	2.05708	10.3704	2.90316	10.3704	1.26475	10.3704	2.2427	10.371	1.67626	10.371	1.50098	10.371	8.00466
10.371	3.03679	10.371	1.88548	10.371	2.79831	10.3712	5.92684	10.3713	2.53478	10.3712	1.04575	10.372	2.36289	10.372	2.57943	10.372	3.82075		10.371	2.1489	10.371	3.00404	10.371	2.05572	10.3712	2.90109	10.3713	1.26425	10.3712	2.23923	10.372	1.67421	10.372	1.4999	10.372	7.99995
10.372	3.0356	10.372	1.88435	10.372	2.79738	10.372	5.92319	10.3721	2.534	10.372	1.04471	10.372	2.36198	10.372	2.57835	10.372	3.81908		10.372	2.1469	10.372	3.00054	10.372	2.05427	10.372	2.89871	10.3721	1.26346	10.372	2.23566	10.372	1.67207	10.372	1.49775	10.372	7.99495
10.373	3.03468	10.372	1.88275	10.373	2.79629	10.3729	5.91932	10.3729	2.53338	10.3729	1.04383	10.373	2.36176	10.373	2.57746	10.373	3.81711		10.373	2.14536	10.372	2.99563	10.373	2.05257	10.3729	2.89619	10.3729	1.26284	10.3729	2.2326	10.373	1.67154	10.373	1.49599	10.373	7.98904
10.373	3.03387	10.373	1.88132	10.374	2.79463	10.3737	5.91576	10.3738	2.53307	10.3737	1.04295	10.374	2.36122	10.374	2.57681	10.374	3.81497		10.373	2.14401	10.373	2.99125	10.374	2.04998	10.3737	2.89388	10.3738	1.26253	10.3737	2.22957	10.374	1.67028	10.374	1.49469	10.374	7.98263
10.374	3.03267	10.374	1.8804	10.375	2.7933	10.3745	5.91206	10.3746	2.53242	10.3745	1.04219	10.375	2.36045	10.375	2.5758	10.375	3.81304		10.374	2.14199	10.374	2.9884	10.375	2.04791	10.3745	2.89147	10.3746	1.26188	10.3745	2.22696	10.375	1.66845	10.375	1.49269	10.375	7.97683
10.375	3.03154	10.375	1.87981	10.376	2.7919	10.3754	5.90834	10.3754	2.53175	10.3753	1.04199	10.376	2.36013	10.376	2.57448	10.376	3.8112		10.375	2.1401	10.375	2.9866	10.376	2.04571	10.3754	2.88905	10.3754	1.26121	10.3753	2.22626	10.376	1.6677	10.376	1.49004	10.376	7.97132
10.376	3.03061	10.376	1.87894	10.376	2.79035	10.3762	5.90486	10.3763	2.53196	10.3762	1.04158	10.377	2.35968	10.377	2.57328	10.377	3.80933		10.376	2.13853	10.376	2.98394	10.376	2.0433	10.3762	2.88678	10.3763	1.26141	10.3762	2.22486	10.377	1.66666	10.377	1.48766	10.377	7.96571
10.377	3.02923	10.377	1.87795	10.377	2.78935	10.377	5.90144	10.3771	2.53182	10.377	1.04072	10.377	2.35881	10.377	2.57264	10.377	3.80739		10.377	2.13621	10.377	2.98089	10.377	2.04173	10.377	2.88455	10.3771	1.26127	10.377	2.22191	10.377	1.6646	10.377	1.48638	10.377	7.9599
10.378	3.02769	10.377	1.87682	10.378	2.78805	10.3779	5.89806	10.3779	2.53119	10.3779	1.03981	10.378	2.35801	10.378	2.57211	10.378	3.80561		10.378	2.13363	10.377	2.9774	10.378	2.03971	10.3779	2.88235	10.3779	1.26065	10.3779	2.21877	10.378	1.66271	10.378	1.48533	10.378	7.95458
10.378	3.0261	10.378	1.87574	10.379	2.78667	10.3787	5.89471	10.3788	2.5307	10.3787	1.03897	10.379	2.35731	10.379	2.57153	10.379	3.80381		10.378	2.13097	10.378	2.97411	10.379	2.03755	10.3787	2.88017	10.3788	1.26016	10.3787	2.21585	10.379	1.66106	10.379	1.48418	10.379	7.94916
10.379	3.0245	10.379	1.87482	10.38	2.78527	10.3795	5.89112	10.3796	2.52996	10.3795	1.0386	10.38	2.35623	10.38	2.57095	10.38	3.80174		10.379	2.12828	10.379	2.97126	10.38	2.03538	10.3795	2.87784	10.3796	1.25942	10.3795	2.2146	10.38	1.65853	10.38	1.48302	10.38	7.94296
10.38	3.02332	10.38	1.87357	10.381	2.78355	10.3804	5.88764	10.3804	2.52932	10.3803	1.0381	10.381	2.35543	10.381	2.57	10.381	3.79973		10.38	2.12629	10.38	2.96743	10.381	2.03269	10.3804	2.87557	10.3804	1.25877	10.3803	2.21287	10.381	1.65664	10.381	1.48113	10.381	7.93694
10.381	3.02205	10.381	1.87226	10.381	2.78159	10.3812	5.88415	10.3813	2.52923	10.3812	1.03733	10.382	2.35515	10.382	2.56905	10.382	3.79774		10.381	2.12416	10.381	2.9634	10.381	2.02964	10.3812	2.8733	10.3813	1.25868	10.3812	2.2102	10.382	1.65599	10.382	1.47924	10.382	7.93097
10.382	3.0205	10.382	1.87112	10.382	2.78016	10.382	5.88058	10.3821	2.52952	10.382	1.0368	10.382	2.35448	10.382	2.56859	10.382	3.79591		10.382	2.12157	10.382	2.95991	10.382	2.0274	10.382	2.87098	10.3821	1.25897	10.382	2.20838	10.382	1.6544	10.382	1.47834	10.382	7.92549
10.383	3.01918	10.382	1.86979	10.383	2.77858	10.3829	5.87743	10.3829	2.52898	10.3828	1.03628	10.383	2.35369	10.383	2.56817	10.383	3.7941		10.383	2.11936	10.382	2.95581	10.383	2.02494	10.3829	2.86893	10.3829	1.25843	10.3828	2.2066	10.383	1.65254	10.383	1.4775	10.383	7.92006
10.383	3.01803	10.383	1.86847	10.384	2.77676	10.3837	5.8743	10.3837	2.528	10.3837	1.03592	10.384	2.35308	10.384	2.56762	10.384	3.79215		10.383	2.11742	10.383	2.95173	10.384	2.02209	10.3837	2.86689	10.3837	1.25745	10.3837	2.20534	10.384	1.65109	10.384	1.47639	10.384	7.91422
10.384	3.01707	10.384	1.86742	10.385	2.77529	10.3845	5.87086	10.3846	2.52738	10.3845	1.0355	10.385	2.35217	10.385	2.56689	10.385	3.79013		10.384	2.11582	10.384	2.94851	10.385	2.0198	10.3845	2.86465	10.3846	1.25683	10.3845	2.20389	10.385	1.64895	10.385	1.47495	10.385	7.90818
10.385	3.01626	10.385	1.86631	10.386	2.77378	10.3854	5.86695	10.3854	2.52688	10.3853	1.03512	10.386	2.35146	10.386	2.56634	10.386	3.78776		10.385	2.11445	10.385	2.94511	10.386	2.01745	10.3854	2.86211	10.3854	1.25633	10.3853	2.20258	10.386	1.64729	10.386	1.47386	10.386	7.90108
10.386	3.01531	10.386	1.86534	10.386	2.77212	10.3862	5.86302	10.3863	2.52661	10.3862	1.03455	10.387	2.3506	10.387	2.56577	10.387	3.78556		10.386	2.11285	10.386	2.94213	10.386	2.01486	10.3862	2.85955	10.3863	1.25606	10.3862	2.20063	10.387	1.64524	10.387	1.47273	10.387	7.89448
10.387	3.01415	10.387	1.86464	10.387	2.77035	10.387	5.85931	10.3871	2.52627	10.387	1.03344	10.387	2.34964	10.387	2.56472	10.387	3.78354		10.387	2.1109	10.387	2.93996	10.387	2.01209	10.387	2.85713	10.3871	1.25572	10.387	2.19679	10.387	1.64299	10.387	1.47063	10.387	7.88842
10.388	3.01276	10.387	1.86323	10.388	2.76896	10.3879	5.85576	10.3879	2.52603	10.3878	1.03243	10.388	2.34898	10.388	2.56379	10.388	3.78146		10.388	2.10859	10.387	2.93564	10.388	2.00992	10.3879	2.85482	10.3879	1.25548	10.3878	2.19334	10.388	1.64143	10.388	1.46879	10.388	7.88219
10.388	3.01143	10.388	1.86166	10.389	2.76756	10.3887	5.85257	10.3887	2.52564	10.3887	1.03226	10.389	2.34852	10.389	2.56301	10.389	3.7796		10.388	2.10636	10.388	2.93082	10.389	2.00774	10.3887	2.85274	10.3887	1.25509	10.3887	2.19275	10.389	1.64035	10.389	1.46723	10.389	7.87662
10.389	3.00972	10.389	1.8606	10.39	2.76629	10.3895	5.84926	10.3896	2.52514	10.3895	1.03192	10.39	2.34834	10.39	2.56199	10.39	3.77756		10.389	2.10348	10.389	2.92756	10.39	2.00575	10.3895	2.85059	10.3896	1.25458	10.3895	2.19158	10.39	1.63993	10.39	1.46519	10.39	7.8705
10.39	3.008	10.39	1.86004	10.391	2.76508	10.3903	5.84551	10.3904	2.52433	10.3903	1.03137	10.391	2.34802	10.391	2.56098	10.391	3.77533		10.39	2.1006	10.39	2.92585	10.391	2.00387	10.3903	2.84815	10.3904	1.25377	10.3903	2.18968	10.391	1.63917	10.391	1.46318	10.391	7.86381
10.391	3.00731	10.391	1.85938	10.391	2.76363	10.3912	5.84173	10.3912	2.52372	10.3912	1.03082	10.392	2.34769	10.392	2.56015	10.392	3.77333		10.391	2.09943	10.391	2.92382	10.391	2.0016	10.3912	2.84568	10.3912	1.25316	10.3912	2.18778	10.392	1.63841	10.392	1.46154	10.392	7.8578
10.392	3.00674	10.392	1.85862	10.392	2.76229	10.392	5.8379	10.3921	2.52287	10.392	1.03045	10.392	2.34748	10.392	2.55962	10.392	3.77133		10.392	2.09848	10.392	2.92146	10.392	1.99952	10.392	2.84319	10.3921	1.25232	10.392	2.18649	10.392	1.63789	10.392	1.46048	10.392	7.85181
10.393	3.00532	10.392	1.85758	10.393	2.76086	10.3928	5.83422	10.3929	2.52212	10.3928	1.03026	10.393	2.34701	10.393	2.55881	10.393	3.7692		10.393	2.0961	10.392	2.91827	10.393	1.99729	10.3928	2.8408	10.3929	1.25157	10.3928	2.18586	10.393	1.63681	10.393	1.45887	10.393	7.84545
10.393	3.00396	10.393	1.85639	10.394	2.75943	10.3937	5.83021	10.3937	2.5218	10.3937	1.02955	10.394	2.34629	10.394	2.55807	10.394	3.76756		10.393	2.09382	10.393	2.91463	10.394	1.99505	10.3937	2.83819	10.3937	1.25124	10.3937	2.1834	10.394	1.63509	10.394	1.45739	10.394	7.84053
10.394	3.00274	10.394	1.85555	10.395	2.75785	10.3945	5.82591	10.3946	2.52128	10.3945	1.02935	10.395	2.34551	10.395	2.55722	10.395	3.76517		10.394	2.09177	10.394	2.91204	10.395	1.99259	10.3945	2.83539	10.3946	1.25072	10.3945	2.1827	10.395	1.63326	10.395	1.4557	10.395	7.83337
10.395	3.00185	10.395	1.8544	10.395	2.75627	10.3953	5.82174	10.3954	2.52083	10.3953	1.02883	10.396	2.34509	10.396	2.55615	10.396	3.76276		10.395	2.09027	10.395	2.90851	10.395	1.99013	10.3953	2.83267	10.3954	1.25028	10.3953	2.18093	10.396	1.63226	10.396	1.45357	10.396	7.82613
10.396	3.00072	10.396	1.85324	10.396	2.75474	10.3962	5.81823	10.3962	2.52044	10.3962	1.0282	10.397	2.34461	10.397	2.5551	10.397	3.76069		10.396	2.08838	10.396	2.90495	10.396	1.98774	10.3962	2.83039	10.3962	1.24988	10.3962	2.17874	10.397	1.63113	10.397	1.45148	10.397	7.81991
10.397	2.99943	10.397	1.85252	10.397	2.75314	10.397	5.81478	10.3971	2.52012	10.397	1.02716	10.397	2.34416	10.397	2.55478	10.397	3.75853		10.397	2.08622	10.397	2.90273	10.397	1.98525	10.397	2.82814	10.3971	1.24956	10.397	2.17517	10.397	1.63008	10.397	1.45086	10.397	7.81346
10.398	2.99826	10.397	1.85178	10.398	2.75147	10.3978	5.8114	10.3979	2.52007	10.3978	1.02652	10.398	2.3438	10.398	2.55401	10.398	3.75632		10.398	2.08426	10.397	2.90046	10.398	1.98263	10.3978	2.82594	10.3979	1.24952	10.3978	2.17297	10.398	1.62923	10.398	1.44931	10.398	7.80683
10.398	2.99695	10.398	1.85041	10.399	2.75002	10.3987	5.80825	10.3987	2.52015	10.3986	1.02597	10.399	2.34317	10.399	2.55303	10.399	3.75464		10.398	2.08205	10.398	2.89625	10.399	1.98037	10.3987	2.82389	10.3987	1.24959	10.3986	2.17105	10.399	1.62775	10.399	1.44738	10.399	7.80178
10.399	2.99579	10.399	1.84865	10.4	2.7487	10.3995	5.80459	10.3996	2.5195	10.3995	1.02533	10.4	2.34243	10.4	2.55204	10.4	3.75352		10.399	2.08011	10.399	2.89082	10.4	1.97831	10.3995	2.82151	10.3996	1.24894	10.3995	2.16884	10.4	1.626	10.4	1.4454	10.4	7.79845
10.4	2.99484	10.4	1.84764	10.4	2.74699	10.4003	5.80036	10.4004	2.51876	10.4003	1.02431	10.401	2.34216	10.401	2.55079	10.401	3.75182		10.4	2.07851	10.4	2.88772	10.4	1.97565	10.4003	2.81875	10.4004	1.2482	10.4003	2.16533	10.401	1.62536	10.401	1.44291	10.401	7.79335
10.401	2.99406	10.401	1.84713	10.401	2.74562	10.4012	5.79654	10.4012	2.51844	10.4011	1.02313	10.402	2.34195	10.402	2.54962	10.402	3.74945		10.401	2.0772	10.401	2.88617	10.401	1.97351	10.4012	2.81627	10.4012	1.24788	10.4011	2.16126	10.402	1.62487	10.402	1.44057	10.402	7.78622
10.402	2.99308	10.402	1.8463	10.402	2.74439	10.402	5.79256	10.4021	2.51811	10.402	1.02224	10.402	2.34147	10.402	2.54858	10.402	3.74745		10.402	2.07556	10.402	2.88361	10.402	1.97158	10.402	2.81368	10.4021	1.24755	10.402	2.1582	10.402	1.62375	10.402	1.43851	10.402	7.78025
10.403	2.99196	10.402	1.84509	10.403	2.74304	10.4028	5.78883	10.4029	2.51778	10.4028	1.0217	10.403	2.34041	10.403	2.54786	10.403	3.74554		10.403	2.07368	10.402	2.8799	10.403	1.96949	10.4028	2.81125	10.4029	1.24722	10.4028	2.15634	10.403	1.62124	10.403	1.43708	10.403	7.77453
10.403	2.99088	10.403	1.84414	10.404	2.74172	10.4037	5.78531	10.4037	2.51736	10.4037	1.02097	10.404	2.33938	10.404	2.54749	10.404	3.74356		10.403	2.07187	10.403	2.87698	10.404	1.96742	10.4037	2.80896	10.4037	1.2468	10.4037	2.15384	10.404	1.61881	10.404	1.43634	10.404	7.76857
10.404	2.9901	10.404	1.84308	10.405	2.74037	10.4045	5.78202	10.4046	2.51697	10.4045	1.02039	10.405	2.33854	10.405	2.54672	10.405	3.74168		10.404	2.07057	10.404	2.8737	10.405	1.96531	10.4045	2.80682	10.4046	1.24641	10.4045	2.15183	10.405	1.61684	10.405	1.4348	10.405	7.76294
10.405	2.98914	10.405	1.84194	10.405	2.73916	10.4053	5.77837	10.4054	2.51675	10.4053	1.01991	10.406	2.33792	10.406	2.54581	10.406	3.73986		10.405	2.06894	10.405	2.87022	10.405	1.96343	10.4053	2.80444	10.4054	1.24619	10.4053	2.15016	10.406	1.61539	10.406	1.433	10.406	7.75749
10.406	2.98779	10.406	1.84142	10.406	2.73785	10.4062	5.77478	10.4062	2.51657	10.4061	1.0192	10.407	2.33715	10.407	2.54472	10.407	3.73794		10.406	2.06669	10.406	2.86862	10.406	1.96138	10.4062	2.8021	10.4062	1.24601	10.4061	2.14773	10.407	1.61355	10.407	1.43082	10.407	7.75174
10.407	2.98638	10.407	1.84092	10.407	2.73643	10.407	5.77135	10.407	2.51621	10.407	1.01893	10.407	2.33637	10.407	2.54346	10.407	3.73578		10.407	2.06432	10.407	2.86708	10.407	1.95916	10.407	2.79987	10.407	1.24565	10.407	2.14679	10.407	1.61172	10.407	1.42833	10.407	7.74526
10.408	2.9853	10.407	1.84005	10.408	2.73545	10.4078	5.76768	10.4079	2.51605	10.4078	1.01865	10.408	2.33583	10.408	2.54208	10.408	3.73355		10.408	2.06251	10.407	2.86441	10.408	1.95764	10.4078	2.79748	10.4079	1.24548	10.4078	2.14582	10.408	1.61046	10.408	1.42559	10.408	7.73858
10.408	2.98452	10.408	1.83905	10.409	2.73486	10.4087	5.76444	10.4087	2.51552	10.4086	1.01815	10.409	2.33557	10.409	2.54104	10.409	3.73117		10.408	2.06119	10.408	2.86134	10.409	1.95673	10.4087	2.79537	10.4087	1.24496	10.4086	2.14409	10.409	1.60983	10.409	1.4235	10.409	7.73143
10.409	2.98376	10.409	1.83793	10.41	2.73424	10.4095	5.76133	10.4095	2.51491	10.4095	1.01751	10.41	2.3351	10.41	2.54038	10.41	3.72851		10.409	2.05993	10.409	2.85788	10.41	1.95575	10.4095	2.79335	10.4095	1.24435	10.4095	2.1419	10.41	1.60873	10.41	1.42219	10.41	7.72349
10.41	2.98301	10.41	1.83672	10.41	2.73312	10.4103	5.75806	10.4104	2.51445	10.4103	1.01663	10.411	2.33426	10.411	2.53894	10.411	3.72591		10.41	2.05867	10.41	2.85416	10.41	1.95401	10.4103	2.79122	10.4104	1.24388	10.4103	2.13888	10.411	1.60675	10.411	1.41933	10.411	7.71568
10.411	2.98164	10.411	1.83606	10.411	2.73204	10.4112	5.75497	10.4112	2.51358	10.4111	1.01574	10.412	2.33334	10.412	2.53743	10.412	3.7233		10.411	2.05637	10.411	2.85215	10.411	1.95232	10.4112	2.78921	10.4112	1.24302	10.4111	2.1358	10.412	1.6046	10.412	1.41632	10.412	7.70786
10.412	2.98039	10.412	1.83484	10.412	2.73064	10.412	5.75184	10.4121	2.51295	10.412	1.01494	10.412	2.33288	10.412	2.53647	10.412	3.72064		10.412	2.05427	10.412	2.8484	10.412	1.95014	10.412	2.78717	10.4121	1.24239	10.412	2.13304	10.412	1.6035	10.412	1.41441	10.412	7.69988
10.413	2.97924	10.412	1.83365	10.413	2.72873	10.4128	5.74832	10.4129	2.51232	10.4128	1.01436	10.413	2.33297	10.413	2.53535	10.413	3.718		10.413	2.05234	10.412	2.84473	10.413	1.94716	10.4128	2.78488	10.4129	1.24175	10.4128	2.13106	10.413	1.60372	10.413	1.41219	10.413	7.69197
10.413	2.97808	10.413	1.83238	10.414	2.7272	10.4137	5.74489	10.4137	2.5118	10.4136	1.01382	10.414	2.33249	10.414	2.53427	10.414	3.71552		10.413	2.05039	10.413	2.84085	10.414	1.94477	10.4137	2.78264	10.4137	1.24123	10.4136	2.1292	10.414	1.60259	10.414	1.41003	10.414	7.68454
10.414	2.97689	10.414	1.83134	10.415	2.72598	10.4145	5.74227	10.4146	2.51156	10.4145	1.01296	10.415	2.33161	10.415	2.53347	10.415	3.71322		10.414	2.0484	10.414	2.83762	10.415	1.94287	10.4145	2.78094	10.4146	1.24099	10.4145	2.12623	10.415	1.60051	10.415	1.40844	10.415	7.67765
10.415	2.97588	10.415	1.83028	10.415	2.72459	10.4153	5.73924	10.4154	2.51132	10.4153	1.01216	10.416	2.33078	10.416	2.53201	10.416	3.71067		10.415	2.04671	10.415	2.83437	10.415	1.9407	10.4153	2.77897	10.4154	1.24076	10.4153	2.12348	10.416	1.59854	10.416	1.40555	10.416	7.67
10.416	2.97475	10.416	1.8292	10.416	2.72296	10.4162	5.7359	10.4162	2.51091	10.4161	1.01167	10.417	2.33015	10.417	2.53084	10.416	3.70836		10.416	2.04481	10.416	2.83107	10.416	1.93815	10.4162	2.7768	10.4162	1.24035	10.4161	2.12176	10.417	1.59708	10.417	1.40322	10.416	7.66308
10.417	2.97352	10.417	1.82819	10.417	2.72137	10.417	5.73263	10.417	2.51028	10.417	1.01087	10.417	2.32943	10.417	2.53012	10.417	3.70604		10.417	2.04274	10.417	2.82795	10.417	1.93567	10.417	2.77467	10.417	1.23971	10.417	2.11903	10.417	1.59538	10.417	1.40178	10.417	7.65611
10.418	2.97242	10.417	1.82758	10.418	2.72008	10.4178	5.72924	10.4179	2.50919	10.4178	1.01022	10.418	2.32863	10.418	2.52951	10.418	3.70393		10.418	2.0409	10.417	2.82608	10.418	1.93366	10.4178	2.77246	10.4179	1.23862	10.4178	2.11679	10.418	1.59348	10.418	1.40056	10.418	7.64981
10.418	2.97156	10.418	1.82711	10.419	2.71903	10.4186	5.72577	10.4187	2.50866	10.4186	1.0097	10.419	2.3282	10.419	2.52844	10.419	3.70159		10.418	2.03945	10.418	2.82464	10.419	1.93202	10.4186	2.7702	10.4187	1.23809	10.4186	2.11498	10.419	1.59248	10.419	1.39844	10.419	7.64279
10.419	2.97075	10.419	1.8263	10.42	2.71783	10.4195	5.72205	10.4195	2.50833	10.4195	1.0092	10.42	2.32755	10.42	2.52698	10.42	3.69882		10.419	2.03809	10.419	2.82215	10.42	1.93015	10.4195	2.76778	10.4195	1.23776	10.4195	2.11327	10.42	1.59096	10.42	1.39553	10.42	7.63449
10.42	2.96991	10.42	1.82515	10.42	2.7165	10.4203	5.71842	10.4204	2.50778	10.4203	1.00872	10.421	2.32739	10.421	2.52541	10.421	3.69628		10.42	2.03668	10.42	2.81862	10.42	1.92807	10.4203	2.76541	10.4204	1.23721	10.4203	2.11161	10.421	1.59057	10.421	1.39241	10.421	7.62688
10.421	2.96931	10.421	1.824	10.421	2.71503	10.4211	5.71483	10.4212	2.50749	10.4211	1.00812	10.422	2.32767	10.421	2.52407	10.421	3.694		10.421	2.03568	10.421	2.81508	10.421	1.92578	10.4211	2.76308	10.4212	1.23692	10.4211	2.10954	10.422	1.59122	10.421	1.38975	10.421	7.62005
10.422	2.96843	10.422	1.82285	10.422	2.71375	10.422	5.71095	10.422	2.50699	10.422	1.00752	10.422	2.32721	10.422	2.52315	10.422	3.69182		10.422	2.03421	10.422	2.81153	10.422	1.92378	10.422	2.76055	10.422	1.23642	10.422	2.10748	10.422	1.59016	10.422	1.3879	10.422	7.6135
10.423	2.96738	10.422	1.82211	10.423	2.71246	10.4228	5.70695	10.4229	2.50588	10.4228	1.00698	10.423	2.32672	10.423	2.52197	10.423	3.6894		10.423	2.03244	10.422	2.80927	10.423	1.92176	10.4228	2.75795	10.4229	1.2353	10.4228	2.10561	10.423	1.58899	10.423	1.38556	10.423	7.60624
10.423	2.96672	10.423	1.82144	10.424	2.71076	10.4236	5.70307	10.4237	2.50469	10.4236	1.00655	10.424	2.32663	10.424	2.52055	10.424	3.68681		10.423	2.03133	10.423	2.8072	10.424	1.91912	10.4236	2.75542	10.4237	1.23411	10.4236	2.10412	10.424	1.58878	10.424	1.38273	10.424	7.59849
10.424	2.96601	10.424	1.8209	10.425	2.70975	10.4245	5.69925	10.4245	2.504	10.4245	1.00592	10.425	2.32618	10.425	2.51895	10.425	3.68386		10.424	2.03013	10.424	2.80554	10.425	1.91754	10.4245	2.75293	10.4245	1.23342	10.4245	2.10196	10.425	1.58771	10.425	1.37955	10.425	7.58963
10.425	2.96508	10.425	1.82013	10.425	2.70917	10.4253	5.69531	10.4254	2.50334	10.4253	1.00526	10.426	2.32559	10.426	2.51743	10.426	3.68121		10.425	2.02859	10.425	2.80318	10.425	1.91664	10.4253	2.75037	10.4254	1.23277	10.4253	2.09967	10.426	1.58633	10.426	1.37652	10.426	7.58169
10.426	2.96353	10.426	1.819	10.426	2.70788	10.4261	5.69126	10.4262	2.50238	10.4261	1.00492	10.427	2.32487	10.426	2.51603	10.426	3.67898		10.426	2.02599	10.426	2.79972	10.426	1.91462	10.4261	2.74774	10.4262	1.2318	10.4261	2.0985	10.427	1.58464	10.426	1.37374	10.426	7.57501
10.427	2.96185	10.426	1.81804	10.427	2.70624	10.427	5.68761	10.427	2.50141	10.4269	1.00448	10.427	2.3239	10.427	2.51484	10.427	3.67676		10.427	2.02317	10.426	2.79674	10.427	1.91206	10.427	2.74536	10.427	1.23083	10.4269	2.09698	10.427	1.58235	10.427	1.37137	10.427	7.56836
10.428	2.96047	10.427	1.81734	10.428	2.70516	10.4278	5.68424	10.4279	2.50049	10.4278	1.00355	10.428	2.32326	10.428	2.51328	10.428	3.67464		10.428	2.02085	10.427	2.79462	10.428	1.91039	10.4278	2.74317	10.4279	1.22991	10.4278	2.09379	10.428	1.58084	10.428	1.36827	10.428	7.56202
10.428	2.95919	10.428	1.81606	10.429	2.70397	10.4286	5.6802	10.4287	2.4995	10.4286	1.00317	10.429	2.3227	10.429	2.51209	10.429	3.67209		10.428	2.0187	10.428	2.79067	10.429	1.90853	10.4286	2.74054	10.4287	1.22892	10.4286	2.09246	10.429	1.57953	10.429	1.3659	10.429	7.55436
10.429	2.9578	10.429	1.81503	10.43	2.70333	10.4295	5.67597	10.4295	2.49851	10.4294	1.00257	10.43	2.32201	10.43	2.51114	10.43	3.66953		10.429	2.01636	10.429	2.78751	10.43	1.90752	10.4295	2.73778	10.4295	1.22792	10.4294	2.0904	10.43	1.57789	10.43	1.36401	10.43	7.5467
10.43	2.95628	10.43	1.81426	10.43	2.70266	10.4303	5.67213	10.4304	2.49793	10.4303	1.00122	10.431	2.32121	10.431	2.51006	10.431	3.66686		10.43	2.01381	10.43	2.78515	10.43	1.90648	10.4303	2.73528	10.4304	1.22734	10.4303	2.08576	10.431	1.576	10.431	1.36187	10.431	7.53868
10.431	2.9548	10.431	1.81335	10.431	2.70191	10.4311	5.66817	10.4312	2.4976	10.4311	1.00027	10.431	2.32057	10.431	2.50892	10.431	3.66392		10.431	2.01133	10.431	2.78234	10.431	1.90531	10.4311	2.7327	10.4312	1.22702	10.4311	2.08247	10.431	1.57451	10.431	1.3596	10.431	7.52986
10.432	2.95361	10.431	1.81206	10.432	2.70062	10.432	5.66421	10.432	2.4973	10.4319	0.999447	10.432	2.32034	10.432	2.50774	10.432	3.66144		10.432	2.00934	10.431	2.77837	10.432	1.90329	10.432	2.73012	10.432	1.22671	10.4319	2.07965	10.432	1.57395	10.432	1.35724	10.432	7.52245
10.432	2.95238	10.432	1.81099	10.433	2.69918	10.4328	5.66036	10.4329	2.49676	10.4328	0.998582	10.433	2.32019	10.433	2.50652	10.433	3.6591		10.432	2.00727	10.432	2.77509	10.433	1.90105	10.4328	2.72762	10.4329	1.22617	10.4328	2.07666	10.433	1.5736	10.433	1.35482	10.433	7.51542
10.433	2.9508	10.433	1.81035	10.434	2.69775	10.4336	5.6569	10.4337	2.49623	10.4336	0.997708	10.434	2.31961	10.434	2.50525	10.434	3.65681		10.433	2.00463	10.433	2.77313	10.434	1.89883	10.4336	2.72537	10.4337	1.22565	10.4336	2.07365	10.434	1.57225	10.434	1.3523	10.434	7.50855
10.434	2.94945	10.434	1.80929	10.435	2.6963	10.4345	5.65345	10.4345	2.49564	10.4344	0.996482	10.435	2.31877	10.435	2.50409	10.435	3.65433		10.434	2.00236	10.434	2.76986	10.435	1.89656	10.4345	2.72312	10.4345	1.22505	10.4344	2.06943	10.435	1.57027	10.435	1.34999	10.435	7.50113
10.435	2.94845	10.435	1.80815	10.435	2.69504	10.4353	5.64978	10.4353	2.49489	10.4353	0.995594	10.436	2.31758	10.436	2.50279	10.436	3.65176		10.435	2.00068	10.435	2.76636	10.435	1.89459	10.4353	2.72073	10.4353	1.22431	10.4353	2.06637	10.436	1.56744	10.436	1.34739	10.436	7.49343
10.436	2.94737	10.436	1.807	10.436	2.69363	10.4361	5.64594	10.4362	2.49449	10.4361	0.994245	10.436	2.31672	10.436	2.50161	10.436	3.64972		10.436	1.99887	10.436	2.76282	10.436	1.89239	10.4361	2.71824	10.4362	1.2239	10.4361	2.06172	10.436	1.56543	10.436	1.34505	10.436	7.48731
10.437	2.94592	10.436	1.80592	10.437	2.69232	10.4369	5.64217	10.437	2.49339	10.4369	0.993374	10.437	2.31615	10.437	2.50043	10.437	3.64737		10.437	1.99643	10.436	2.75952	10.437	1.89034	10.4369	2.71578	10.437	1.2228	10.4369	2.05871	10.437	1.56409	10.437	1.3427	10.437	7.48025
10.437	2.94457	10.437	1.80484	10.438	2.69121	10.4378	5.63846	10.4378	2.4926	10.4378	0.992196	10.438	2.31537	10.438	2.49903	10.438	3.64492		10.437	1.99417	10.437	2.7562	10.438	1.88862	10.4378	2.71336	10.4378	1.22201	10.4378	2.05465	10.438	1.56225	10.438	1.33992	10.438	7.47292
10.438	2.94326	10.438	1.80388	10.439	2.69034	10.4386	5.63478	10.4387	2.49205	10.4386	0.991547	10.439	2.31459	10.439	2.49718	10.439	3.64245		10.438	1.99198	10.438	2.75324	10.439	1.88726	10.4386	2.71097	10.4387	1.22146	10.4386	2.05242	10.439	1.56042	10.439	1.33623	10.439	7.46551
10.439	2.94205	10.439	1.80282	10.44	2.68944	10.4395	5.63105	10.4395	2.49177	10.4394	0.990694	10.44	2.31374	10.44	2.49553	10.44	3.63959		10.439	1.98995	10.439	2.74998	10.44	1.88585	10.4395	2.70854	10.4395	1.22118	10.4394	2.04948	10.44	1.55841	10.44	1.33295	10.44	7.45695
10.44	2.94087	10.44	1.80159	10.44	2.68833	10.4403	5.62705	10.4403	2.49089	10.4403	0.989947	10.441	2.31307	10.441	2.49414	10.441	3.63682		10.44	1.98795	10.44	2.74621	10.44	1.88413	10.4403	2.70594	10.4403	1.2203	10.4403	2.0469	10.441	1.55683	10.441	1.33019	10.441	7.44866
10.441	2.93945	10.441	1.80066	10.441	2.68685	10.4411	5.62369	10.4412	2.49047	10.4411	0.989456	10.441	2.31275	10.441	2.49251	10.441	3.63383		10.441	1.98558	10.441	2.74335	10.441	1.88181	10.4411	2.70375	10.4412	1.21988	10.4411	2.04521	10.441	1.55608	10.441	1.32694	10.441	7.4397
10.442	2.93823	10.441	1.79957	10.442	2.68606	10.442	5.6206	10.442	2.49005	10.4419	0.989456	10.442	2.31182	10.442	2.49135	10.442	3.63123		10.442	1.98353	10.441	2.74	10.442	1.88058	10.442	2.70174	10.442	1.21945	10.4419	2.04521	10.442	1.55388	10.442	1.32463	10.442	7.43189
10.442	2.93711	10.442	1.79783	10.443	2.68482	10.4428	5.61673	10.4428	2.48895	10.4428	0.989192	10.443	2.31111	10.443	2.49032	10.443	3.62907		10.442	1.98166	10.442	2.73466	10.443	1.87864	10.4428	2.69922	10.4428	1.21836	10.4428	2.0443	10.443	1.55221	10.443	1.32258	10.443	7.42541
10.443	2.93579	10.443	1.79654	10.444	2.68335	10.4436	5.6127	10.4437	2.48816	10.4436	0.988745	10.444	2.31017	10.444	2.48908	10.444	3.62691		10.443	1.97944	10.443	2.73069	10.444	1.87635	10.4436	2.69659	10.4437	1.21756	10.4436	2.04276	10.444	1.55	10.444	1.3201	10.444	7.41895
10.444	2.9343	10.444	1.7954	10.445	2.68187	10.4444	5.60897	10.4445	2.4875	10.4444	0.988233	10.445	2.30933	10.445	2.4876	10.445	3.62483		10.444	1.97693	10.444	2.72717	10.445	1.87405	10.4444	2.69417	10.4445	1.21691	10.4444	2.041	10.445	1.54802	10.445	1.31716	10.445	7.41271
10.445	2.93261	10.445	1.79429	10.445	2.68	10.4453	5.60517	10.4453	2.48641	10.4453	0.987308	10.446	2.30857	10.446	2.48645	10.446	3.62206		10.445	1.9741	10.445	2.72378	10.445	1.87113	10.4453	2.69169	10.4453	1.21581	10.4453	2.03781	10.446	1.54622	10.446	1.31488	10.446	7.40441
10.446	2.93106	10.446	1.79351	10.446	2.6782	10.4461	5.60106	10.4462	2.48555	10.4461	0.986449	10.446	2.30841	10.446	2.48542	10.446	3.61872		10.446	1.97149	10.446	2.72138	10.446	1.86832	10.4461	2.68902	10.4462	1.21496	10.4461	2.03485	10.446	1.54585	10.446	1.31283	10.446	7.39439
10.447	2.92997	10.446	1.79293	10.447	2.67703	10.4469	5.59729	10.447	2.48475	10.4469	0.985172	10.447	2.30781	10.447	2.48415	10.447	3.61579		10.447	1.96966	10.446	2.71959	10.447	1.8665	10.4469	2.68656	10.447	1.21415	10.4469	2.03045	10.447	1.54444	10.447	1.31031	10.447	7.38562
10.447	2.92909	10.447	1.792	10.448	2.67621	10.4478	5.59351	10.4478	2.48396	10.4477	0.9845	10.448	2.30726	10.448	2.483	10.448	3.61302		10.447	1.96819	10.447	2.71674	10.448	1.86522	10.4478	2.6841	10.4478	1.21336	10.4477	2.02813	10.448	1.54314	10.448	1.30801	10.448	7.37731
10.448	2.92792	10.448	1.79076	10.449	2.67506	10.4486	5.58979	10.4487	2.48358	10.4486	0.983364	10.449	2.307	10.449	2.48195	10.449	3.61029		10.448	1.96623	10.448	2.71292	10.449	1.86342	10.4486	2.68168	10.4487	1.21298	10.4486	2.02422	10.449	1.54253	10.449	1.30592	10.449	7.36912
10.449	2.92649	10.449	1.78983	10.45	2.67339	10.4494	5.58627	10.4495	2.4825	10.4494	0.982133	10.45	2.30625	10.45	2.48077	10.45	3.60778		10.449	1.96383	10.449	2.71007	10.45	1.86081	10.4494	2.67939	10.4495	1.2119	10.4494	2.01997	10.45	1.54076	10.45	1.30358	10.45	7.36159
10.45	2.92465	10.45	1.78898	10.45	2.67176	10.4503	5.58246	10.4503	2.48172	10.4503	0.981042	10.451	2.30501	10.451	2.47915	10.451	3.60563		10.45	1.96074	10.45	2.70744	10.45	1.85827	10.4503	2.67691	10.4503	1.21111	10.4503	2.01621	10.451	1.53784	10.451	1.30036	10.451	7.35517
10.451	2.92284	10.451	1.7879	10.451	2.67015	10.4511	5.57882	10.4512	2.48134	10.4511	0.980171	10.451	2.30378	10.451	2.47828	10.451	3.60343		10.451	1.95771	10.451	2.70411	10.451	1.85576	10.4511	2.67454	10.4512	1.21073	10.4511	2.01321	10.451	1.53493	10.451	1.29862	10.451	7.34855
10.452	2.92126	10.451	1.78697	10.452	2.66892	10.4519	5.57517	10.452	2.48041	10.4519	0.979984	10.452	2.3032	10.452	2.47799	10.452	3.60102		10.452	1.95506	10.451	2.70126	10.452	1.85384	10.4519	2.67217	10.452	1.20981	10.4519	2.01257	10.452	1.53358	10.452	1.29804	10.452	7.34136
10.452	2.91987	10.452	1.7859	10.453	2.66795	10.4528	5.57062	10.4528	2.48004	10.4527	0.979229	10.453	2.30299	10.453	2.47715	10.453	3.59878		10.452	1.95272	10.452	2.69799	10.453	1.85232	10.4528	2.6692	10.4528	1.20943	10.4527	2.00996	10.453	1.53309	10.453	1.29637	10.453	7.33463
10.453	2.91843	10.453	1.78509	10.454	2.66729	10.4536	5.56595	10.4537	2.4797	10.4536	0.978643	10.454	2.30262	10.454	2.47574	10.454	3.59653		10.453	1.95031	10.453	2.6955	10.454	1.85129	10.4536	2.66616	10.4537	1.20909	10.4536	2.00794	10.454	1.5322	10.454	1.29357	10.454	7.32788
10.454	2.91675	10.454	1.78406	10.455	2.66669	10.4544	5.5619	10.4545	2.47931	10.4544	0.978239	10.455	2.30181	10.455	2.47424	10.455	3.59438		10.454	1.94749	10.454	2.69233	10.455	1.85036	10.4544	2.66353	10.4545	1.2087	10.4544	2.00655	10.455	1.5303	10.455	1.29058	10.455	7.32146
10.455	2.91521	10.455	1.78297	10.455	2.66607	10.4553	5.55814	10.4553	2.47838	10.4552	0.977861	10.456	2.30097	10.456	2.47312	10.456	3.59187		10.455	1.94491	10.455	2.68897	10.455	1.8494	10.4553	2.66108	10.4553	1.20777	10.4552	2.00525	10.456	1.52832	10.456	1.28835	10.456	7.31392
10.456	2.91392	10.456	1.78168	10.456	2.6651	10.4561	5.5536	10.4561	2.47703	10.4561	0.977041	10.456	2.30002	10.456	2.4722	10.456	3.58946		10.456	1.94273	10.456	2.68502	10.456	1.84788	10.4561	2.65812	10.4561	1.20642	10.4561	2.00242	10.456	1.52607	10.456	1.28651	10.456	7.3067
10.457	2.91265	10.456	1.7803	10.457	2.66403	10.4569	5.54922	10.457	2.47588	10.4569	0.976613	10.457	2.2994	10.457	2.47138	10.457	3.58719		10.457	1.94061	10.456	2.68076	10.457	1.84621	10.4569	2.65527	10.457	1.20527	10.4569	2.00095	10.457	1.52462	10.457	1.28488	10.457	7.29991
10.457	2.9115	10.457	1.77923	10.458	2.66309	10.4578	5.54475	10.4578	2.47526	10.4577	0.976	10.458	2.29876	10.458	2.47012	10.458	3.5848		10.457	1.93868	10.457	2.67749	10.458	1.84474	10.4578	2.65236	10.4578	1.20465	10.4577	1.99884	10.458	1.52312	10.458	1.28239	10.458	7.29273
10.458	2.91024	10.458	1.77797	10.459	2.66223	10.4586	5.54023	10.4587	2.47474	10.4586	0.975147	10.459	2.29793	10.459	2.46902	10.459	3.58275		10.458	1.93656	10.458	2.67361	10.459	1.8434	10.4586	2.64942	10.4587	1.20413	10.4586	1.9959	10.459	1.52115	10.459	1.28019	10.459	7.28659
10.459	2.90842	10.459	1.77635	10.46	2.66128	10.4594	5.53614	10.4595	2.47423	10.4594	0.974232	10.46	2.29718	10.46	2.46741	10.46	3.58077		10.459	1.93351	10.459	2.66864	10.46	1.84192	10.4594	2.64676	10.4595	1.20362	10.4594	1.99274	10.46	1.51939	10.46	1.27698	10.46	7.28064
10.46	2.90685	10.46	1.77461	10.46	2.66029	10.4603	5.53187	10.4603	2.47338	10.4602	0.973272	10.461	2.29634	10.461	2.46569	10.461	3.57832		10.46	1.93088	10.46	2.66328	10.46	1.84037	10.4603	2.64398	10.4603	1.20277	10.4602	1.98943	10.461	1.51741	10.461	1.27357	10.461	7.27332
10.461	2.90579	10.461	1.77317	10.461	2.65925	10.4611	5.52749	10.4611	2.47228	10.4611	0.97252	10.461	2.29586	10.461	2.46446	10.461	3.57583		10.461	1.9291	10.461	2.65887	10.461	1.83875	10.4611	2.64113	10.4611	1.20167	10.4611	1.98684	10.461	1.51628	10.461	1.27112	10.461	7.26585
10.462	2.90468	10.461	1.7725	10.462	2.65808	10.4619	5.5231	10.462	2.47104	10.4619	0.97164	10.462	2.29505	10.462	2.46358	10.462	3.57309		10.462	1.92724	10.461	2.6568	10.462	1.83693	10.4619	2.63827	10.462	1.20042	10.4619	1.98381	10.462	1.51437	10.462	1.26936	10.462	7.25764
10.462	2.90319	10.462	1.77168	10.463	2.65723	10.4627	5.51843	10.4628	2.46997	10.4627	0.97076	10.463	2.29387	10.463	2.46246	10.463	3.57059		10.462	1.92473	10.462	2.65428	10.463	1.8356	10.4627	2.63523	10.4628	1.19935	10.4627	1.98078	10.463	1.5116	10.463	1.26713	10.463	7.25012
10.463	2.90185	10.463	1.7706	10.464	2.65661	10.4636	5.51414	10.4636	2.46888	10.4636	0.969587	10.464	2.29329	10.464	2.46104	10.464	3.56841		10.463	1.92249	10.463	2.65097	10.464	1.83463	10.4636	2.63244	10.4636	1.19826	10.4636	1.97673	10.464	1.51022	10.464	1.26432	10.464	7.2436
10.464	2.90059	10.464	1.76911	10.465	2.6557	10.4644	5.51007	10.4645	2.46805	10.4644	0.968839	10.465	2.29244	10.465	2.45981	10.465	3.56573		10.464	1.92038	10.464	2.64637	10.465	1.83322	10.4644	2.62979	10.4645	1.19743	10.4644	1.97416	10.465	1.50823	10.465	1.26187	10.465	7.23557
10.465	2.89887	10.465	1.76717	10.465	2.6551	10.4652	5.5055	10.4653	2.46715	10.4652	0.96795	10.466	2.29133	10.466	2.45865	10.466	3.56313		10.465	1.91748	10.465	2.64043	10.465	1.83228	10.4652	2.62681	10.4653	1.19653	10.4652	1.97109	10.466	1.50561	10.466	1.25957	10.466	7.22778
10.466	2.89707	10.466	1.76537	10.466	2.65397	10.4661	5.50093	10.4661	2.46656	10.4661	0.966866	10.466	2.29055	10.466	2.45765	10.466	3.56087		10.466	1.91446	10.466	2.6349	10.466	1.83051	10.4661	2.62384	10.4661	1.19594	10.4661	1.96736	10.466	1.50377	10.466	1.25757	10.466	7.22099
10.467	2.89509	10.466	1.76382	10.467	2.65243	10.4669	5.49673	10.467	2.4661	10.4669	0.965875	10.467	2.28991	10.467	2.45614	10.467	3.55864		10.467	1.91114	10.466	2.63011	10.467	1.82811	10.4669	2.6211	10.467	1.19548	10.4669	1.96394	10.467	1.50225	10.467	1.25457	10.467	7.21431
10.467	2.89349	10.467	1.76227	10.468	2.65186	10.4677	5.49276	10.4678	2.46541	10.4677	0.965016	10.468	2.28922	10.468	2.45531	10.468	3.55643		10.467	1.90846	10.467	2.62536	10.468	1.82722	10.4677	2.61852	10.4678	1.19479	10.4677	1.96098	10.468	1.50064	10.468	1.25291	10.468	7.2077
10.468	2.89214	10.468	1.76082	10.469	2.65125	10.4686	5.48848	10.4686	2.46448	10.4686	0.96405	10.469	2.28855	10.469	2.45442	10.469	3.55445		10.468	1.90619	10.468	2.62091	10.469	1.82628	10.4686	2.61573	10.4686	1.19386	10.4686	1.95765	10.469	1.49906	10.469	1.25113	10.469	7.20177
10.469	2.89129	10.469	1.75926	10.47	2.6501	10.4694	5.48357	10.4695	2.4637	10.4694	0.963244	10.47	2.28764	10.47	2.45389	10.47	3.55206		10.469	1.90477	10.469	2.6161	10.47	1.82448	10.4694	2.61253	10.4695	1.19308	10.4694	1.95487	10.47	1.49692	10.47	1.25009	10.47	7.19461
10.47	2.88964	10.47	1.7582	10.47	2.6491	10.4702	5.47922	10.4703	2.46315	10.4702	0.962242	10.471	2.28705	10.471	2.45352	10.471	3.54984		10.47	1.90199	10.47	2.61286	10.47	1.82292	10.4702	2.6097	10.4703	1.19253	10.4702	1.95142	10.471	1.49552	10.471	1.24935	10.471	7.18796
10.471	2.88827	10.471	1.75717	10.471	2.64756	10.4711	5.47521	10.4711	2.46239	10.471	0.961062	10.471	2.28641	10.471	2.45295	10.471	3.54751		10.471	1.8997	10.471	2.60969	10.471	1.82051	10.4711	2.6071	10.4711	1.19177	10.471	1.94735	10.471	1.49401	10.471	1.24822	10.471	7.18096
10.472	2.88722	10.471	1.75589	10.472	2.64636	10.4719	5.47061	10.472	2.46122	10.4719	0.959896	10.472	2.28586	10.472	2.45208	10.472	3.54509		10.472	1.89794	10.471	2.60575	10.472	1.81864	10.4719	2.6041	10.472	1.19059	10.4719	1.94333	10.472	1.49272	10.472	1.24649	10.472	7.17371
10.472	2.88599	10.472	1.75454	10.473	2.64541	10.4727	5.46612	10.4728	2.46006	10.4727	0.958818	10.473	2.28499	10.473	2.45106	10.473	3.54296		10.472	1.89587	10.472	2.6016	10.473	1.81716	10.4727	2.60118	10.4728	1.18943	10.4727	1.93962	10.473	1.49067	10.473	1.24445	10.473	7.16731
10.473	2.88436	10.473	1.75318	10.474	2.64446	10.4736	5.46177	10.4736	2.45901	10.4735	0.958047	10.474	2.28379	10.474	2.45	10.474	3.54087		10.473	1.89315	10.473	2.59742	10.474	1.81568	10.4736	2.59835	10.4736	1.18838	10.4735	1.93696	10.474	1.48785	10.474	1.24234	10.474	7.16104
10.474	2.88266	10.474	1.75213	10.475	2.64343	10.4744	5.4577	10.4745	2.45791	10.4744	0.957884	10.475	2.28261	10.475	2.44907	10.475	3.53881		10.474	1.89028	10.474	2.59419	10.475	1.81406	10.4744	2.5957	10.4745	1.18728	10.4744	1.9364	10.475	1.48507	10.475	1.24049	10.475	7.15488
10.475	2.88091	10.475	1.75107	10.475	2.64248	10.4752	5.45347	10.4753	2.45683	10.4752	0.957718	10.476	2.28175	10.476	2.44821	10.476	3.53645		10.475	1.88736	10.475	2.59092	10.475	1.81259	10.4752	2.59294	10.4753	1.1862	10.4752	1.93583	10.476	1.48304	10.476	1.23879	10.476	7.1478
10.476	2.87964	10.476	1.74957	10.476	2.64159	10.4761	5.44953	10.4761	2.45561	10.4761	0.956959	10.476	2.2811	10.476	2.44719	10.476	3.53408		10.476	1.88522	10.476	2.58632	10.476	1.8112	10.4761	2.59038	10.4761	1.18497	10.4761	1.93321	10.476	1.4815	10.476	1.23675	10.476	7.1407
10.477	2.87826	10.476	1.74881	10.477	2.64058	10.4769	5.44596	10.477	2.45437	10.4769	0.956356	10.477	2.28059	10.477	2.44615	10.477	3.53191		10.477	1.88291	10.476	2.58399	10.477	1.80963	10.4769	2.58806	10.477	1.18373	10.4769	1.93113	10.477	1.48031	10.477	1.23469	10.477	7.13419
10.477	2.87613	10.477	1.74765	10.478	2.63987	10.4777	5.44216	10.4778	2.45316	10.4777	0.955928	10.478	2.27994	10.478	2.4451	10.478	3.52923		10.477	1.87934	10.477	2.58043	10.478	1.80852	10.4777	2.58558	10.4778	1.18252	10.4777	1.92966	10.478	1.47878	10.478	1.23259	10.478	7.12617
10.478	2.87432	10.478	1.74664	10.479	2.6391	10.4786	5.43843	10.4786	2.45248	10.4785	0.955387	10.479	2.27942	10.479	2.44411	10.479	3.52687		10.478	1.8763	10.478	2.57733	10.479	1.80732	10.4786	2.58315	10.4786	1.18184	10.4785	1.92779	10.479	1.47754	10.479	1.23062	10.479	7.11911
10.479	2.87262	10.479	1.74561	10.48	2.63807	10.4794	5.4342	10.4795	2.45136	10.4794	0.954938	10.48	2.27915	10.48	2.44336	10.48	3.52438		10.479	1.87344	10.479	2.57414	10.48	1.80571	10.4794	2.5804	10.4795	1.18073	10.4794	1.92625	10.48	1.4769	10.48	1.22913	10.48	7.11162
10.48	2.87113	10.48	1.74415	10.48	2.63688	10.4802	5.4302	10.4803	2.44983	10.4802	0.954407	10.481	2.27836	10.481	2.44292	10.481	3.52197		10.48	1.87094	10.48	2.56967	10.48	1.80386	10.4802	2.57779	10.4803	1.17919	10.4802	1.92442	10.481	1.47505	10.481	1.22826	10.481	7.1044
10.481	2.86936	10.481	1.74291	10.481	2.63544	10.4811	5.426	10.4811	2.44859	10.481	0.953948	10.481	2.27738	10.481	2.44237	10.481	3.51975		10.481	1.86798	10.481	2.56586	10.481	1.8016	10.4811	2.57506	10.4811	1.17794	10.481	1.92284	10.481	1.47273	10.481	1.22716	10.481	7.09774
10.482	2.86765	10.481	1.74174	10.482	2.63413	10.4819	5.42172	10.4819	2.44747	10.4819	0.953509	10.482	2.27643	10.482	2.44168	10.482	3.51748		10.482	1.86511	10.481	2.56225	10.482	1.79955	10.4819	2.57228	10.4819	1.17683	10.4819	1.92132	10.482	1.47049	10.482	1.2258	10.482	7.09094
10.482	2.86619	10.482	1.7407	10.483	2.63276	10.4827	5.41785	10.4828	2.44671	10.4827	0.952325	10.483	2.27555	10.483	2.44153	10.483	3.51529		10.482	1.86265	10.482	2.55906	10.483	1.79742	10.4827	2.56976	10.4828	1.17607	10.4827	1.91724	10.483	1.46842	10.483	1.22548	10.483	7.08437
10.483	2.8644	10.483	1.73962	10.484	2.63109	10.4836	5.41388	10.4836	2.44559	10.4835	0.950728	10.484	2.27467	10.484	2.44083	10.484	3.51321		10.483	1.85966	10.483	2.55575	10.484	1.79482	10.4836	2.56717	10.4836	1.17495	10.4835	1.91174	10.484	1.46636	10.484	1.2241	10.484	7.07814
10.484	2.8624	10.484	1.73845	10.485	2.63051	10.4844	5.41024	10.4845	2.44467	10.4844	0.949713	10.485	2.27391	10.485	2.43967	10.485	3.51123		10.484	1.85629	10.484	2.55216	10.485	1.79391	10.4844	2.5648	10.4845	1.17402	10.4844	1.90824	10.485	1.46455	10.485	1.22179	10.485	7.0722
10.485	2.86034	10.485	1.73753	10.485	2.62962	10.4852	5.40667	10.4853	2.44377	10.4852	0.948583	10.486	2.27331	10.486	2.43875	10.486	3.5091		10.485	1.85284	10.485	2.54931	10.485	1.79252	10.4852	2.56247	10.4853	1.17312	10.4852	1.90434	10.486	1.46314	10.486	1.21995	10.486	7.06584
10.486	2.85911	10.486	1.7362	10.486	2.6283	10.4861	5.40269	10.4861	2.44246	10.486	0.947499	10.486	2.2728	10.486	2.43802	10.486	3.50627		10.486	1.85078	10.486	2.54522	10.486	1.79046	10.4861	2.55988	10.4861	1.17181	10.486	1.90061	10.486	1.46194	10.486	1.21851	10.486	7.05736
10.487	2.85793	10.486	1.73486	10.487	2.62763	10.4869	5.39862	10.487	2.44167	10.4869	0.947091	10.487	2.27207	10.487	2.43667	10.487	3.50389		10.487	1.84879	10.486	2.54112	10.487	1.78941	10.4869	2.55724	10.487	1.17102	10.4869	1.8992	10.487	1.46023	10.487	1.21582	10.487	7.05021
10.487	2.85659	10.487	1.73276	10.488	2.62736	10.4877	5.39459	10.4878	2.44097	10.4877	0.946333	10.488	2.27058	10.488	2.43524	10.488	3.50196		10.487	1.84655	10.487	2.53466	10.488	1.78899	10.4877	2.55461	10.4878	1.17032	10.4877	1.89659	10.488	1.45671	10.488	1.21297	10.488	7.04443
10.488	2.85499	10.488	1.73134	10.489	2.6262	10.4886	5.3906	10.4886	2.43988	10.4885	0.946494	10.489	2.26966	10.489	2.43416	10.489	3.49964		10.488	1.84387	10.488	2.5303	10.489	1.78718	10.4886	2.55201	10.4886	1.16922	10.4885	1.89714	10.489	1.45455	10.489	1.21083	10.489	7.03749
10.489	2.85316	10.489	1.72967	10.49	2.62462	10.4894	5.38603	10.4894	2.43892	10.4894	0.94584	10.49	2.26876	10.49	2.43308	10.49	3.49744		10.489	1.8408	10.489	2.52516	10.49	1.78472	10.4894	2.54904	10.4894	1.16827	10.4894	1.89489	10.49	1.45242	10.49	1.20868	10.49	7.03089
10.49	2.85114	10.49	1.72829	10.49	2.62292	10.4902	5.38142	10.4903	2.43739	10.4902	0.945341	10.491	2.26798	10.491	2.432	10.491	3.49544		10.49	1.8374	10.49	2.52093	10.49	1.78206	10.4902	2.54604	10.4903	1.16674	10.4902	1.89317	10.491	1.45058	10.491	1.20653	10.491	7.02489
10.491	2.84961	10.491	1.72773	10.491	2.62198	10.491	5.3766	10.4911	2.43645	10.491	0.945239	10.491	2.26712	10.491	2.43073	10.491	3.49318		10.491	1.83484	10.491	2.5192	10.491	1.78061	10.491	2.5429	10.4911	1.16579	10.491	1.89282	10.491	1.44857	10.491	1.20401	10.491	7.01813
10.492	2.84808	10.491	1.72667	10.492	2.62108	10.4919	5.37219	10.4919	2.43567	10.4919	0.944872	10.492	2.26665	10.492	2.42972	10.492	3.49098		10.492	1.83226	10.491	2.51595	10.492	1.7792	10.4919	2.54003	10.4919	1.16501	10.4919	1.89155	10.492	1.44746	10.492	1.20199	10.492	7.01151
10.492	2.84694	10.492	1.72569	10.493	2.61974	10.4927	5.36807	10.4928	2.43465	10.4927	0.944895	10.493	2.26663	10.493	2.42845	10.493	3.48872		10.492	1.83036	10.492	2.51293	10.493	1.7771	10.4927	2.53735	10.4928	1.16399	10.4927	1.89163	10.493	1.44741	10.493	1.19947	10.493	7.00474
10.493	2.84527	10.493	1.72443	10.494	2.61846	10.4935	5.36348	10.4936	2.43393	10.4935	0.944328	10.494	2.26604	10.494	2.42715	10.494	3.48641		10.493	1.82755	10.493	2.50906	10.494	1.77511	10.4935	2.53436	10.4936	1.16327	10.4935	1.88968	10.494	1.44601	10.494	1.19689	10.494	6.99783
10.494	2.84368	10.494	1.72314	10.495	2.61682	10.4944	5.35919	10.4944	2.43275	10.4944	0.943988	10.495	2.26542	10.495	2.42647	10.495	3.4841		10.494	1.82488	10.494	2.50511	10.495	1.77255	10.4944	2.53157	10.4944	1.16209	10.4944	1.88851	10.495	1.44457	10.495	1.19553	10.495	6.9909
10.495	2.84168	10.495	1.72191	10.495	2.61477	10.4952	5.35531	10.4953	2.43109	10.4952	0.943699	10.496	2.26469	10.496	2.42582	10.496	3.48185		10.495	1.82153	10.495	2.5013	10.495	1.76935	10.4952	2.52904	10.4953	1.16043	10.4952	1.88751	10.496	1.44283	10.496	1.19424	10.496	6.98416
10.496	2.83993	10.496	1.72098	10.496	2.61317	10.496	5.35127	10.4961	2.42972	10.496	0.942927	10.496	2.26375	10.496	2.42554	10.496	3.47932		10.496	1.81859	10.496	2.49847	10.496	1.76685	10.496	2.52642	10.4961	1.15906	10.496	1.88485	10.496	1.44061	10.496	1.19367	10.496	6.97656
10.497	2.83821	10.496	1.72017	10.497	2.6117	10.4969	5.34729	10.4969	2.42855	10.4969	0.941724	10.497	2.26287	10.497	2.42521	10.497	3.47647		10.497	1.8157	10.496	2.49595	10.497	1.76456	10.4969	2.52382	10.4969	1.15789	10.4969	1.88071	10.497	1.43855	10.497	1.19302	10.497	6.96803
10.497	2.83607	10.497	1.719	10.498	2.61025	10.4977	5.34335	10.4978	2.42791	10.4977	0.940476	10.498	2.26242	10.498	2.42442	10.498	3.47414		10.497	1.81212	10.497	2.49238	10.498	1.7623	10.4977	2.52126	10.4978	1.15724	10.4977	1.8764	10.498	1.43749	10.498	1.19145	10.498	6.96104
10.498	2.8341	10.498	1.71822	10.499	2.60939	10.4985	5.33932	10.4986	2.42678	10.4985	0.939538	10.499	2.26145	10.499	2.42366	10.499	3.47161		10.498	1.80882	10.498	2.48996	10.499	1.76095	10.4985	2.51864	10.4986	1.15611	10.4985	1.87317	10.499	1.43519	10.499	1.18993	10.499	6.95348
10.499	2.83223	10.499	1.71709	10.5	2.60839	10.4994	5.33575	10.4994	2.42552	10.4993	0.939083	10.5	2.26069	10.5	2.42312	10.5	3.46915		10.499	1.80567	10.499	2.4865	10.5	1.7594	10.4994	2.51631	10.4994	1.15485	10.4993	1.8716	10.5	1.43341	10.5	1.18886	10.5	6.94608
10.5	2.83014	10.5	1.71572	10.5	2.60703	10.5002	5.33226	10.5003	2.42458	10.5002	0.93854	10.501	2.26014	10.501	2.4219	10.501	3.46672		10.5	1.80217	10.5	2.4823	10.5	1.75728	10.5002	2.51404	10.5003	1.1539	10.5002	1.86973	10.501	1.43212	10.501	1.18643	10.501	6.93881
10.501	2.82811	10.501	1.7146	10.501	2.60593	10.501	5.32842	10.5011	2.42354	10.501	0.937663	10.501	2.25978	10.501	2.42091	10.501	3.46452		10.501	1.79876	10.501	2.47884	10.501	1.75556	10.501	2.51154	10.5011	1.15286	10.501	1.86671	10.501	1.43127	10.501	1.18446	10.501	6.9322
10.502	2.82628	10.501	1.71364	10.502	2.60432	10.5019	5.32404	10.5019	2.42223	10.5018	0.937092	10.502	2.25948	10.502	2.42035	10.502	3.46216		10.502	1.79569	10.501	2.4759	10.502	1.75305	10.5019	2.50869	10.5019	1.15156	10.5018	1.86474	10.502	1.43057	10.502	1.18335	10.502	6.92514
10.502	2.82447	10.502	1.71309	10.503	2.60299	10.5027	5.32008	10.5028	2.42108	10.5027	0.936299	10.503	2.25869	10.503	2.41963	10.503	3.45973		10.502	1.79265	10.502	2.47421	10.503	1.75097	10.5027	2.50611	10.5028	1.1504	10.5027	1.86201	10.503	1.42871	10.503	1.1819	10.503	6.91787
10.503	2.82273	10.503	1.71174	10.504	2.60193	10.5035	5.31641	10.5036	2.42043	10.5035	0.935489	10.504	2.25775	10.504	2.41861	10.504	3.45746		10.503	1.78974	10.503	2.47005	10.504	1.74932	10.5035	2.50372	10.5036	1.14975	10.5035	1.85922	10.504	1.42649	10.504	1.17989	10.504	6.91106
10.504	2.82117	10.504	1.71053	10.505	2.60059	10.5044	5.31269	10.5044	2.41932	10.5043	0.935072	10.505	2.25661	10.505	2.41782	10.505	3.45466		10.504	1.78712	10.504	2.46633	10.505	1.74722	10.5044	2.5013	10.5044	1.14864	10.5043	1.85778	10.505	1.4238	10.505	1.17831	10.505	6.90266
10.505	2.81946	10.505	1.70979	10.505	2.59905	10.5052	5.3092	10.5053	2.41798	10.5052	0.93502	10.506	2.25537	10.506	2.41711	10.506	3.45195		10.505	1.78425	10.505	2.46406	10.505	1.74482	10.5052	2.49903	10.5053	1.1473	10.5052	1.8576	10.506	1.42088	10.506	1.1769	10.506	6.89454
10.506	2.81774	10.505	1.70901	10.506	2.59776	10.506	5.30544	10.5061	2.41674	10.506	0.934334	10.506	2.25459	10.506	2.41634	10.506	3.44989		10.506	1.78136	10.505	2.46168	10.506	1.74281	10.506	2.49658	10.5061	1.14606	10.506	1.85523	10.506	1.41904	10.506	1.17536	10.506	6.88836
10.507	2.81651	10.506	1.70826	10.507	2.5963	10.5069	5.30187	10.5069	2.41612	10.5068	0.93378	10.507	2.25436	10.507	2.41542	10.507	3.44772		10.507	1.7793	10.506	2.45938	10.507	1.74054	10.5069	2.49425	10.5069	1.14544	10.5068	1.85333	10.507	1.4185	10.507	1.17354	10.507	6.88186
10.507	2.81546	10.507	1.70751	10.508	2.59548	10.5077	5.29814	10.5077	2.41525	10.5077	0.933456	10.508	2.25384	10.508	2.41464	10.508	3.44509		10.507	1.77753	10.507	2.45705	10.508	1.73926	10.5077	2.49182	10.5077	1.14457	10.5077	1.85221	10.508	1.41726	10.508	1.17198	10.508	6.87396
10.508	2.81406	10.508	1.70661	10.509	2.59461	10.5085	5.2941	10.5086	2.41453	10.5085	0.932965	10.509	2.25358	10.509	2.41409	10.509	3.44222		10.508	1.7752	10.508	2.45428	10.509	1.7379	10.5085	2.4892	10.5086	1.14385	10.5085	1.85052	10.509	1.41667	10.509	1.1709	10.509	6.86537
10.509	2.81261	10.509	1.70573	10.51	2.59286	10.5093	5.28959	10.5094	2.41367	10.5093	0.931909	10.51	2.25321	10.51	2.41296	10.51	3.43933		10.509	1.77276	10.509	2.45157	10.51	1.73516	10.5093	2.48626	10.5094	1.14298	10.5093	1.84688	10.51	1.4158	10.51	1.16864	10.51	6.85671
10.51	2.81081	10.51	1.70461	10.51	2.59166	10.5102	5.28571	10.5102	2.41295	10.5102	0.93163	10.511	2.25281	10.511	2.41152	10.511	3.43636		10.51	1.76974	10.51	2.44816	10.51	1.7333	10.5102	2.48374	10.5102	1.14227	10.5102	1.84592	10.511	1.41484	10.511	1.16578	10.511	6.84781
10.511	2.80869	10.51	1.70331	10.511	2.59086	10.511	5.28237	10.5111	2.412	10.511	0.931051	10.511	2.25202	10.511	2.41018	10.511	3.43341		10.511	1.76618	10.51	2.44414	10.511	1.73205	10.511	2.48156	10.5111	1.14131	10.511	1.84392	10.511	1.41299	10.511	1.16312	10.511	6.83895
10.512	2.80712	10.511	1.70218	10.512	2.58969	10.5119	5.27891	10.5119	2.4112	10.5118	0.930761	10.512	2.25046	10.512	2.40893	10.512	3.43057		10.512	1.76354	10.511	2.44069	10.512	1.73022	10.5119	2.47931	10.5119	1.14051	10.5118	1.84292	10.512	1.4093	10.512	1.16061	10.512	6.83044
10.512	2.80519	10.512	1.70087	10.513	2.58869	10.5127	5.27555	10.5127	2.41027	10.5127	0.930729	10.513	2.24974	10.513	2.40757	10.513	3.42794		10.512	1.76031	10.512	2.43666	10.513	1.72866	10.5127	2.47712	10.5127	1.13958	10.5127	1.84281	10.513	1.40762	10.513	1.15791	10.513	6.82257
10.513	2.8034	10.513	1.69983	10.514	2.58728	10.5135	5.27153	10.5136	2.40954	10.5135	0.930736	10.514	2.24913	10.514	2.40616	10.514	3.42536		10.513	1.7573	10.513	2.43347	10.514	1.72646	10.5135	2.47451	10.5136	1.13885	10.5135	1.84284	10.514	1.40619	10.514	1.1551	10.514	6.81482
10.514	2.80192	10.514	1.69906	10.515	2.58554	10.5144	5.26783	10.5144	2.40869	10.5143	0.930189	10.515	2.24864	10.515	2.40541	10.515	3.42224		10.514	1.75482	10.514	2.43108	10.515	1.72375	10.5144	2.4721	10.5144	1.138	10.5143	1.84095	10.515	1.40503	10.515	1.15361	10.515	6.80549
10.515	2.80081	10.515	1.69858	10.515	2.58406	10.5152	5.26442	10.5152	2.40777	10.5152	0.92925	10.516	2.2482	10.516	2.40456	10.516	3.41917		10.515	1.75295	10.515	2.4296	10.515	1.72144	10.5152	2.46988	10.5152	1.13708	10.5152	1.83771	10.516	1.40399	10.516	1.15192	10.516	6.79628
10.516	2.79956	10.515	1.69767	10.516	2.58324	10.516	5.26092	10.5161	2.40669	10.516	0.928333	10.516	2.24753	10.516	2.40374	10.516	3.41613		10.516	1.75086	10.515	2.42682	10.516	1.72016	10.516	2.4676	10.5161	1.13599	10.516	1.83455	10.516	1.4024	10.516	1.15029	10.516	6.78717
10.516	2.79839	10.516	1.69614	10.517	2.58229	10.5168	5.25754	10.5169	2.40585	10.5168	0.927105	10.517	2.24655	10.517	2.40284	10.517	3.41314		10.516	1.74889	10.516	2.42212	10.517	1.71868	10.5168	2.4654	10.5169	1.13516	10.5168	1.83032	10.517	1.4001	10.517	1.1485	10.517	6.7782
10.517	2.79712	10.517	1.6954	10.518	2.58097	10.5177	5.25376	10.5177	2.40546	10.5177	0.926863	10.518	2.24562	10.518	2.40184	10.518	3.41004		10.517	1.74676	10.517	2.41985	10.518	1.71662	10.5177	2.46294	10.5177	1.13477	10.5177	1.82949	10.518	1.39792	10.518	1.14651	10.518	6.76891
10.518	2.79547	10.518	1.69384	10.519	2.58002	10.5185	5.24953	10.5186	2.40495	10.5185	0.92622	10.519	2.24511	10.519	2.40106	10.519	3.40749		10.518	1.744	10.518	2.41505	10.519	1.71514	10.5185	2.46018	10.5186	1.13426	10.5185	1.82727	10.519	1.3967	10.519	1.14497	10.519	6.76126
10.519	2.79426	10.519	1.69276	10.52	2.57906	10.5193	5.24589	10.5194	2.40431	10.5193	0.925483	10.52	2.245	10.52	2.40026	10.52	3.40478		10.519	1.74197	10.519	2.41171	10.52	1.71364	10.5193	2.45782	10.5194	1.13361	10.5193	1.82473	10.52	1.39644	10.52	1.14336	10.52	6.75314
10.52	2.7931	10.52	1.69129	10.52	2.57808	10.5202	5.24222	10.5202	2.40342	10.5201	0.92486	10.521	2.24447	10.521	2.39933	10.521	3.40178		10.52	1.74001	10.52	2.40719	10.52	1.7121	10.5202	2.45542	10.5202	1.13272	10.5201	1.82258	10.521	1.39519	10.521	1.14152	10.521	6.74416
10.521	2.79157	10.52	1.69045	10.521	2.57679	10.521	5.23916	10.5211	2.40249	10.521	0.924679	10.521	2.24379	10.521	2.39883	10.521	3.39911		10.521	1.73746	10.52	2.40464	10.521	1.7101	10.521	2.45343	10.5211	1.13179	10.521	1.82196	10.521	1.3936	10.521	1.14052	10.521	6.73616
10.521	2.78993	10.521	1.68994	10.522	2.57564	10.5218	5.23584	10.5219	2.40234	10.5218	0.923783	10.522	2.24337	10.522	2.39788	10.522	3.39632		10.521	1.7347	10.521	2.40306	10.522	1.70831	10.5218	2.45127	10.5219	1.13165	10.5218	1.81887	10.522	1.3926	10.522	1.13864	10.522	6.7278
10.522	2.78833	10.522	1.68889	10.523	2.57481	10.5227	5.23238	10.5227	2.40175	10.5227	0.922749	10.523	2.2428	10.523	2.39646	10.523	3.3938		10.522	1.73202	10.522	2.39984	10.523	1.707	10.5227	2.44902	10.5227	1.13105	10.5227	1.81531	10.523	1.39127	10.523	1.1358	10.523	6.72025
10.523	2.7868	10.523	1.6877	10.524	2.57417	10.5235	5.22921	10.5236	2.40118	10.5235	0.921852	10.524	2.24229	10.524	2.39513	10.524	3.39115		10.523	1.72945	10.523	2.39618	10.524	1.70601	10.5235	2.44696	10.5236	1.13048	10.5235	1.81222	10.524	1.39006	10.524	1.13315	10.524	6.7123
10.524	2.78526	10.524	1.68724	10.525	2.57384	10.5243	5.22524	10.5244	2.40039	10.5243	0.921599	10.525	2.24139	10.525	2.39379	10.525	3.38841		10.524	1.72687	10.524	2.39475	10.525	1.70549	10.5243	2.44437	10.5244	1.12969	10.5243	1.81134	10.525	1.38793	10.525	1.1305	10.525	6.70409
10.525	2.78415	10.525	1.6865	10.525	2.57265	10.5252	5.22165	10.5252	2.39957	10.5252	0.921312	10.526	2.24058	10.526	2.39235	10.526	3.38511		10.525	1.725	10.525	2.39249	10.525	1.70364	10.5252	2.44203	10.5252	1.12887	10.5252	1.81035	10.526	1.38602	10.526	1.12764	10.526	6.6942
10.526	2.7827	10.525	1.68572	10.526	2.57083	10.526	5.2181	10.5261	2.39864	10.526	0.920798	10.526	2.23999	10.526	2.39166	10.526	3.38211		10.526	1.72258	10.525	2.39009	10.526	1.7008	10.526	2.43973	10.5261	1.12793	10.526	1.80858	10.526	1.38463	10.526	1.12624	10.526	6.68519
10.526	2.78143	10.526	1.68462	10.527	2.56957	10.5268	5.21445	10.5269	2.39745	10.5268	0.920134	10.527	2.23951	10.527	2.39095	10.527	3.37897		10.526	1.72043	10.526	2.38672	10.527	1.69883	10.5268	2.43735	10.5269	1.12675	10.5268	1.8063	10.527	1.3835	10.527	1.12485	10.527	6.67579
10.527	2.78	10.527	1.68413	10.528	2.56888	10.5277	5.21132	10.5277	2.39635	10.5276	0.919596	10.528	2.23903	10.528	2.39046	10.528	3.37624		10.527	1.71803	10.527	2.3852	10.528	1.69775	10.5277	2.43531	10.5277	1.12565	10.5276	1.80444	10.528	1.38237	10.528	1.12386	10.528	6.6676
10.528	2.7783	10.528	1.68331	10.529	2.56767	10.5285	5.20805	10.5285	2.39544	10.5285	0.919009	10.529	2.23863	10.529	2.38981	10.529	3.37372		10.528	1.71518	10.528	2.38268	10.529	1.69587	10.5285	2.43318	10.5285	1.12474	10.5285	1.80242	10.529	1.38144	10.529	1.12258	10.529	6.66005
10.529	2.77647	10.529	1.68349	10.53	2.56611	10.5293	5.20475	10.5294	2.3941	10.5293	0.918151	10.53	2.23828	10.53	2.38958	10.53	3.37087		10.529	1.71212	10.529	2.38325	10.53	1.69344	10.5293	2.43103	10.5294	1.12339	10.5293	1.79946	10.53	1.3806	10.53	1.12211	10.53	6.65152
10.53	2.77516	10.53	1.68244	10.53	2.56496	10.5302	5.20093	10.5302	2.39341	10.5301	0.916987	10.531	2.23766	10.531	2.38888	10.531	3.36798		10.53	1.70992	10.53	2.38	10.53	1.69165	10.5302	2.42855	10.5302	1.1227	10.5301	1.79545	10.531	1.37916	10.531	1.12071	10.531	6.64284
10.531	2.77374	10.53	1.68169	10.531	2.56457	10.531	5.1975	10.5311	2.39276	10.531	0.916046	10.531	2.23709	10.531	2.3879	10.531	3.36502		10.531	1.70754	10.53	2.3777	10.531	1.69103	10.531	2.42632	10.5311	1.12205	10.531	1.79221	10.531	1.3778	10.531	1.11878	10.531	6.63396
10.531	2.77314	10.531	1.68074	10.532	2.5644	10.5318	5.19402	10.5319	2.39218	10.5318	0.914966	10.532	2.23647	10.532	2.38723	10.532	3.36205		10.531	1.70654	10.531	2.37479	10.532	1.69076	10.5318	2.42405	10.5319	1.12147	10.5318	1.78848	10.532	1.37635	10.532	1.11743	10.532	6.62509
10.532	2.77186	10.532	1.67968	10.533	2.56316	10.5327	5.19079	10.5327	2.39149	10.5326	0.913795	10.533	2.23603	10.533	2.38712	10.533	3.35936		10.532	1.70439	10.532	2.37151	10.533	1.68883	10.5327	2.42195	10.5327	1.12078	10.5326	1.78445	10.533	1.3753	10.533	1.11722	10.533	6.61701
10.533	2.7708	10.533	1.67863	10.534	2.56187	10.5335	5.18775	10.5335	2.39039	10.5335	0.912924	10.534	2.23529	10.534	2.38693	10.534	3.35618		10.533	1.70261	10.533	2.36829	10.534	1.68681	10.5335	2.41996	10.5335	1.11968	10.5335	1.78145	10.534	1.37356	10.534	1.11684	10.534	6.60749
10.534	2.76914	10.534	1.67779	10.535	2.56068	10.5343	5.18417	10.5344	2.38882	10.5343	0.911878	10.535	2.23441	10.535	2.38639	10.535	3.35299		10.534	1.69982	10.534	2.36572	10.535	1.68496	10.5343	2.41763	10.5344	1.1181	10.5343	1.77784	10.535	1.3715	10.535	1.11576	10.535	6.59792
10.535	2.76762	10.535	1.67649	10.535	2.55998	10.5351	5.18064	10.5352	2.38733	10.5351	0.911334	10.536	2.23387	10.536	2.38526	10.536	3.35007		10.535	1.69726	10.535	2.36171	10.535	1.68387	10.5351	2.41534	10.5352	1.11661	10.5351	1.77597	10.536	1.37022	10.536	1.11353	10.536	6.58917
10.536	2.76653	10.535	1.67523	10.536	2.55923	10.536	5.17743	10.536	2.38658	10.536	0.910224	10.536	2.23331	10.536	2.38448	10.536	3.34711		10.536	1.69544	10.535	2.35784	10.536	1.6827	10.536	2.41325	10.536	1.11587	10.536	1.77214	10.536	1.36891	10.536	1.11196	10.536	6.58028
10.536	2.76546	10.536	1.67413	10.537	2.55881	10.5368	5.17408	10.5369	2.38569	10.5368	0.909171	10.537	2.23278	10.537	2.38372	10.537	3.34424		10.536	1.69364	10.536	2.35448	10.537	1.68204	10.5368	2.41107	10.5369	1.11497	10.5368	1.76851	10.537	1.36764	10.537	1.11045	10.537	6.57169
10.537	2.76496	10.537	1.67295	10.538	2.55779	10.5376	5.17053	10.5377	2.3848	10.5376	0.908065	10.538	2.23221	10.538	2.38287	10.538	3.34125		10.537	1.69281	10.537	2.35086	10.538	1.68045	10.5376	2.40876	10.5377	1.11408	10.5376	1.7647	10.538	1.36631	10.538	1.10877	10.538	6.56274
10.538	2.76404	10.538	1.67184	10.539	2.55678	10.5385	5.1668	10.5385	2.38397	10.5385	0.907749	10.539	2.23148	10.539	2.38145	10.539	3.33923		10.538	1.69126	10.538	2.34744	10.539	1.67888	10.5385	2.40633	10.5385	1.11325	10.5385	1.76361	10.539	1.36459	10.539	1.10594	10.539	6.55666
10.539	2.7631	10.539	1.67103	10.54	2.55633	10.5393	5.16328	10.5394	2.38322	10.5393	0.907537	10.54	2.23159	10.54	2.38013	10.54	3.33668		10.539	1.68968	10.539	2.34493	10.54	1.67817	10.5393	2.40404	10.5394	1.1125	10.5393	1.76288	10.54	1.36485	10.54	1.1033	10.54	6.54903
10.54	2.76197	10.54	1.66959	10.54	2.55511	10.5401	5.15988	10.5402	2.38193	10.5401	0.906755	10.541	2.2318	10.541	2.37876	10.541	3.33399		10.54	1.68779	10.54	2.34053	10.54	1.67628	10.5401	2.40183	10.5402	1.1112	10.5401	1.76019	10.541	1.36533	10.541	1.10059	10.541	6.54097
10.541	2.76079	10.54	1.6686	10.541	2.55404	10.541	5.15631	10.541	2.38135	10.541	0.90557	10.541	2.23143	10.541	2.37717	10.541	3.33133		10.541	1.68581	10.54	2.33748	10.541	1.6746	10.541	2.3995	10.541	1.11063	10.541	1.7561	10.541	1.36446	10.541	1.09742	10.541	6.53298
10.541	2.75952	10.541	1.66772	10.542	2.55387	10.5418	5.15243	10.5419	2.37985	10.5418	0.905092	10.542	2.2305	10.542	2.37644	10.542	3.32868		10.541	1.68368	10.541	2.33476	10.542	1.67433	10.5418	2.39698	10.5419	1.10913	10.5418	1.75445	10.542	1.36229	10.542	1.09596	10.542	6.52505
10.542	2.75854	10.542	1.66712	10.543	2.5531	10.5426	5.1486	10.5427	2.37847	10.5426	0.904127	10.543	2.22982	10.543	2.3763	10.543	3.32563		10.542	1.68204	10.542	2.33291	10.543	1.67313	10.5426	2.39448	10.5427	1.10774	10.5426	1.75113	10.543	1.36068	10.543	1.09569	10.543	6.5159
10.543	2.75734	10.543	1.66632	10.544	2.55212	10.5435	5.14542	10.5435	2.37761	10.5434	0.902764	10.544	2.22896	10.544	2.37568	10.544	3.32247		10.543	1.68002	10.543	2.33048	10.544	1.6716	10.5435	2.39241	10.5435	1.10688	10.5434	1.74643	10.544	1.35864	10.544	1.09446	10.544	6.50643
10.544	2.75582	10.544	1.66494	10.545	2.55131	10.5443	5.14214	10.5444	2.37676	10.5443	0.901705	10.545	2.22859	10.545	2.37461	10.545	3.3198		10.544	1.67748	10.544	2.32623	10.545	1.67034	10.5443	2.39027	10.5444	1.10603	10.5443	1.74278	10.545	1.35777	10.545	1.09233	10.545	6.49844
10.545	2.75411	10.545	1.66408	10.545	2.55	10.5451	5.13879	10.5452	2.37594	10.5451	0.901231	10.546	2.22841	10.546	2.37375	10.546	3.31691		10.545	1.6746	10.545	2.32357	10.545	1.6683	10.5451	2.3881	10.5452	1.10521	10.5451	1.74115	10.546	1.35735	10.546	1.09061	10.546	6.48979
10.546	2.75296	10.545	1.66327	10.546	2.54972	10.546	5.13593	10.546	2.37526	10.5459	0.900341	10.546	2.22826	10.546	2.37275	10.546	3.31477		10.546	1.67267	10.545	2.3211	10.546	1.66786	10.546	2.38624	10.546	1.10453	10.5459	1.73808	10.546	1.35699	10.546	1.08862	10.546	6.48336
10.546	2.75173	10.546	1.66167	10.547	2.54902	10.5468	5.1326	10.5469	2.37495	10.5468	0.899345	10.547	2.22785	10.547	2.37141	10.547	3.31232		10.546	1.67061	10.546	2.31618	10.547	1.66676	10.5468	2.38407	10.5469	1.10422	10.5468	1.73465	10.547	1.35603	10.547	1.08596	10.547	6.476
10.547	2.75026	10.547	1.66039	10.548	2.54876	10.5476	5.12929	10.5477	2.37384	10.5476	0.898443	10.548	2.22723	10.548	2.37016	10.548	3.30949		10.547	1.66813	10.547	2.31224	10.548	1.66637	10.5476	2.38191	10.5477	1.1031	10.5476	1.73154	10.548	1.35457	10.548	1.08346	10.548	6.46753
10.548	2.7485	10.548	1.6592	10.549	2.54862	10.5485	5.12562	10.5485	2.37242	10.5485	0.897432	10.549	2.22628	10.549	2.36938	10.549	3.30682		10.548	1.66519	10.548	2.30857	10.549	1.66614	10.5485	2.37952	10.5485	1.10168	10.5485	1.72805	10.549	1.35233	10.549	1.08191	10.549	6.45953
10.549	2.74702	10.549	1.65813	10.55	2.54764	10.5493	5.12283	10.5494	2.37161	10.5493	0.89646	10.55	2.22523	10.55	2.36863	10.55	3.30437		10.549	1.6627	10.549	2.3053	10.55	1.66461	10.5493	2.37771	10.5494	1.10088	10.5493	1.7247	10.55	1.34987	10.55	1.08043	10.55	6.45219
10.55	2.74617	10.55	1.65722	10.55	2.54652	10.5501	5.12014	10.5502	2.3701	10.5501	0.895849	10.551	2.22387	10.551	2.36773	10.551	3.30189		10.55	1.66127	10.55	2.30251	10.55	1.66287	10.5501	2.37596	10.5502	1.09936	10.5501	1.7226	10.551	1.34666	10.551	1.07862	10.551	6.44474
10.551	2.74515	10.55	1.65655	10.551	2.54622	10.551	5.11739	10.551	2.36871	10.5509	0.895121	10.551	2.22284	10.551	2.36678	10.551	3.29911		10.551	1.65956	10.55	2.30043	10.551	1.66239	10.551	2.37417	10.551	1.09797	10.5509	1.72009	10.551	1.34423	10.551	1.07675	10.551	6.43641
10.551	2.74386	10.551	1.6558	10.552	2.54564	10.5518	5.11404	10.5519	2.36754	10.5518	0.894107	10.552	2.22225	10.552	2.36603	10.552	3.29664		10.551	1.6574	10.551	2.29815	10.552	1.66149	10.5518	2.37198	10.5519	1.0968	10.5518	1.71659	10.552	1.34284	10.552	1.07525	10.552	6.42903
10.552	2.74273	10.552	1.65551	10.553	2.54453	10.5526	5.11067	10.5527	2.36643	10.5526	0.89332	10.553	2.22182	10.553	2.36531	10.553	3.2942		10.552	1.65551	10.552	2.29724	10.553	1.65977	10.5526	2.36979	10.5527	1.09569	10.5526	1.71388	10.553	1.34184	10.553	1.07383	10.553	6.42171
10.553	2.74167	10.553	1.65459	10.554	2.54391	10.5535	5.10746	10.5535	2.36535	10.5534	0.892737	10.554	2.22223	10.554	2.36415	10.554	3.29218		10.553	1.65373	10.553	2.29441	10.554	1.6588	10.5535	2.3677	10.5535	1.09461	10.5534	1.71187	10.554	1.34279	10.554	1.07152	10.554	6.41564
10.554	2.74063	10.554	1.65422	10.555	2.54302	10.5543	5.1041	10.5543	2.36422	10.5543	0.891984	10.555	2.22184	10.555	2.3631	10.555	3.29051		10.554	1.65199	10.554	2.29327	10.555	1.6574	10.5543	2.36551	10.5543	1.09347	10.5543	1.70928	10.555	1.34188	10.555	1.06942	10.555	6.41064
10.555	2.73948	10.555	1.65373	10.555	2.54235	10.5551	5.10132	10.5552	2.36398	10.5551	0.890475	10.556	2.22084	10.556	2.36224	10.556	3.28839		10.555	1.65005	10.555	2.29178	10.555	1.65636	10.5551	2.3637	10.5552	1.09324	10.5551	1.70408	10.556	1.33951	10.556	1.0677	10.556	6.4043
10.556	2.7389	10.555	1.65265	10.556	2.54205	10.556	5.0981	10.556	2.36303	10.5559	0.889698	10.556	2.22025	10.556	2.36149	10.556	3.2863		10.556	1.64908	10.555	2.28846	10.556	1.65589	10.556	2.36161	10.556	1.09229	10.5559	1.7014	10.556	1.33814	10.556	1.06622	10.556	6.39804
10.556	2.7374	10.556	1.65118	10.557	2.54158	10.5568	5.09489	10.5569	2.36211	10.5568	0.889178	10.557	2.21983	10.557	2.3608	10.557	3.28408		10.556	1.64657	10.556	2.28394	10.557	1.65516	10.5568	2.35952	10.5569	1.09136	10.5568	1.69961	10.557	1.33714	10.557	1.06484	10.557	6.39138
10.557	2.73577	10.557	1.64982	10.558	2.54079	10.5576	5.09162	10.5577	2.36161	10.5576	0.888486	10.558	2.21911	10.558	2.35961	10.558	3.28176		10.557	1.64382	10.557	2.27974	10.558	1.65393	10.5576	2.35739	10.5577	1.09086	10.5576	1.69722	10.558	1.33543	10.558	1.06249	10.558	6.38441
10.558	2.73431	10.558	1.64928	10.559	2.53919	10.5585	5.08824	10.5585	2.36085	10.5584	0.887949	10.559	2.21846	10.559	2.35883	10.559	3.27968		10.558	1.64137	10.558	2.2781	10.559	1.65142	10.5585	2.35519	10.5585	1.0901	10.5584	1.69537	10.559	1.33391	10.559	1.06093	10.559	6.37819
10.559	2.73291	10.559	1.64851	10.56	2.53826	10.5593	5.08481	10.5594	2.36023	10.5593	0.886891	10.56	2.21758	10.56	2.35786	10.56	3.27724		10.559	1.63903	10.559	2.27571	10.56	1.64998	10.5593	2.35296	10.5594	1.08948	10.5593	1.69172	10.56	1.33184	10.56	1.059	10.56	6.37087
10.56	2.73163	10.56	1.64723	10.56	2.53722	10.5601	5.08177	10.5602	2.35923	10.5601	0.886636	10.561	2.21704	10.561	2.35702	10.561	3.27451		10.56	1.63688	10.56	2.27178	10.56	1.64836	10.5601	2.35098	10.5602	1.08848	10.5601	1.69085	10.561	1.33057	10.561	1.05731	10.561	6.36268
10.561	2.73035	10.56	1.64632	10.561	2.53617	10.561	5.07906	10.561	2.35822	10.5609	0.885808	10.561	2.21596	10.561	2.35641	10.561	3.27254		10.561	1.63473	10.56	2.26899	10.561	1.64672	10.561	2.34922	10.561	1.08746	10.5609	1.68799	10.561	1.32802	10.561	1.0561	10.561	6.35679
10.561	2.72881	10.561	1.64606	10.562	2.53481	10.5618	5.07601	10.5618	2.35698	10.5618	0.885202	10.562	2.21471	10.562	2.35572	10.562	3.27013		10.561	1.63215	10.561	2.26821	10.562	1.6446	10.5618	2.34723	10.5618	1.08622	10.5618	1.6859	10.562	1.32508	10.562	1.05474	10.562	6.34955
10.562	2.72703	10.562	1.64529	10.563	2.53459	10.5626	5.07259	10.5627	2.35652	10.5626	0.884556	10.563	2.21353	10.563	2.35441	10.563	3.26717		10.562	1.62916	10.562	2.26584	10.563	1.64426	10.5626	2.345	10.5627	1.08576	10.5626	1.68368	10.563	1.32229	10.563	1.05213	10.563	6.3407
10.563	2.72552	10.563	1.64412	10.564	2.53387	10.5634	5.069	10.5635	2.35509	10.5634	0.884274	10.564	2.21237	10.564	2.35332	10.564	3.26467		10.563	1.62662	10.563	2.26222	10.564	1.64313	10.5634	2.34266	10.5635	1.08434	10.5634	1.6827	10.564	1.31956	10.564	1.04996	10.564	6.33319
10.564	2.72417	10.564	1.64347	10.565	2.53334	10.5643	5.06615	10.5643	2.35364	10.5643	0.883862	10.565	2.2116	10.565	2.35278	10.565	3.26201		10.564	1.62436	10.564	2.26025	10.565	1.64231	10.5643	2.34081	10.5643	1.08289	10.5643	1.68128	10.565	1.31776	10.565	1.04888	10.565	6.32523
10.565	2.72261	10.565	1.64263	10.565	2.53203	10.5651	5.06218	10.5652	2.35263	10.5651	0.883373	10.566	2.21091	10.566	2.3522	10.566	3.25964		10.565	1.62175	10.565	2.25765	10.565	1.64026	10.5651	2.33822	10.5652	1.08188	10.5651	1.6796	10.566	1.31612	10.566	1.04772	10.566	6.31812
10.566	2.7215	10.565	1.64164	10.566	2.53076	10.5659	5.05875	10.566	2.35148	10.5659	0.883017	10.566	2.21031	10.566	2.35203	10.566	3.2575		10.566	1.61989	10.565	2.25462	10.566	1.63828	10.5659	2.33599	10.566	1.08072	10.5659	1.67837	10.566	1.31472	10.566	1.0474	10.566	6.31171
10.566	2.71998	10.566	1.64034	10.567	2.52974	10.5668	5.05541	10.5668	2.35067	10.5668	0.882339	10.567	2.20972	10.567	2.35153	10.567	3.25584		10.566	1.61733	10.566	2.25061	10.567	1.63669	10.5668	2.33382	10.5668	1.07991	10.5668	1.67604	10.567	1.31332	10.567	1.04639	10.567	6.30673
10.567	2.71871	10.567	1.63924	10.568	2.52868	10.5676	5.05171	10.5677	2.34977	10.5676	0.881403	10.568	2.20919	10.568	2.35053	10.568	3.25345		10.567	1.6152	10.567	2.24724	10.568	1.63503	10.5676	2.33141	10.5677	1.07901	10.5676	1.67281	10.568	1.31207	10.568	1.04442	10.568	6.29956
10.568	2.71813	10.568	1.63805	10.569	2.52804	10.5684	5.04835	10.5685	2.34884	10.5684	0.880587	10.569	2.20818	10.569	2.34951	10.569	3.25135		10.568	1.61424	10.568	2.24359	10.569	1.63403	10.5684	2.32922	10.5685	1.07808	10.5684	1.67	10.569	1.3097	10.569	1.04237	10.569	6.29327
10.569	2.71666	10.569	1.63706	10.57	2.52724	10.5693	5.04461	10.5693	2.34791	10.5693	0.880235	10.57	2.20735	10.57	2.34799	10.57	3.24924		10.569	1.61176	10.569	2.24053	10.57	1.63279	10.5693	2.32679	10.5693	1.07715	10.5693	1.66878	10.57	1.30773	10.57	1.03935	10.57	6.28693
10.57	2.71601	10.57	1.63552	10.57	2.52676	10.5701	5.04105	10.5702	2.34694	10.5701	0.879762	10.571	2.20649	10.571	2.34762	10.571	3.2467		10.57	1.61068	10.57	2.2358	10.57	1.63204	10.5701	2.32447	10.5702	1.07617	10.5701	1.66715	10.571	1.30571	10.571	1.03862	10.571	6.27933
10.571	2.71496	10.57	1.63396	10.571	2.52631	10.5709	5.03733	10.571	2.3464	10.5709	0.879395	10.571	2.20605	10.571	2.34638	10.571	3.24441		10.571	1.60892	10.57	2.23102	10.571	1.63133	10.5709	2.32205	10.571	1.07563	10.5709	1.66589	10.571	1.30467	10.571	1.03614	10.571	6.27247
10.571	2.71351	10.571	1.63326	10.572	2.52563	10.5718	5.03402	10.5718	2.34528	10.5717	0.879116	10.572	2.20578	10.572	2.34534	10.572	3.24228		10.571	1.60648	10.571	2.22885	10.572	1.63028	10.5718	2.31989	10.5718	1.07452	10.5717	1.66493	10.572	1.30403	10.572	1.03408	10.572	6.2661
10.572	2.71183	10.572	1.63242	10.573	2.52439	10.5726	5.03055	10.5727	2.34365	10.5726	0.878823	10.573	2.20586	10.573	2.34438	10.573	3.24031		10.572	1.60366	10.572	2.22628	10.573	1.62834	10.5726	2.31764	10.5727	1.07288	10.5726	1.66392	10.573	1.30421	10.573	1.03218	10.573	6.26019
10.573	2.71017	10.573	1.63151	10.574	2.52312	10.5734	5.02717	10.5735	2.34234	10.5734	0.87831	10.574	2.20583	10.574	2.3436	10.574	3.23797		10.573	1.60087	10.573	2.22347	10.574	1.62636	10.5734	2.31543	10.5735	1.07157	10.5734	1.66215	10.574	1.30416	10.574	1.03061	10.574	6.25318
10.574	2.70902	10.574	1.63021	10.574	2.52262	10.5743	5.02415	10.5743	2.34104	10.5742	0.877034	10.575	2.20524	10.575	2.34255	10.575	3.23494		10.574	1.59895	10.574	2.21948	10.574	1.62557	10.5743	2.31347	10.5743	1.07027	10.5742	1.65775	10.575	1.30276	10.575	1.02853	10.575	6.24409
10.575	2.7076	10.575	1.62929	10.575	2.52223	10.5751	5.02086	10.5752	2.34003	10.5751	0.876351	10.576	2.20496	10.576	2.34166	10.576	3.23297		10.575	1.59656	10.575	2.21665	10.575	1.62498	10.5751	2.31133	10.5752	1.06926	10.5751	1.6554	10.576	1.30211	10.576	1.02676	10.576	6.23818
10.576	2.70628	10.575	1.62838	10.576	2.52163	10.5759	5.01757	10.576	2.33964	10.5759	0.87542	10.576	2.20446	10.576	2.34074	10.576	3.23115		10.576	1.59436	10.575	2.21386	10.576	1.62403	10.5759	2.30919	10.576	1.06887	10.5759	1.65219	10.576	1.30092	10.576	1.02493	10.576	6.23273
10.576	2.70514	10.576	1.62753	10.577	2.52071	10.5768	5.01416	10.5768	2.33892	10.5767	0.873955	10.577	2.20344	10.577	2.34044	10.577	3.22913		10.576	1.59243	10.576	2.21125	10.577	1.62259	10.5768	2.30697	10.5768	1.06815	10.5767	1.64714	10.577	1.29852	10.577	1.02432	10.577	6.22668
10.577	2.70331	10.577	1.62703	10.578	2.51986	10.5776	5.01048	10.5777	2.33766	10.5776	0.872953	10.578	2.20224	10.578	2.33961	10.578	3.22693		10.577	1.58936	10.577	2.20971	10.578	1.62128	10.5776	2.30457	10.5777	1.06689	10.5776	1.64369	10.578	1.2957	10.578	1.02267	10.578	6.22006
10.578	2.70228	10.578	1.62588	10.579	2.51875	10.5784	5.00669	10.5785	2.33709	10.5784	0.871804	10.579	2.20173	10.579	2.3388	10.579	3.22507		10.578	1.58764	10.578	2.20618	10.579	1.61955	10.5784	2.30211	10.5785	1.06631	10.5784	1.63973	10.579	1.29448	10.579	1.02107	10.579	6.21449
10.579	2.70069	10.579	1.62506	10.579	2.5179	10.5793	5.0035	10.5793	2.33618	10.5792	0.870946	10.58	2.20087	10.58	2.33794	10.58	3.22282		10.579	1.58498	10.579	2.20365	10.579	1.61822	10.5793	2.30003	10.5793	1.06541	10.5792	1.63677	10.58	1.29248	10.58	1.01935	10.58	6.20774
10.58	2.69922	10.58	1.62429	10.58	2.51726	10.5801	5.00027	10.5801	2.3356	10.5801	0.870242	10.581	2.20027	10.581	2.33756	10.581	3.21984		10.58	1.5825	10.58	2.20129	10.58	1.61721	10.5801	2.29793	10.5801	1.06482	10.5801	1.63434	10.581	1.29105	10.581	1.01859	10.581	6.19881
10.581	2.69798	10.58	1.62314	10.581	2.51595	10.5809	4.99709	10.581	2.3342	10.5809	0.869592	10.581	2.19915	10.581	2.33687	10.581	3.21707		10.581	1.58043	10.58	2.19776	10.581	1.61518	10.5809	2.29585	10.581	1.06342	10.5809	1.6321	10.581	1.28841	10.581	1.01723	10.581	6.19052
10.581	2.69629	10.581	1.6223	10.582	2.51502	10.5817	4.99396	10.5818	2.33347	10.5817	0.868934	10.582	2.19769	10.582	2.33635	10.582	3.21442		10.581	1.57758	10.581	2.19516	10.582	1.61372	10.5817	2.29382	10.5818	1.06269	10.5817	1.62984	10.582	1.28497	10.582	1.01619	10.582	6.18259
10.582	2.69497	10.582	1.6209	10.583	2.51387	10.5826	4.99032	10.5826	2.3333	10.5826	0.868289	10.583	2.19695	10.583	2.33621	10.583	3.21192		10.582	1.57538	10.582	2.19086	10.583	1.61193	10.5826	2.29145	10.5826	1.06252	10.5826	1.62761	10.583	1.28323	10.583	1.01591	10.583	6.17508
10.583	2.69344	10.583	1.6197	10.584	2.51307	10.5834	4.98744	10.5835	2.33299	10.5834	0.867166	10.584	2.19675	10.584	2.33625	10.584	3.2097		10.583	1.5728	10.583	2.18717	10.584	1.61068	10.5834	2.28957	10.5835	1.06221	10.5834	1.62374	10.584	1.28276	10.584	1.01599	10.584	6.16842
10.584	2.69206	10.584	1.61817	10.584	2.51228	10.5843	4.98448	10.5843	2.33199	10.5842	0.86694	10.585	2.19598	10.585	2.33518	10.585	3.20731		10.584	1.57049	10.584	2.18249	10.584	1.60944	10.5843	2.28765	10.5843	1.0612	10.5842	1.62296	10.585	1.28095	10.585	1.01386	10.585	6.16127
10.585	2.6907	10.584	1.61709	10.585	2.51192	10.5851	4.98078	10.5851	2.33068	10.5851	0.866912	10.586	2.19535	10.586	2.33451	10.586	3.20511		10.585	1.5682	10.584	2.17916	10.585	1.60889	10.5851	2.28524	10.5851	1.05989	10.5851	1.62287	10.586	1.27947	10.586	1.01254	10.586	6.15466
10.586	2.68954	10.585	1.61638	10.586	2.51105	10.5859	4.97789	10.586	2.32973	10.5859	0.866797	10.586	2.19495	10.586	2.33441	10.586	3.2028		10.586	1.56627	10.585	2.17698	10.586	1.60752	10.5859	2.28336	10.586	1.05894	10.5859	1.62247	10.586	1.27852	10.586	1.01233	10.586	6.14776
10.586	2.68859	10.586	1.61495	10.587	2.51009	10.5868	4.97481	10.5868	2.32867	10.5867	0.866241	10.587	2.19438	10.587	2.3339	10.587	3.20089		10.586	1.56468	10.586	2.1726	10.587	1.60603	10.5868	2.28135	10.5868	1.05788	10.5867	1.62055	10.587	1.27717	10.587	1.01131	10.587	6.14203
10.587	2.68723	10.587	1.61409	10.588	2.50852	10.5876	4.97188	10.5876	2.32777	10.5876	0.865912	10.588	2.19373	10.588	2.33371	10.588	3.1983		10.587	1.56238	10.587	2.16994	10.588	1.60358	10.5876	2.27945	10.5876	1.05698	10.5876	1.61942	10.588	1.27564	10.588	1.01093	10.588	6.13427
10.588	2.68533	10.588	1.61338	10.589	2.50793	10.5884	4.96919	10.5885	2.32681	10.5884	0.865532	10.589	2.1933	10.589	2.33386	10.589	3.1957		10.588	1.55919	10.588	2.16777	10.589	1.60266	10.5884	2.27769	10.5885	1.05602	10.5884	1.61811	10.589	1.27463	10.589	1.01124	10.589	6.12647
10.589	2.68382	10.589	1.6122	10.589	2.50636	10.5892	4.96645	10.5893	2.3264	10.5892	0.864827	10.59	2.19231	10.59	2.33352	10.59	3.19368		10.589	1.55665	10.589	2.16414	10.589	1.6002	10.5892	2.27591	10.5893	1.05561	10.5892	1.61568	10.59	1.27229	10.59	1.01057	10.59	6.12042
10.59	2.6829	10.589	1.61172	10.59	2.50546	10.5901	4.96431	10.5901	2.32621	10.5901	0.863874	10.591	2.19156	10.591	2.33272	10.591	3.1908		10.59	1.55512	10.589	2.16267	10.59	1.59881	10.5901	2.27451	10.5901	1.05542	10.5901	1.6124	10.591	1.27054	10.591	1.00897	10.591	6.11178
10.591	2.68147	10.59	1.61111	10.591	2.50492	10.5909	4.96135	10.591	2.32511	10.5909	0.863364	10.591	2.19095	10.591	2.33227	10.591	3.18781		10.591	1.55272	10.59	2.16079	10.591	1.59795	10.5909	2.27259	10.591	1.05432	10.5909	1.61064	10.591	1.26909	10.591	1.00808	10.591	6.10282
10.591	2.67913	10.591	1.60953	10.592	2.50465	10.5917	4.9582	10.5918	2.32486	10.5917	0.862461	10.592	2.19039	10.592	2.33235	10.592	3.18528		10.591	1.5488	10.591	2.15591	10.592	1.59754	10.5917	2.27054	10.5918	1.05407	10.5917	1.60753	10.592	1.26777	10.592	1.00824	10.592	6.09523
10.592	2.67759	10.592	1.60839	10.593	2.50359	10.5926	4.95506	10.5926	2.32435	10.5925	0.86233	10.593	2.18981	10.593	2.33213	10.593	3.18296		10.592	1.54621	10.592	2.15243	10.593	1.59589	10.5926	2.2685	10.5926	1.05356	10.5925	1.60708	10.593	1.2664	10.593	1.00779	10.593	6.08827
10.593	2.67646	10.593	1.60728	10.594	2.50304	10.5934	4.95269	10.5935	2.32351	10.5934	0.861892	10.594	2.18882	10.594	2.332	10.594	3.18056		10.593	1.54431	10.593	2.14901	10.594	1.59502	10.5934	2.26695	10.5935	1.05272	10.5934	1.60557	10.594	1.26407	10.594	1.00754	10.594	6.08108
10.594	2.67566	10.594	1.60596	10.594	2.50258	10.5942	4.95022	10.5943	2.32253	10.5942	0.861522	10.595	2.18782	10.595	2.33131	10.595	3.17847		10.594	1.54297	10.594	2.14495	10.594	1.59431	10.5942	2.26534	10.5943	1.05174	10.5942	1.60429	10.595	1.26171	10.595	1.00616	10.595	6.07482
10.595	2.67436	10.594	1.60513	10.595	2.50123	10.5951	4.94722	10.5951	2.3217	10.5951	0.860551	10.596	2.18669	10.595	2.33078	10.595	3.17644		10.595	1.54079	10.594	2.14241	10.595	1.5922	10.5951	2.26339	10.5951	1.0509	10.5951	1.60094	10.596	1.25906	10.595	1.0051	10.595	6.06874
10.595	2.6734	10.595	1.60396	10.596	2.50005	10.5959	4.94459	10.596	2.3211	10.5959	0.859413	10.596	2.18579	10.596	2.33118	10.596	3.17388		10.595	1.53918	10.595	2.13881	10.596	1.59036	10.5959	2.26168	10.596	1.05031	10.5959	1.59702	10.596	1.25694	10.596	1.00591	10.596	6.06107
10.596	2.67231	10.596	1.60287	10.597	2.49972	10.5967	4.94184	10.5968	2.31945	10.5967	0.859382	10.597	2.1849	10.597	2.33137	10.597	3.17114		10.596	1.53734	10.596	2.13546	10.597	1.58985	10.5967	2.25989	10.5968	1.04866	10.5967	1.59692	10.597	1.25484	10.597	1.00628	10.597	6.05286
10.597	2.67022	10.597	1.60185	10.598	2.4984	10.5976	4.93901	10.5976	2.31826	10.5976	0.858671	10.598	2.18367	10.598	2.33091	10.598	3.16903		10.597	1.53384	10.597	2.13232	10.598	1.58779	10.5976	2.25805	10.5976	1.04746	10.5976	1.59447	10.598	1.25193	10.598	1.00537	10.598	6.04653
10.598	2.66931	10.598	1.60062	10.599	2.49723	10.5984	4.93601	10.5985	2.31714	10.5984	0.858748	10.599	2.18295	10.599	2.33044	10.599	3.16649		10.598	1.53231	10.598	2.12855	10.599	1.58597	10.5984	2.25609	10.5985	1.04634	10.5984	1.59473	10.599	1.25024	10.599	1.00442	10.599	6.03893
10.599	2.6684	10.599	1.6003	10.599	2.49556	10.5992	4.9334	10.5993	2.31576	10.5992	0.857757	10.6	2.18244	10.6	2.33083	10.6	3.16408		10.599	1.53079	10.599	2.12756	10.599	1.58336	10.5992	2.25439	10.5993	1.04496	10.5992	1.59132	10.6	1.24904	10.6	1.0052	10.6	6.0317
10.6	2.66728	10.599	1.59878	10.6	2.49526	10.6001	4.93109	10.6001	2.31456	10.6	0.857124	10.601	2.18201	10.6	2.33058	10.6	3.16175		10.6	1.52891	10.599	2.1229	10.6	1.58289	10.6001	2.25289	10.6001	1.04375	10.6	1.58913	10.601	1.24803	10.6	1.00471	10.6	6.02473
10.6	2.6656	10.6	1.59747	10.601	2.49471	10.6009	4.92851	10.601	2.31338	10.6009	0.856371	10.601	2.18205	10.601	2.33007	10.601	3.1593		10.6	1.5261	10.6	2.11885	10.601	1.58203	10.6009	2.25122	10.601	1.04258	10.6009	1.58654	10.601	1.24811	10.601	1.00369	10.601	6.01735
10.601	2.66445	10.601	1.59728	10.602	2.49441	10.6017	4.92592	10.6018	2.31257	10.6017	0.855157	10.602	2.18156	10.602	2.32987	10.602	3.15714		10.601	1.52416	10.601	2.11828	10.602	1.58156	10.6017	2.24952	10.6018	1.04177	10.6017	1.58235	10.602	1.24698	10.602	1.0033	10.602	6.01089
10.602	2.66316	10.602	1.59641	10.603	2.4936	10.6026	4.92297	10.6026	2.31131	10.6025	0.854524	10.603	2.1815	10.603	2.32969	10.603	3.15453		10.602	1.522	10.602	2.11561	10.603	1.5803	10.6026	2.2476	10.6026	1.04051	10.6025	1.58017	10.603	1.24683	10.603	1.00294	10.603	6.00308
10.603	2.66246	10.603	1.59502	10.604	2.49295	10.6034	4.91966	10.6035	2.31012	10.6034	0.854467	10.604	2.1812	10.604	2.33003	10.604	3.15187		10.603	1.52083	10.603	2.11134	10.604	1.57928	10.6034	2.24545	10.6035	1.03932	10.6034	1.57998	10.604	1.24612	10.604	1.00362	10.604	5.9951
10.604	2.66207	10.604	1.59381	10.604	2.49139	10.6042	4.91666	10.6043	2.30901	10.6042	0.853212	10.605	2.18077	10.605	2.32993	10.605	3.15032		10.604	1.52017	10.604	2.1076	10.604	1.57686	10.6042	2.2435	10.6043	1.0382	10.6042	1.57565	10.605	1.2451	10.605	1.00343	10.605	5.99046
10.605	2.66144	10.604	1.59349	10.605	2.49133	10.6051	4.91376	10.6051	2.30775	10.605	0.852592	10.606	2.18044	10.605	2.33004	10.605	3.14773		10.605	1.51911	10.604	2.10663	10.605	1.57675	10.6051	2.24161	10.6051	1.03694	10.605	1.57351	10.606	1.24434	10.605	1.00364	10.605	5.98268
10.605	2.66023	10.605	1.59257	10.606	2.49016	10.6059	4.91089	10.6059	2.30664	10.6059	0.851744	10.606	2.17997	10.606	2.33005	10.606	3.14523		10.605	1.51707	10.605	2.10381	10.606	1.57493	10.6059	2.23974	10.6059	1.03583	10.6059	1.57059	10.606	1.24321	10.606	1.00365	10.606	5.97518
10.606	2.65974	10.606	1.59194	10.607	2.48979	10.6067	4.90858	10.6068	2.30532	10.6067	0.850282	10.607	2.17904	10.607	2.33001	10.607	3.14308		10.606	1.51626	10.606	2.10188	10.607	1.57436	10.6067	2.23823	10.6068	1.0345	10.6067	1.56555	10.607	1.24104	10.607	1.00358	10.607	5.96875
10.607	2.65878	10.607	1.59109	10.608	2.48923	10.6075	4.90617	10.6076	2.30455	10.6075	0.848853	10.608	2.17795	10.608	2.32975	10.608	3.14063		10.607	1.51464	10.607	2.09926	10.608	1.57348	10.6075	2.23667	10.6076	1.03373	10.6075	1.56063	10.608	1.23846	10.608	1.00305	10.608	5.96142
10.608	2.65794	10.608	1.5906	10.609	2.48869	10.6084	4.90323	10.6084	2.30347	10.6084	0.848136	10.609	2.1778	10.609	2.3296	10.609	3.13834		10.608	1.51323	10.608	2.09774	10.609	1.57264	10.6084	2.23476	10.6084	1.03266	10.6084	1.55816	10.609	1.2381	10.609	1.00277	10.609	5.95455
10.609	2.65644	10.609	1.59004	10.609	2.48872	10.6092	4.90043	10.6093	2.30214	10.6092	0.847643	10.61	2.17719	10.61	2.32996	10.61	3.13597		10.609	1.51072	10.609	2.09603	10.609	1.57268	10.6092	2.23293	10.6093	1.03132	10.6092	1.55646	10.61	1.23667	10.61	1.00347	10.61	5.94743
10.61	2.65471	10.609	1.58971	10.61	2.48848	10.61	4.89778	10.6101	2.30107	10.61	0.847447	10.61	2.17688	10.61	2.33031	10.61	3.13339		10.61	1.50782	10.609	2.09501	10.61	1.57231	10.61	2.23121	10.6101	1.03025	10.61	1.55578	10.61	1.23593	10.61	1.00416	10.61	5.93971
10.61	2.65349	10.61	1.58885	10.611	2.48777	10.6109	4.89543	10.6109	2.30015	10.6109	0.846126	10.611	2.17657	10.611	2.32984	10.611	3.13073		10.61	1.50577	10.61	2.09236	10.611	1.5712	10.6109	2.22968	10.6109	1.02933	10.6109	1.55123	10.611	1.23522	10.611	1.00325	10.611	5.93174
10.611	2.65212	10.611	1.58849	10.612	2.48682	10.6117	4.89319	10.6118	2.2986	10.6117	0.84515	10.612	2.17665	10.612	2.32936	10.612	3.12792		10.611	1.50348	10.611	2.09125	10.612	1.56972	10.6117	2.22822	10.6118	1.02778	10.6117	1.54787	10.612	1.2354	10.612	1.00228	10.612	5.92332
10.612	2.65102	10.612	1.5878	10.613	2.48603	10.6126	4.89131	10.6126	2.29729	10.6125	0.844301	10.613	2.17628	10.613	2.32896	10.613	3.12507		10.612	1.50163	10.612	2.08913	10.613	1.56848	10.6126	2.227	10.6126	1.02647	10.6125	1.54494	10.613	1.23452	10.613	1.00149	10.613	5.91475
10.613	2.64988	10.613	1.58711	10.614	2.48532	10.6134	4.8887	10.6134	2.29598	10.6134	0.843784	10.614	2.17576	10.614	2.32875	10.614	3.1229		10.613	1.49972	10.613	2.08701	10.614	1.56738	10.6134	2.2253	10.6134	1.02516	10.6134	1.54316	10.614	1.23331	10.614	1.00107	10.614	5.90827
10.614	2.64943	10.614	1.58613	10.614	2.48473	10.6142	4.88635	10.6143	2.29527	10.6142	0.843236	10.615	2.17467	10.615	2.32909	10.615	3.12012		10.614	1.49896	10.614	2.08402	10.614	1.56646	10.6142	2.22376	10.6143	1.02445	10.6142	1.54127	10.615	1.23074	10.615	1.00174	10.615	5.89992
10.615	2.648	10.614	1.58499	10.615	2.48408	10.615	4.88432	10.6151	2.29421	10.615	0.84296	10.615	2.1732	10.615	2.32904	10.615	3.118		10.615	1.49656	10.614	2.0805	10.615	1.56546	10.615	2.22244	10.6151	1.02338	10.615	1.54032	10.615	1.22727	10.615	1.00165	10.615	5.89359
10.615	2.64644	10.615	1.58416	10.616	2.48314	10.6159	4.8814	10.6159	2.29317	10.6159	0.842585	10.616	2.1728	10.616	2.32875	10.616	3.11589		10.615	1.49394	10.615	2.07796	10.616	1.56398	10.6159	2.22054	10.6159	1.02234	10.6159	1.53903	10.616	1.22634	10.616	1.00107	10.616	5.88724
10.616	2.64517	10.616	1.58323	10.617	2.48232	10.6167	4.87919	10.6168	2.29187	10.6167	0.842109	10.617	2.17194	10.617	2.32876	10.617	3.1134		10.616	1.49182	10.616	2.07511	10.617	1.56271	10.6167	2.2191	10.6168	1.02104	10.6167	1.53739	10.617	1.2243	10.617	1.00109	10.617	5.87978
10.617	2.64386	10.617	1.58217	10.618	2.48159	10.6175	4.87711	10.6176	2.29084	10.6175	0.841399	10.618	2.17143	10.618	2.32885	10.618	3.11063		10.617	1.48961	10.617	2.07184	10.618	1.56157	10.6175	2.21775	10.6176	1.02001	10.6175	1.53494	10.618	1.2231	10.618	1.00127	10.618	5.87149
10.618	2.64291	10.618	1.58193	10.619	2.48099	10.6184	4.87533	10.6184	2.28905	10.6183	0.841455	10.619	2.17085	10.619	2.32878	10.619	3.10839		10.618	1.48802	10.618	2.0711	10.619	1.56063	10.6184	2.21659	10.6184	1.01822	10.6183	1.53513	10.619	1.22173	10.619	1.00113	10.619	5.86479
10.619	2.64206	10.619	1.58103	10.619	2.48005	10.6192	4.87402	10.6193	2.28853	10.6192	0.841184	10.62	2.1708	10.62	2.32915	10.62	3.10649		10.619	1.4866	10.619	2.06835	10.619	1.55916	10.6192	2.21574	10.6193	1.0177	10.6192	1.5342	10.62	1.22162	10.62	1.00186	10.62	5.85908
10.62	2.64085	10.619	1.58081	10.62	2.47947	10.62	4.87241	10.6201	2.28776	10.62	0.840993	10.62	2.17005	10.62	2.32873	10.62	3.10385		10.62	1.48456	10.619	2.06766	10.62	1.55826	10.62	2.21469	10.6201	1.01693	10.62	1.53354	10.62	1.21986	10.62	1.00103	10.62	5.85117
10.62	2.63976	10.62	1.57985	10.621	2.47921	10.6209	4.87067	10.6209	2.28689	10.6209	0.841135	10.621	2.16972	10.621	2.32839	10.621	3.10101		10.62	1.48273	10.62	2.06472	10.621	1.55785	10.6209	2.21356	10.6209	1.01605	10.6209	1.53403	10.621	1.21906	10.621	1.00036	10.621	5.84264
10.621	2.6385	10.621	1.57915	10.622	2.47857	10.6217	4.86904	10.6218	2.28563	10.6217	0.840443	10.622	2.16986	10.622	2.32807	10.622	3.09865		10.621	1.48062	10.621	2.06255	10.622	1.55684	10.6217	2.2125	10.6218	1.01479	10.6217	1.53164	10.622	1.2194	10.622	0.99972	10.622	5.83559
10.622	2.63771	10.622	1.57876	10.623	2.47786	10.6225	4.86715	10.6226	2.28514	10.6225	0.840281	10.623	2.16936	10.623	2.32795	10.623	3.09647		10.622	1.4793	10.622	2.06136	10.623	1.55574	10.6225	2.21127	10.6226	1.0143	10.6225	1.53108	10.623	1.21823	10.623	0.999483	10.623	5.82905
10.623	2.63672	10.623	1.57869	10.624	2.47745	10.6234	4.8645	10.6234	2.28448	10.6233	0.84	10.624	2.16897	10.624	2.32845	10.624	3.09398		10.623	1.47763	10.623	2.06116	10.624	1.55511	10.6234	2.20954	10.6234	1.01364	10.6233	1.53012	10.624	1.2173	10.624	1.00047	10.624	5.82157
10.624	2.6354	10.624	1.57804	10.624	2.4772	10.6242	4.86274	10.6243	2.28261	10.6242	0.839856	10.625	2.16843	10.625	2.32845	10.625	3.09163		10.624	1.47542	10.624	2.05914	10.624	1.55472	10.6242	2.2084	10.6243	1.01177	10.6242	1.52962	10.625	1.21603	10.625	1.00048	10.625	5.81453
10.625	2.63414	10.624	1.57772	10.625	2.476	10.625	4.86069	10.6251	2.28068	10.625	0.839996	10.625	2.16741	10.625	2.32808	10.625	3.08927		10.625	1.4733	10.624	2.05816	10.625	1.55285	10.625	2.20707	10.6251	1.00984	10.625	1.5301	10.625	1.21362	10.625	0.999733	10.625	5.80747
10.625	2.63254	10.625	1.57687	10.626	2.47543	10.6259	4.85906	10.6259	2.27993	10.6258	0.839371	10.626	2.16706	10.626	2.32793	10.626	3.08731		10.625	1.47062	10.625	2.05555	10.626	1.55195	10.6259	2.206	10.6259	1.00908	10.6258	1.52795	10.626	1.2128	10.626	0.999427	10.626	5.8016
10.626	2.63224	10.626	1.57598	10.627	2.47473	10.6267	4.85749	10.6267	2.27945	10.6267	0.838848	10.627	2.16666	10.627	2.32752	10.627	3.08512		10.626	1.47012	10.626	2.05281	10.627	1.55086	10.6267	2.20498	10.6267	1.0086	10.6267	1.52615	10.627	1.21185	10.627	0.998621	10.627	5.79502
10.627	2.63107	10.627	1.57512	10.628	2.47439	10.6275	4.85562	10.6276	2.27844	10.6275	0.838114	10.628	2.1656	10.628	2.32687	10.628	3.08324		10.627	1.46815	10.627	2.05018	10.628	1.55033	10.6275	2.20377	10.6276	1.0076	10.6275	1.52362	10.628	1.20937	10.628	0.997338	10.628	5.78938
10.628	2.62992	10.628	1.57467	10.629	2.47466	10.6284	4.8541	10.6284	2.2774	10.6283	0.837359	10.629	2.16483	10.629	2.32661	10.629	3.08114		10.628	1.46623	10.628	2.04878	10.629	1.55076	10.6284	2.20277	10.6284	1.00655	10.6283	1.52101	10.629	1.20754	10.629	0.996808	10.629	5.7831
10.629	2.62913	10.629	1.57356	10.629	2.47413	10.6292	4.85203	10.6293	2.2762	10.6292	0.837239	10.63	2.16399	10.63	2.32672	10.63	3.07852		10.629	1.4649	10.629	2.04539	10.629	1.54993	10.6292	2.20143	10.6293	1.00535	10.6292	1.5206	10.63	1.20558	10.63	0.997025	10.63	5.77524
10.63	2.62834	10.629	1.57312	10.63	2.47359	10.63	4.85016	10.6301	2.27473	10.63	0.836609	10.63	2.16293	10.63	2.32652	10.63	3.07619		10.63	1.46358	10.629	2.04402	10.63	1.54908	10.63	2.20021	10.6301	1.00388	10.63	1.51843	10.63	1.20308	10.63	0.996629	10.63	5.76827
10.63	2.62784	10.63	1.57267	10.631	2.47375	10.6309	4.84742	10.6309	2.27407	10.6308	0.836479	10.631	2.16252	10.631	2.32725	10.631	3.07304		10.63	1.46274	10.63	2.04264	10.631	1.54932	10.6309	2.19843	10.6309	1.00322	10.6308	1.51798	10.631	1.2021	10.631	0.998088	10.631	5.75883
10.631	2.6267	10.631	1.57171	10.632	2.47312	10.6317	4.84552	10.6318	2.27275	10.6317	0.836716	10.632	2.16211	10.632	2.3278	10.632	3.07103		10.631	1.46083	10.631	2.03968	10.632	1.54835	10.6317	2.19719	10.6318	1.00189	10.6317	1.5188	10.632	1.20115	10.632	0.999186	10.632	5.75279
10.632	2.62536	10.632	1.57074	10.633	2.47192	10.6325	4.84359	10.6326	2.27157	10.6325	0.836243	10.633	2.16191	10.633	2.3276	10.633	3.06907		10.632	1.45857	10.632	2.0367	10.633	1.54648	10.6325	2.19593	10.6326	1.00072	10.6325	1.51717	10.633	1.20066	10.633	0.998772	10.633	5.74692
10.633	2.62464	10.633	1.56991	10.634	2.47084	10.6334	4.84151	10.6334	2.27002	10.6333	0.836053	10.634	2.16171	10.634	2.32758	10.634	3.06749		10.633	1.45737	10.633	2.03416	10.634	1.54479	10.6334	2.19458	10.6334	0.999169	10.6333	1.51651	10.634	1.2002	10.634	0.998744	10.634	5.74219
10.634	2.62379	10.634	1.5693	10.634	2.47029	10.6342	4.83984	10.6342	2.26854	10.6342	0.835591	10.635	2.1611	10.635	2.32801	10.635	3.06569		10.634	1.45594	10.634	2.03229	10.634	1.54392	10.6342	2.19349	10.6342	0.997682	10.6342	1.51492	10.635	1.19876	10.635	0.999598	10.635	5.73678
10.635	2.62242	10.634	1.56885	10.635	2.46908	10.635	4.83782	10.6351	2.26758	10.635	0.834855	10.635	2.16101	10.635	2.32787	10.635	3.06355		10.635	1.45364	10.634	2.03089	10.635	1.54205	10.635	2.19217	10.6351	0.996717	10.635	1.51238	10.635	1.19855	10.635	0.999314	10.635	5.73038
10.635	2.62107	10.635	1.56869	10.636	2.46813	10.6358	4.83552	10.6359	2.26644	10.6358	0.834434	10.636	2.16102	10.636	2.32763	10.636	3.06126		10.635	1.45137	10.635	2.0304	10.636	1.54056	10.6358	2.19068	10.6359	0.995577	10.6358	1.51093	10.636	1.19857	10.636	0.998844	10.636	5.7235
10.636	2.61975	10.636	1.56785	10.637	2.46803	10.6367	4.8328	10.6367	2.26511	10.6367	0.834215	10.637	2.16087	10.637	2.32779	10.637	3.05848		10.636	1.44916	10.636	2.02784	10.637	1.5404	10.6367	2.18891	10.6367	0.994252	10.6367	1.51018	10.637	1.19821	10.637	0.999162	10.637	5.71517
10.637	2.61867	10.637	1.56716	10.638	2.46778	10.6375	4.83059	10.6376	2.26424	10.6375	0.834395	10.638	2.16023	10.638	2.32666	10.638	3.0562		10.637	1.44736	10.637	2.02572	10.638	1.54002	10.6375	2.18747	10.6376	0.993374	10.6375	1.5108	10.638	1.19672	10.638	0.996916	10.638	5.70833
10.638	2.61791	10.638	1.56665	10.639	2.46703	10.6383	4.82873	10.6384	2.26294	10.6383	0.834399	10.639	2.16012	10.639	2.32592	10.639	3.05374		10.638	1.44608	10.638	2.02415	10.639	1.53884	10.6383	2.18626	10.6384	0.992076	10.6383	1.51081	10.639	1.19645	10.639	0.995435	10.639	5.70097
10.639	2.61701	10.639	1.56606	10.639	2.46675	10.6392	4.82743	10.6392	2.26193	10.6392	0.834648	10.64	2.16005	10.64	2.32541	10.64	3.05065		10.639	1.44457	10.639	2.02231	10.639	1.5384	10.6392	2.18541	10.6392	0.99106	10.6392	1.51167	10.64	1.1963	10.64	0.99443	10.64	5.6917
10.64	2.6156	10.639	1.56627	10.64	2.46656	10.64	4.82641	10.6401	2.26116	10.64	0.834139	10.64	2.15917	10.64	2.32542	10.64	3.04868		10.64	1.44221	10.639	2.02298	10.64	1.53811	10.64	2.18475	10.6401	0.990288	10.64	1.50992	10.64	1.1942	10.64	0.994444	10.64	5.68579
10.64	2.61421	10.64	1.5652	10.641	2.46704	10.6408	4.82439	10.6409	2.26076	10.6408	0.833977	10.641	2.15808	10.641	2.32538	10.641	3.04596		10.64	1.43987	10.64	2.01969	10.641	1.53886	10.6408	2.18343	10.6409	0.989892	10.6408	1.50936	10.641	1.19165	10.641	0.994363	10.641	5.67765
10.641	2.61329	10.641	1.56493	10.642	2.46745	10.6417	4.822	10.6417	2.26053	10.6417	0.833673	10.642	2.15728	10.642	2.32504	10.642	3.04304		10.641	1.43833	10.641	2.01885	10.642	1.53949	10.6417	2.18187	10.6417	0.989665	10.6417	1.50831	10.642	1.18977	10.642	0.993694	10.642	5.6689
10.642	2.61298	10.642	1.56444	10.643	2.46711	10.6425	4.81963	10.6426	2.2593	10.6425	0.833081	10.643	2.1567	10.643	2.32549	10.643	3.04111		10.642	1.4378	10.642	2.01736	10.643	1.53897	10.6425	2.18034	10.6426	0.988431	10.6425	1.50627	10.643	1.1884	10.643	0.99458	10.643	5.6631
10.643	2.61234	10.643	1.56347	10.644	2.46688	10.6433	4.81765	10.6434	2.25804	10.6433	0.833095	10.644	2.15638	10.644	2.32568	10.644	3.03883		10.643	1.43673	10.643	2.01435	10.644	1.53862	10.6433	2.17904	10.6434	0.987171	10.6433	1.50632	10.644	1.18763	10.644	0.99496	10.644	5.65628
10.644	2.61084	10.644	1.56291	10.644	2.46694	10.6442	4.81568	10.6442	2.25712	10.6441	0.833256	10.645	2.15545	10.645	2.32546	10.645	3.036		10.644	1.43421	10.644	2.01265	10.644	1.53871	10.6442	2.17776	10.6442	0.986246	10.6441	1.50687	10.645	1.18544	10.645	0.994532	10.645	5.64779
10.645	2.60952	10.644	1.5625	10.645	2.46712	10.645	4.81432	10.6451	2.25699	10.645	0.832444	10.645	2.1552	10.645	2.32443	10.645	3.0342		10.645	1.43199	10.644	2.01139	10.645	1.53899	10.645	2.17688	10.6451	0.986116	10.645	1.50407	10.645	1.18486	10.645	0.99247	10.645	5.64241
10.645	2.60873	10.645	1.56179	10.646	2.46721	10.6458	4.81285	10.6459	2.25615	10.6458	0.832076	10.646	2.15496	10.646	2.32458	10.646	3.03137		10.645	1.43067	10.645	2.00919	10.646	1.53913	10.6458	2.17592	10.6459	0.98528	10.6458	1.50281	10.646	1.18429	10.646	0.992769	10.646	5.63393
10.646	2.60721	10.646	1.56057	10.647	2.4667	10.6467	4.81188	10.6467	2.25564	10.6466	0.831709	10.647	2.15436	10.647	2.32387	10.647	3.02929		10.646	1.42813	10.646	2.00546	10.647	1.53833	10.6467	2.17529	10.6467	0.984772	10.6466	1.50154	10.647	1.18287	10.647	0.991352	10.647	5.62768
10.647	2.6062	10.647	1.55971	10.648	2.46653	10.6475	4.81027	10.6476	2.25515	10.6475	0.831286	10.648	2.1538	10.648	2.3231	10.648	3.02752		10.647	1.42643	10.647	2.00283	10.648	1.53807	10.6475	2.17424	10.6476	0.984278	10.6475	1.50008	10.648	1.18157	10.648	0.989828	10.648	5.62237
10.648	2.60507	10.648	1.55857	10.649	2.46629	10.6483	4.80874	10.6484	2.25444	10.6483	0.831254	10.649	2.15373	10.649	2.32302	10.649	3.02492		10.648	1.42452	10.648	1.99932	10.649	1.53768	10.6483	2.17324	10.6484	0.983564	10.6483	1.49997	10.649	1.18139	10.649	0.98967	10.649	5.61457
10.649	2.6037	10.649	1.55796	10.649	2.46628	10.6492	4.80738	10.6492	2.25343	10.6491	0.831414	10.65	2.15336	10.65	2.32288	10.65	3.02293		10.649	1.42224	10.649	1.99742	10.649	1.53767	10.6492	2.17236	10.6492	0.982554	10.6491	1.50053	10.65	1.18053	10.65	0.98939	10.65	5.60864
10.65	2.60273	10.649	1.55657	10.65	2.46608	10.65	4.80595	10.6501	2.25205	10.65	0.831343	10.65	2.15268	10.65	2.32247	10.65	3.02059		10.65	1.4206	10.649	1.99317	10.65	1.53736	10.65	2.17143	10.6501	0.981177	10.65	1.50028	10.65	1.17893	10.65	0.988564	10.65	5.60159
10.65	2.60195	10.65	1.55594	10.651	2.46596	10.6508	4.80459	10.6509	2.25113	10.6508	0.8306	10.651	2.152	10.651	2.32192	10.651	3.0181		10.65	1.4193	10.65	1.99121	10.651	1.53718	10.6508	2.17054	10.6509	0.980252	10.6508	1.49772	10.651	1.17733	10.651	0.987468	10.651	5.59415
10.651	2.60127	10.651	1.55496	10.652	2.46603	10.6517	4.8031	10.6517	2.25	10.6516	0.829548	10.652	2.15108	10.652	2.32097	10.652	3.01589		10.651	1.41816	10.651	1.98822	10.652	1.53729	10.6517	2.16957	10.6517	0.979124	10.6516	1.49409	10.652	1.17515	10.652	0.985585	10.652	5.58753
10.652	2.60024	10.652	1.55403	10.653	2.46592	10.6525	4.80145	10.6525	2.24891	10.6525	0.829214	10.653	2.15049	10.653	2.32124	10.653	3.01375		10.652	1.41643	10.652	1.98534	10.653	1.53712	10.6525	2.1685	10.6525	0.978031	10.6525	1.49294	10.653	1.17376	10.653	0.986132	10.653	5.58109
10.653	2.5989	10.653	1.55401	10.654	2.46596	10.6533	4.79975	10.6534	2.24817	10.6533	0.829047	10.654	2.14959	10.654	2.32134	10.654	3.01175		10.653	1.41417	10.653	1.98531	10.654	1.53718	10.6533	2.16739	10.6534	0.977283	10.6533	1.49237	10.654	1.17164	10.654	0.986319	10.654	5.57511
10.654	2.59776	10.654	1.55295	10.654	2.4658	10.6541	4.79844	10.6542	2.24773	10.6541	0.828961	10.655	2.14912	10.655	2.32153	10.655	3.00985		10.654	1.41227	10.654	1.98203	10.654	1.53693	10.6541	2.16654	10.6542	0.976849	10.6541	1.49207	10.655	1.17053	10.655	0.986699	10.655	5.56942
10.655	2.59632	10.654	1.55161	10.655	2.46615	10.655	4.797	10.655	2.24699	10.655	0.827941	10.655	2.14799	10.655	2.32165	10.655	3.00743		10.655	1.40985	10.654	1.97792	10.655	1.53747	10.655	2.1656	10.655	0.976106	10.655	1.48856	10.655	1.16788	10.655	0.986939	10.655	5.56215
10.655	2.59459	10.655	1.55056	10.656	2.46604	10.6558	4.79582	10.6559	2.24593	10.6558	0.827063	10.656	2.1472	10.656	2.32187	10.656	3.00593		10.655	1.40695	10.655	1.97468	10.656	1.53731	10.6558	2.16483	10.6559	0.975044	10.6558	1.48553	10.656	1.166	10.656	0.987382	10.656	5.55766
10.656	2.59397	10.656	1.55062	10.657	2.46628	10.6567	4.79467	10.6567	2.24494	10.6566	0.826548	10.657	2.14676	10.657	2.32189	10.657	3.00351		10.656	1.40591	10.656	1.97486	10.657	1.53767	10.6567	2.16409	10.6567	0.974051	10.6566	1.48375	10.657	1.16497	10.657	0.98741	10.657	5.55041
10.657	2.59251	10.657	1.54989	10.658	2.46658	10.6575	4.79391	10.6576	2.24414	10.6575	0.826593	10.658	2.14555	10.658	2.32224	10.658	3.00092		10.657	1.40345	10.657	1.97262	10.658	1.53814	10.6575	2.16359	10.6576	0.973255	10.6575	1.48391	10.658	1.16213	10.658	0.98812	10.658	5.54266
10.658	2.59137	10.658	1.54935	10.659	2.46696	10.6583	4.79206	10.6584	2.24334	10.6583	0.826271	10.659	2.14478	10.659	2.32231	10.659	2.99869		10.658	1.40155	10.658	1.97098	10.659	1.53874	10.6583	2.16239	10.6584	0.972447	10.6583	1.4828	10.659	1.16031	10.659	0.988254	10.659	5.53595
10.659	2.59057	10.659	1.54904	10.659	2.46689	10.6592	4.78981	10.6592	2.24209	10.6591	0.826037	10.66	2.1443	10.66	2.32238	10.66	2.99682		10.659	1.4002	10.659	1.97003	10.659	1.53863	10.6592	2.16093	10.6592	0.971196	10.6591	1.48199	10.66	1.15918	10.66	0.988383	10.66	5.53036
10.66	2.58909	10.659	1.54777	10.66	2.46685	10.66	4.78844	10.66	2.24209	10.66	0.825229	10.66	2.14402	10.66	2.32199	10.66	2.9947		10.66	1.39773	10.659	1.96612	10.66	1.53856	10.66	2.16003	10.66	0.971198	10.66	1.47921	10.66	1.15852	10.66	0.987607	10.66	5.524
10.66	2.58783	10.66	1.5471	10.661	2.4675	10.6608	4.78708	10.6609	2.24126	10.6608	0.824816	10.661	2.14322	10.661	2.32128	10.661	2.99279		10.66	1.3956	10.66	1.96404	10.661	1.53958	10.6608	2.15914	10.6609	0.970373	10.6608	1.47778	10.661	1.15664	10.661	0.986208	10.661	5.51827
10.661	2.58665	10.661	1.54605	10.662	2.46742	10.6616	4.78576	10.6617	2.23935	10.6616	0.824055	10.662	2.14275	10.662	2.3213	10.662	2.9907		10.661	1.39363	10.661	1.96083	10.662	1.53945	10.6616	2.15829	10.6617	0.968456	10.6616	1.47516	10.662	1.15552	10.662	0.986242	10.662	5.512
10.662	2.58574	10.662	1.54605	10.663	2.46724	10.6625	4.78417	10.6625	2.2382	10.6625	0.823334	10.663	2.1426	10.663	2.3216	10.663	2.98897		10.662	1.3921	10.662	1.96083	10.663	1.53916	10.6625	2.15725	10.6625	0.967306	10.6625	1.47268	10.663	1.15518	10.663	0.986835	10.663	5.50682
10.663	2.58496	10.663	1.54538	10.664	2.46723	10.6633	4.78245	10.6634	2.23688	10.6633	0.822739	10.664	2.14188	10.664	2.32213	10.664	2.98697		10.663	1.39079	10.663	1.95878	10.664	1.53916	10.6633	2.15613	10.6634	0.965981	10.6633	1.47063	10.664	1.15349	10.664	0.987905	10.664	5.50084
10.664	2.58417	10.664	1.54454	10.664	2.46749	10.6641	4.78118	10.6642	2.23555	10.6641	0.821437	10.665	2.141	10.665	2.32241	10.665	2.98489		10.664	1.38946	10.664	1.9562	10.664	1.53956	10.6641	2.1553	10.6642	0.964651	10.6641	1.46614	10.665	1.1514	10.665	0.98846	10.665	5.49459
10.665	2.58357	10.664	1.54322	10.665	2.46754	10.665	4.78073	10.665	2.2348	10.6649	0.821067	10.665	2.14085	10.665	2.32215	10.665	2.98316		10.665	1.38845	10.664	1.95214	10.665	1.53964	10.665	2.15502	10.665	0.963902	10.6649	1.46486	10.665	1.15106	10.665	0.987943	10.665	5.48942
10.665	2.58279	10.665	1.54275	10.666	2.46764	10.6658	4.77975	10.6659	2.23412	10.6658	0.820823	10.666	2.14021	10.666	2.32249	10.666	2.98107		10.665	1.38715	10.665	1.9507	10.666	1.53979	10.6658	2.15438	10.6659	0.963218	10.6658	1.46402	10.666	1.14955	10.666	0.98862	10.666	5.48314
10.666	2.58237	10.666	1.54141	10.667	2.46773	10.6666	4.77848	10.6667	2.23371	10.6666	0.81977	10.667	2.14004	10.667	2.32261	10.667	2.97922		10.666	1.38644	10.666	1.94657	10.667	1.53994	10.6666	2.15355	10.6667	0.962805	10.6666	1.46039	10.667	1.14913	10.667	0.988855	10.667	5.4776
10.667	2.58203	10.667	1.54146	10.668	2.46808	10.6675	4.77676	10.6675	2.23304	10.6675	0.819495	10.668	2.13918	10.668	2.32293	10.668	2.97681		10.667	1.38588	10.667	1.94673	10.668	1.54048	10.6675	2.15243	10.6675	0.962141	10.6675	1.45945	10.668	1.14712	10.668	0.989478	10.668	5.47039
10.668	2.58049	10.668	1.54059	10.669	2.46795	10.6683	4.7755	10.6684	2.23189	10.6683	0.818817	10.669	2.13845	10.669	2.32354	10.669	2.97447		10.668	1.38329	10.668	1.94406	10.669	1.54028	10.6683	2.1516	10.6684	0.960987	10.6683	1.45711	10.669	1.14541	10.669	0.990691	10.669	5.46337
10.669	2.57907	10.668	1.53986	10.669	2.46777	10.6691	4.77385	10.6692	2.23095	10.6691	0.817786	10.67	2.13767	10.67	2.32409	10.67	2.97219		10.669	1.38091	10.668	1.9418	10.669	1.54001	10.6691	2.15053	10.6692	0.960046	10.6691	1.45356	10.67	1.14355	10.67	0.991794	10.67	5.45654
10.67	2.57817	10.669	1.53909	10.67	2.46773	10.67	4.77182	10.67	2.23004	10.67	0.817218	10.67	2.13701	10.67	2.32454	10.67	2.9699		10.67	1.37939	10.669	1.93943	10.67	1.53994	10.67	2.14921	10.67	0.95914	10.67	1.4516	10.67	1.142	10.67	0.992697	10.67	5.44967
10.67	2.57662	10.67	1.53865	10.671	2.46815	10.6708	4.7703	10.6709	2.22912	10.6708	0.815898	10.671	2.13692	10.671	2.32467	10.671	2.96825		10.67	1.3768	10.67	1.93808	10.671	1.54059	10.6708	2.14822	10.6709	0.958218	10.6708	1.44705	10.671	1.14178	10.671	0.99295	10.671	5.44473
10.671	2.5755	10.671	1.53775	10.672	2.46869	10.6716	4.76916	10.6717	2.22918	10.6716	0.815253	10.672	2.137	10.672	2.3243	10.672	2.96644		10.671	1.37491	10.671	1.93531	10.672	1.54144	10.6716	2.14748	10.6717	0.958275	10.6716	1.44483	10.672	1.14197	10.672	0.992206	10.672	5.43931
10.672	2.57481	10.672	1.53726	10.673	2.46892	10.6725	4.76851	10.6725	2.22789	10.6724	0.814619	10.673	2.13647	10.673	2.32422	10.673	2.96469		10.672	1.37375	10.672	1.9338	10.673	1.5418	10.6725	2.14706	10.6725	0.956983	10.6724	1.44264	10.673	1.14072	10.673	0.992054	10.673	5.43407
10.673	2.57388	10.673	1.53726	10.674	2.46924	10.6733	4.76687	10.6734	2.22658	10.6733	0.813586	10.674	2.13626	10.674	2.32447	10.674	2.96276		10.673	1.37219	10.673	1.93381	10.674	1.54229	10.6733	2.14599	10.6734	0.955674	10.6733	1.43908	10.674	1.14023	10.674	0.992548	10.674	5.42826
10.674	2.57293	10.673	1.53681	10.674	2.46963	10.6741	4.7656	10.6742	2.22585	10.6741	0.813421	10.675	2.13607	10.675	2.32482	10.675	2.96121		10.674	1.3706	10.673	1.93243	10.674	1.5429	10.6741	2.14516	10.6742	0.954944	10.6741	1.43851	10.675	1.13979	10.675	0.993254	10.675	5.42363
10.674	2.57212	10.674	1.53692	10.675	2.46976	10.675	4.76419	10.675	2.22517	10.6749	0.812793	10.675	2.13516	10.675	2.32472	10.675	2.95879		10.674	1.36924	10.674	1.93278	10.675	1.5431	10.675	2.14424	10.675	0.954262	10.6749	1.43635	10.675	1.13765	10.675	0.993057	10.675	5.41639
10.675	2.57104	10.675	1.53681	10.676	2.47008	10.6758	4.76272	10.6759	2.22507	10.6758	0.811964	10.676	2.1356	10.676	2.32484	10.676	2.95666		10.675	1.36743	10.675	1.93243	10.676	1.54361	10.6758	2.14329	10.6759	0.954161	10.6758	1.43349	10.676	1.13868	10.676	0.993296	10.676	5.40998
10.676	2.57033	10.676	1.53609	10.677	2.47012	10.6766	4.76099	10.6767	2.22407	10.6766	0.811268	10.677	2.13538	10.677	2.32531	10.677	2.95469		10.676	1.36624	10.676	1.9302	10.677	1.54366	10.6766	2.14216	10.6767	0.953161	10.6766	1.43109	10.677	1.13815	10.677	0.994217	10.677	5.40408
10.677	2.56937	10.677	1.53534	10.678	2.47068	10.6775	4.76023	10.6775	2.22337	10.6774	0.810526	10.678	2.1346	10.678	2.32541	10.678	2.95293		10.677	1.36463	10.677	1.92791	10.678	1.54454	10.6775	2.14167	10.6775	0.952454	10.6774	1.42854	10.678	1.13632	10.678	0.994417	10.678	5.39881
10.678	2.56829	10.678	1.53465	10.679	2.47061	10.6783	4.76033	10.6784	2.22248	10.6783	0.809499	10.679	2.13403	10.679	2.32618	10.679	2.95106		10.678	1.36282	10.678	1.92579	10.679	1.54443	10.6783	2.14173	10.6784	0.951562	10.6783	1.425	10.679	1.13498	10.679	0.995953	10.679	5.39319
10.679	2.56691	10.678	1.5338	10.679	2.47107	10.6791	4.75946	10.6792	2.22166	10.6791	0.808838	10.68	2.13374	10.68	2.32713	10.68	2.94887		10.679	1.36051	10.678	1.92318	10.679	1.54515	10.6791	2.14116	10.6792	0.950749	10.6791	1.42272	10.68	1.13429	10.68	0.997835	10.68	5.38665
10.679	2.56527	10.679	1.53298	10.68	2.47156	10.6799	4.75831	10.68	2.22125	10.6799	0.807389	10.68	2.13341	10.68	2.32772	10.68	2.94727		10.679	1.35776	10.679	1.92065	10.68	1.54591	10.6799	2.14042	10.68	0.950332	10.6799	1.41772	10.68	1.13351	10.68	0.999011	10.68	5.38185
10.68	2.56429	10.68	1.53247	10.681	2.4725	10.6808	4.75675	10.6808	2.22079	10.6808	0.806335	10.681	2.13281	10.681	2.32797	10.681	2.94587		10.68	1.3561	10.68	1.9191	10.681	1.54738	10.6808	2.1394	10.6808	0.949874	10.6808	1.41409	10.681	1.1321	10.681	0.999509	10.681	5.37765
10.681	2.56352	10.681	1.53155	10.682	2.47256	10.6816	4.75498	10.6817	2.21965	10.6816	0.805453	10.682	2.13202	10.682	2.32806	10.682	2.94382		10.681	1.35481	10.681	1.91627	10.682	1.54747	10.6816	2.13825	10.6817	0.948735	10.6816	1.41105	10.682	1.13025	10.682	0.999702	10.682	5.37152
10.682	2.56266	10.682	1.5312	10.683	2.47241	10.6824	4.75382	10.6825	2.21844	10.6824	0.804901	10.683	2.13207	10.683	2.32817	10.683	2.94258		10.682	1.35338	10.682	1.91518	10.683	1.54723	10.6824	2.13749	10.6825	0.947524	10.6824	1.40915	10.683	1.13035	10.683	0.999908	10.683	5.36779
10.683	2.56182	10.683	1.53066	10.684	2.47184	10.6833	4.75308	10.6833	2.21727	10.6833	0.804175	10.684	2.13196	10.684	2.32887	10.684	2.94149		10.683	1.35196	10.683	1.91354	10.684	1.54635	10.6833	2.13701	10.6833	0.946348	10.6833	1.40665	10.684	1.1301	10.684	1.00131	10.684	5.36452
10.684	2.56106	10.683	1.53023	10.684	2.47228	10.6841	4.75289	10.6842	2.21637	10.6841	0.803908	10.685	2.13144	10.685	2.32918	10.685	2.94012		10.684	1.35068	10.683	1.9122	10.684	1.54704	10.6841	2.13689	10.6842	0.94545	10.6841	1.40573	10.685	1.12887	10.685	1.00191	10.685	5.36043
10.684	2.55952	10.684	1.52994	10.685	2.47238	10.685	4.75155	10.685	2.21585	10.6849	0.803043	10.685	2.13071	10.685	2.32915	10.685	2.93818		10.684	1.3481	10.684	1.91131	10.685	1.54719	10.685	2.13602	10.685	0.944927	10.6849	1.40274	10.685	1.12716	10.685	1.00187	10.685	5.35459
10.685	2.55897	10.685	1.52958	10.686	2.47257	10.6858	4.75056	10.6858	2.21538	10.6858	0.801833	10.686	2.13094	10.686	2.32979	10.686	2.93654		10.685	1.34718	10.685	1.91021	10.686	1.54748	10.6858	2.13537	10.6858	0.944454	10.6858	1.39857	10.686	1.1277	10.686	1.00313	10.686	5.34968
10.686	2.55815	10.686	1.52907	10.687	2.47244	10.6866	4.74951	10.6867	2.21439	10.6866	0.80114	10.687	2.13033	10.687	2.33052	10.687	2.93481		10.686	1.3458	10.686	1.90863	10.687	1.54728	10.6866	2.13469	10.6867	0.943464	10.6866	1.39619	10.687	1.12627	10.687	1.0046	10.687	5.34449
10.687	2.5568	10.687	1.52899	10.688	2.47279	10.6874	4.74873	10.6875	2.21314	10.6874	0.800569	10.688	2.12963	10.688	2.33093	10.688	2.9332		10.687	1.34353	10.687	1.90839	10.688	1.54784	10.6874	2.13418	10.6875	0.942214	10.6874	1.39422	10.688	1.12461	10.688	1.00541	10.688	5.33967
10.688	2.55593	10.688	1.52892	10.689	2.47263	10.6883	4.74749	10.6883	2.21178	10.6883	0.800253	10.689	2.12927	10.689	2.33205	10.689	2.9315		10.688	1.34209	10.688	1.90819	10.689	1.54759	10.6883	2.13338	10.6883	0.94085	10.6883	1.39313	10.689	1.12377	10.689	1.00765	10.689	5.33457
10.689	2.55545	10.688	1.52849	10.689	2.47291	10.6891	4.7463	10.6892	2.2106	10.6891	0.79966	10.69	2.12889	10.69	2.3332	10.69	2.92967		10.689	1.34127	10.688	1.90686	10.689	1.54801	10.6891	2.1326	10.6892	0.939675	10.6891	1.39108	10.69	1.12286	10.69	1.00993	10.69	5.32909
10.689	2.55442	10.689	1.52806	10.69	2.47279	10.6899	4.74549	10.69	2.20957	10.6899	0.798891	10.69	2.12838	10.69	2.33363	10.69	2.92846		10.689	1.33954	10.689	1.90555	10.69	1.54784	10.6899	2.13207	10.69	0.938639	10.6899	1.38844	10.69	1.12167	10.69	1.01077	10.69	5.32546
10.69	2.55394	10.69	1.52761	10.691	2.47237	10.6908	4.74467	10.6908	2.20842	10.6907	0.797777	10.691	2.12857	10.691	2.33438	10.691	2.92656		10.69	1.33874	10.69	1.90415	10.691	1.54718	10.6908	2.13154	10.6908	0.93749	10.6907	1.3846	10.691	1.12211	10.691	1.01227	10.691	5.31978
10.691	2.5531	10.691	1.52771	10.692	2.47261	10.6916	4.74413	10.6917	2.20794	10.6916	0.796965	10.692	2.12814	10.692	2.33523	10.692	2.92452		10.691	1.33733	10.691	1.90447	10.692	1.54755	10.6916	2.13119	10.6917	0.93701	10.6916	1.3818	10.692	1.12111	10.692	1.01396	10.692	5.31364
10.692	2.55248	10.692	1.52733	10.693	2.47296	10.6924	4.74387	10.6925	2.20711	10.6924	0.796458	10.693	2.12764	10.693	2.33625	10.693	2.92303		10.692	1.3363	10.692	1.9033	10.693	1.54811	10.6924	2.13102	10.6925	0.936183	10.6924	1.38005	10.693	1.11992	10.693	1.01599	10.693	5.30918
10.693	2.55154	10.693	1.52678	10.694	2.47305	10.6933	4.74264	10.6933	2.20668	10.6933	0.796248	10.694	2.12792	10.694	2.33727	10.694	2.92188		10.693	1.33472	10.693	1.9016	10.694	1.54823	10.6933	2.13022	10.6933	0.935743	10.6933	1.37933	10.694	1.1206	10.694	1.01802	10.694	5.30573
10.694	2.55058	10.693	1.52647	10.694	2.47361	10.6941	4.74277	10.6942	2.2058	10.6941	0.795954	10.695	2.12761	10.695	2.33797	10.695	2.92038		10.694	1.3331	10.693	1.90065	10.694	1.54911	10.6941	2.1303	10.6942	0.934865	10.6941	1.37831	10.695	1.11984	10.695	1.01942	10.695	5.30124
10.694	2.54989	10.694	1.52598	10.695	2.47406	10.6949	4.74219	10.695	2.2051	10.6949	0.79546	10.695	2.12739	10.695	2.33855	10.695	2.91909		10.694	1.33195	10.694	1.89915	10.695	1.54981	10.6949	2.12992	10.695	0.934167	10.6949	1.37661	10.695	1.11934	10.695	1.02057	10.695	5.29738
10.695	2.54904	10.695	1.52566	10.696	2.47411	10.6958	4.74141	10.6958	2.20414	10.6958	0.795024	10.696	2.12638	10.696	2.33896	10.696	2.91759		10.695	1.33052	10.695	1.89815	10.696	1.54989	10.6958	2.12942	10.6958	0.933205	10.6958	1.37511	10.696	1.11696	10.696	1.02139	10.696	5.29288
10.696	2.5487	10.696	1.52529	10.697	2.47393	10.6966	4.74125	10.6967	2.20342	10.6966	0.79461	10.697	2.1264	10.697	2.33982	10.697	2.91579		10.696	1.32994	10.696	1.89704	10.697	1.54962	10.6966	2.12931	10.6967	0.932479	10.6966	1.37368	10.697	1.117	10.697	1.02311	10.697	5.28749
10.697	2.54876	10.697	1.52543	10.698	2.47378	10.6974	4.7405	10.6975	2.20254	10.6974	0.794663	10.698	2.12657	10.698	2.34036	10.698	2.91364		10.697	1.33006	10.697	1.89745	10.698	1.54938	10.6974	2.12882	10.6975	0.931605	10.6974	1.37386	10.698	1.1174	10.698	1.02418	10.698	5.28103
10.698	2.54806	10.698	1.52513	10.699	2.47377	10.6983	4.74011	10.6983	2.20172	10.6982	0.793958	10.699	2.12686	10.699	2.34129	10.699	2.91221		10.698	1.32888	10.698	1.89652	10.699	1.54936	10.6983	2.12857	10.6983	0.930779	10.6982	1.37143	10.699	1.11808	10.699	1.02603	10.699	5.27674
10.699	2.54746	10.698	1.52481	10.699	2.47398	10.6991	4.73928	10.6991	2.20076	10.6991	0.793663	10.7	2.12718	10.7	2.34156	10.7	2.91054		10.699	1.32787	10.698	1.89555	10.699	1.54969	10.6991	2.12803	10.6991	0.929818	10.6991	1.37042	10.7	1.11884	10.7	1.02656	10.7	5.27176
10.699	2.54701	10.699	1.52401	10.7	2.47383	10.6999	4.7386	10.7	2.1998	10.6999	0.793121	10.7	2.12707	10.7	2.34202	10.7	2.90847		10.699	1.32711	10.699	1.89309	10.7	1.54946	10.6999	2.12758	10.7	0.928859	10.6999	1.36855	10.7	1.11858	10.7	1.02747	10.7	5.26555
10.7	2.54604	10.7	1.52349	10.701	2.47441	10.7008	4.73935	10.7008	2.19912	10.7007	0.792856	10.701	2.12669	10.701	2.34234	10.701	2.90656		10.7	1.32549	10.7	1.89149	10.701	1.55036	10.7008	2.12807	10.7008	0.928177	10.7007	1.36763	10.701	1.11768	10.701	1.02812	10.701	5.25983
10.701	2.54544	10.701	1.5234	10.702	2.47503	10.7016	4.73885	10.7017	2.19836	10.7016	0.792579	10.702	2.12594	10.702	2.34311	10.702	2.90498		10.701	1.32448	10.701	1.89123	10.702	1.55133	10.7016	2.12775	10.7017	0.927423	10.7016	1.36668	10.702	1.11591	10.702	1.02964	10.702	5.25509
10.702	2.54511	10.702	1.52317	10.703	2.47496	10.7024	4.73833	10.7025	2.19716	10.7024	0.791994	10.703	2.12536	10.703	2.34387	10.703	2.90254		10.702	1.32392	10.702	1.8905	10.703	1.55121	10.7024	2.12741	10.7025	0.926216	10.7024	1.36467	10.703	1.11455	10.703	1.03115	10.703	5.24778
10.703	2.54425	10.703	1.52281	10.704	2.47567	10.7033	4.73806	10.7033	2.19667	10.7032	0.791957	10.704	2.12517	10.704	2.34504	10.704	2.90091		10.703	1.32248	10.703	1.8894	10.704	1.55232	10.7033	2.12724	10.7033	0.925727	10.7032	1.36454	10.704	1.11411	10.704	1.03348	10.704	5.24288
10.704	2.54374	10.703	1.52218	10.704	2.47629	10.7041	4.73755	10.7042	2.19607	10.7041	0.791864	10.705	2.12489	10.705	2.34609	10.705	2.89931		10.704	1.32163	10.703	1.88748	10.704	1.55329	10.7041	2.1269	10.7042	0.925121	10.7041	1.36422	10.705	1.11343	10.705	1.03558	10.705	5.2381
10.704	2.54313	10.704	1.52155	10.705	2.47608	10.7049	4.73737	10.705	2.19555	10.7049	0.791713	10.705	2.12466	10.705	2.34659	10.705	2.89752		10.704	1.3206	10.704	1.88553	10.705	1.55296	10.7049	2.12679	10.705	0.924599	10.7049	1.3637	10.705	1.11291	10.705	1.03656	10.705	5.23274
10.705	2.54183	10.705	1.52123	10.706	2.47688	10.7058	4.73728	10.7058	2.19453	10.7057	0.791814	10.706	2.12479	10.706	2.34743	10.706	2.89595		10.705	1.31842	10.705	1.88454	10.706	1.55421	10.7058	2.12673	10.7058	0.923582	10.7057	1.36404	10.706	1.11321	10.706	1.03824	10.706	5.22801
10.706	2.54018	10.706	1.52119	10.707	2.4772	10.7066	4.73671	10.7066	2.19296	10.7066	0.791569	10.707	2.1244	10.707	2.34832	10.707	2.8944		10.706	1.31565	10.706	1.88441	10.707	1.55471	10.7066	2.12636	10.7066	0.922011	10.7066	1.3632	10.707	1.1123	10.707	1.04001	10.707	5.22337
10.707	2.53933	10.707	1.52113	10.708	2.47822	10.7074	4.73669	10.7075	2.19208	10.7074	0.790738	10.708	2.12392	10.708	2.349	10.708	2.89298		10.707	1.31424	10.707	1.88422	10.708	1.5563	10.7074	2.12634	10.7075	0.921132	10.7074	1.36034	10.708	1.11116	10.708	1.04137	10.708	5.21911
10.708	2.53828	10.708	1.52107	10.709	2.47879	10.7082	4.73651	10.7083	2.19158	10.7082	0.790473	10.709	2.12331	10.709	2.35016	10.709	2.89067		10.708	1.31246	10.708	1.88407	10.709	1.55719	10.7082	2.12622	10.7083	0.92063	10.7082	1.35942	10.709	1.10973	10.709	1.04368	10.709	5.2122
10.709	2.5371	10.708	1.52064	10.709	2.4788	10.7091	4.73617	10.7091	2.19013	10.7091	0.789814	10.71	2.12324	10.71	2.35116	10.71	2.88878		10.709	1.31049	10.708	1.88273	10.709	1.55722	10.7091	2.12601	10.7091	0.919179	10.7091	1.35715	10.71	1.10955	10.71	1.04567	10.71	5.20653
10.709	2.53665	10.709	1.52065	10.71	2.4795	10.7099	4.73636	10.71	2.18919	10.7099	0.789643	10.71	2.12288	10.71	2.35195	10.71	2.88731		10.709	1.30972	10.709	1.88275	10.71	1.55831	10.7099	2.12613	10.71	0.918236	10.7099	1.35656	10.71	1.10871	10.71	1.04724	10.71	5.20212
10.71	2.53615	10.71	1.52042	10.711	2.48001	10.7107	4.73599	10.7108	2.18826	10.7107	0.789268	10.711	2.12259	10.711	2.35255	10.711	2.88557		10.71	1.30889	10.71	1.88204	10.711	1.55909	10.7107	2.12589	10.7108	0.917305	10.7107	1.35527	10.711	1.10803	10.711	1.04843	10.711	5.19692
10.711	2.53532	10.711	1.52037	10.712	2.4804	10.7116	4.73602	10.7116	2.18714	10.7116	0.788509	10.712	2.12264	10.712	2.35412	10.712	2.88396		10.711	1.3075	10.711	1.88191	10.712	1.55971	10.7116	2.1259	10.7116	0.916188	10.7116	1.35265	10.712	1.10813	10.712	1.05155	10.712	5.19209
10.712	2.5343	10.712	1.52026	10.713	2.4805	10.7124	4.73533	10.7125	2.1866	10.7124	0.788852	10.713	2.12213	10.713	2.35508	10.713	2.88206		10.712	1.30578	10.712	1.88158	10.713	1.55986	10.7124	2.12546	10.7125	0.915639	10.7124	1.35384	10.713	1.10694	10.713	1.05347	10.713	5.18639
10.713	2.53365	10.713	1.52007	10.714	2.4802	10.7132	4.73542	10.7133	2.18553	10.7132	0.788715	10.714	2.12172	10.714	2.35608	10.714	2.88078		10.713	1.30469	10.713	1.88098	10.714	1.5594	10.7132	2.12552	10.7133	0.914576	10.7132	1.35336	10.714	1.10597	10.714	1.05546	10.714	5.18255
10.714	2.53248	10.713	1.51969	10.714	2.48015	10.7141	4.73555	10.7141	2.18455	10.7141	0.788373	10.715	2.12142	10.715	2.35671	10.715	2.87948		10.714	1.30274	10.713	1.87981	10.714	1.55932	10.7141	2.1256	10.7141	0.913589	10.7141	1.35218	10.715	1.10528	10.715	1.0567	10.715	5.17865
10.714	2.53191	10.714	1.51883	10.715	2.48016	10.7149	4.73602	10.715	2.18373	10.7149	0.787418	10.715	2.12085	10.715	2.35702	10.715	2.8779		10.714	1.30177	10.714	1.87717	10.715	1.55933	10.7149	2.12591	10.715	0.912769	10.7149	1.34889	10.715	1.10394	10.715	1.05732	10.715	5.17391
10.715	2.53124	10.715	1.51828	10.716	2.4804	10.7157	4.73564	10.7158	2.1829	10.7157	0.786753	10.716	2.12042	10.716	2.35854	10.716	2.87612		10.715	1.30065	10.715	1.87548	10.716	1.5597	10.7157	2.12566	10.7158	0.911936	10.7157	1.3466	10.716	1.10292	10.716	1.06035	10.716	5.16858
10.716	2.53074	10.716	1.51767	10.717	2.48142	10.7166	4.7359	10.7166	2.18189	10.7165	0.785998	10.717	2.12051	10.717	2.35984	10.717	2.87465		10.716	1.29981	10.716	1.8736	10.717	1.5613	10.7166	2.12583	10.7166	0.910933	10.7165	1.344	10.717	1.10313	10.717	1.06294	10.717	5.16417
10.717	2.52996	10.717	1.51704	10.718	2.48204	10.7174	4.73627	10.7175	2.18096	10.7174	0.78555	10.718	2.11974	10.718	2.36052	10.718	2.87323		10.717	1.29851	10.717	1.87167	10.718	1.56226	10.7174	2.12607	10.7175	0.910001	10.7174	1.34246	10.718	1.10132	10.718	1.06429	10.718	5.15991
10.718	2.52937	10.718	1.51665	10.719	2.48254	10.7182	4.73591	10.7183	2.18019	10.7182	0.78534	10.719	2.11885	10.719	2.36144	10.719	2.87144		10.718	1.29751	10.718	1.87048	10.719	1.56305	10.7182	2.12583	10.7183	0.909231	10.7182	1.34173	10.719	1.09921	10.719	1.06612	10.719	5.15456
10.719	2.52894	10.718	1.51606	10.719	2.48287	10.7191	4.73553	10.7191	2.17952	10.719	0.78485	10.72	2.11831	10.72	2.36252	10.72	2.8696		10.719	1.29679	10.718	1.86866	10.719	1.56356	10.7191	2.12559	10.7191	0.908551	10.719	1.34004	10.72	1.09795	10.72	1.06826	10.72	5.14905
10.719	2.52823	10.719	1.51536	10.72	2.48396	10.7199	4.7352	10.72	2.17902	10.7199	0.784568	10.72	2.11803	10.72	2.36309	10.72	2.86817		10.719	1.29561	10.719	1.8665	10.72	1.56526	10.7199	2.12537	10.72	0.908057	10.7199	1.33907	10.72	1.09728	10.72	1.0694	10.72	5.14475
10.72	2.52819	10.72	1.51555	10.721	2.48441	10.7207	4.73515	10.7208	2.17781	10.7207	0.783759	10.721	2.11749	10.721	2.364	10.721	2.86689		10.72	1.29554	10.72	1.86711	10.721	1.56597	10.7207	2.12534	10.7208	0.90684	10.7207	1.33628	10.721	1.09602	10.721	1.07122	10.721	5.14092
10.721	2.52783	10.721	1.51521	10.722	2.48467	10.7216	4.73476	10.7216	2.17642	10.7215	0.783803	10.722	2.11638	10.722	2.36504	10.722	2.8656		10.721	1.29494	10.721	1.86605	10.722	1.56637	10.7216	2.12508	10.7216	0.905451	10.7215	1.33644	10.722	1.09338	10.722	1.07329	10.722	5.13706
10.722	2.52709	10.722	1.51482	10.723	2.48462	10.7224	4.7348	10.7225	2.17519	10.7224	0.782989	10.723	2.11576	10.723	2.36622	10.723	2.86424		10.722	1.29369	10.722	1.86485	10.723	1.56628	10.7224	2.12511	10.7225	0.904217	10.7224	1.33363	10.723	1.09193	10.723	1.07562	10.723	5.13297
10.723	2.52655	10.723	1.51455	10.724	2.48526	10.7232	4.73451	10.7233	2.17416	10.7232	0.782683	10.724	2.11602	10.724	2.36699	10.724	2.86247		10.723	1.29278	10.723	1.86403	10.724	1.56729	10.7232	2.12492	10.7233	0.903187	10.7232	1.33258	10.724	1.09255	10.724	1.07716	10.724	5.12767
10.724	2.52599	10.723	1.51396	10.724	2.48589	10.7241	4.73525	10.7241	2.17328	10.724	0.782106	10.725	2.11614	10.725	2.36807	10.725	2.86036		10.724	1.29185	10.723	1.8622	10.724	1.56828	10.7241	2.12541	10.7241	0.902313	10.724	1.33059	10.725	1.09284	10.725	1.07931	10.725	5.12134
10.724	2.52498	10.724	1.51317	10.725	2.48674	10.7249	4.7354	10.7249	2.17211	10.7249	0.782128	10.725	2.11637	10.725	2.36865	10.725	2.85843		10.724	1.29015	10.724	1.85977	10.725	1.5696	10.7249	2.1255	10.7249	0.901134	10.7249	1.33066	10.725	1.09337	10.725	1.08047	10.725	5.11555
10.725	2.52433	10.725	1.51339	10.726	2.48694	10.7257	4.73589	10.7258	2.17123	10.7257	0.781733	10.726	2.11584	10.726	2.3696	10.726	2.8565		10.725	1.28906	10.725	1.86044	10.726	1.56991	10.7257	2.12582	10.7258	0.900255	10.7257	1.3293	10.726	1.09213	10.726	1.08236	10.726	5.10979
10.726	2.52438	10.726	1.51312	10.727	2.48733	10.7265	4.73691	10.7266	2.1704	10.7265	0.78086	10.727	2.11549	10.727	2.37067	10.727	2.85502		10.726	1.28914	10.726	1.85961	10.727	1.57052	10.7265	2.12649	10.7266	0.899424	10.7265	1.32629	10.727	1.0913	10.727	1.08449	10.727	5.10535
10.727	2.52387	10.727	1.51331	10.728	2.48702	10.7274	4.73768	10.7274	2.16896	10.7274	0.780133	10.728	2.115	10.728	2.37159	10.728	2.85352		10.727	1.28828	10.727	1.86022	10.728	1.57003	10.7274	2.12699	10.7274	0.89798	10.7274	1.32379	10.728	1.09015	10.728	1.08631	10.728	5.10084
10.728	2.52327	10.728	1.51287	10.729	2.48743	10.7282	4.73874	10.7283	2.168	10.7282	0.779554	10.729	2.11478	10.729	2.37274	10.729	2.85164		10.728	1.28727	10.728	1.85887	10.729	1.57068	10.7282	2.12768	10.7283	0.897019	10.7282	1.32179	10.729	1.08963	10.729	1.0886	10.729	5.0952
10.729	2.52301	10.728	1.51184	10.729	2.4875	10.7291	4.73906	10.7291	2.16744	10.729	0.779212	10.73	2.11441	10.73	2.37343	10.73	2.85011		10.729	1.28684	10.728	1.85568	10.729	1.57079	10.7291	2.12789	10.7291	0.896461	10.729	1.32061	10.73	1.08875	10.73	1.08997	10.73	5.09062
10.729	2.5225	10.729	1.51122	10.73	2.48834	10.7299	4.73937	10.73	2.16718	10.7299	0.778275	10.73	2.11397	10.73	2.37444	10.73	2.84845		10.729	1.28599	10.729	1.85377	10.73	1.57209	10.7299	2.12809	10.73	0.896201	10.7299	1.31738	10.73	1.08771	10.73	1.09198	10.73	5.08564
10.73	2.5221	10.73	1.51104	10.731	2.48895	10.7307	4.74003	10.7308	2.16626	10.7307	0.778012	10.731	2.11399	10.731	2.37556	10.731	2.84653		10.73	1.28532	10.73	1.85324	10.731	1.57304	10.7307	2.12852	10.7308	0.895283	10.7307	1.31648	10.731	1.08777	10.731	1.09422	10.731	5.0799
10.731	2.52175	10.731	1.51039	10.732	2.49	10.7316	4.74048	10.7316	2.16517	10.7315	0.778213	10.732	2.11347	10.732	2.37675	10.732	2.84446		10.731	1.28473	10.731	1.85123	10.732	1.57468	10.7316	2.12881	10.7316	0.894192	10.7315	1.31717	10.732	1.08653	10.732	1.09658	10.732	5.07368
10.732	2.52101	10.732	1.50999	10.733	2.49148	10.7324	4.74097	10.7324	2.16431	10.7324	0.777652	10.733	2.11283	10.733	2.37702	10.733	2.84246		10.732	1.28348	10.732	1.84999	10.733	1.57699	10.7324	2.12913	10.7324	0.893322	10.7324	1.31523	10.733	1.08503	10.733	1.09712	10.733	5.06771
10.733	2.52028	10.733	1.51005	10.734	2.49265	10.7332	4.74123	10.7333	2.16388	10.7332	0.77705	10.734	2.11292	10.734	2.37792	10.734	2.84088		10.733	1.28227	10.733	1.85017	10.734	1.57882	10.7332	2.1293	10.7333	0.892897	10.7332	1.31316	10.734	1.08523	10.734	1.09891	10.734	5.06297
10.734	2.51964	10.733	1.50976	10.734	2.49351	10.734	4.74177	10.7341	2.16319	10.734	0.777068	10.735	2.11295	10.735	2.37861	10.735	2.8389		10.734	1.28118	10.733	1.84929	10.734	1.58015	10.734	2.12965	10.7341	0.892202	10.734	1.31322	10.735	1.08532	10.735	1.10028	10.735	5.05701
10.734	2.51898	10.734	1.50959	10.735	2.49388	10.7349	4.74296	10.7349	2.16251	10.7349	0.776808	10.735	2.11255	10.735	2.3792	10.735	2.83655		10.734	1.28009	10.734	1.84876	10.735	1.58073	10.7349	2.13042	10.7349	0.89153	10.7349	1.31233	10.735	1.08437	10.735	1.10145	10.735	5.04997
10.735	2.51831	10.735	1.50995	10.736	2.49438	10.7357	4.74348	10.7358	2.16202	10.7357	0.776349	10.736	2.11195	10.736	2.38035	10.736	2.83459		10.735	1.27896	10.735	1.84988	10.736	1.58151	10.7357	2.13076	10.7358	0.891035	10.7357	1.31075	10.736	1.08295	10.736	1.10374	10.736	5.04409
10.736	2.51744	10.736	1.50975	10.737	2.49462	10.7365	4.74446	10.7366	2.16071	10.7365	0.775786	10.737	2.11096	10.737	2.38117	10.737	2.83253		10.736	1.27749	10.736	1.84925	10.737	1.58189	10.7365	2.1314	10.7366	0.889726	10.7365	1.3088	10.737	1.08062	10.737	1.10537	10.737	5.03794
10.737	2.51696	10.737	1.50966	10.738	2.49563	10.7374	4.7457	10.7374	2.1599	10.7374	0.775559	10.738	2.1112	10.738	2.38244	10.738	2.83048		10.737	1.2767	10.737	1.849	10.738	1.58347	10.7374	2.13221	10.7374	0.888911	10.7374	1.30802	10.738	1.0812	10.738	1.10791	10.738	5.03178
10.738	2.51629	10.738	1.50957	10.739	2.4967	10.7382	4.74624	10.7383	2.15883	10.7382	0.774858	10.739	2.11107	10.739	2.38374	10.739	2.82889		10.738	1.27557	10.738	1.84871	10.739	1.58515	10.7382	2.13256	10.7383	0.887844	10.7382	1.30561	10.739	1.08088	10.739	1.11049	10.739	5.02701
10.739	2.51518	10.738	1.50924	10.739	2.49799	10.739	4.74786	10.7391	2.15814	10.739	0.773628	10.74	2.11093	10.74	2.38449	10.74	2.82712		10.739	1.2737	10.738	1.84769	10.739	1.58715	10.739	2.13362	10.7391	0.887153	10.739	1.30137	10.74	1.08055	10.74	1.11199	10.74	5.02173
10.739	2.5145	10.739	1.50881	10.74	2.49859	10.7399	4.74878	10.7399	2.15747	10.7399	0.772992	10.74	2.10974	10.74	2.38546	10.74	2.8247		10.739	1.27256	10.739	1.84638	10.74	1.58809	10.7399	2.13421	10.7399	0.886482	10.7399	1.29917	10.74	1.07774	10.74	1.11393	10.74	5.01448
10.74	2.51431	10.74	1.50849	10.741	2.49909	10.7407	4.74913	10.7408	2.15718	10.7407	0.772432	10.741	2.10956	10.741	2.3874	10.741	2.82283		10.74	1.27225	10.74	1.84538	10.741	1.58886	10.7407	2.13444	10.7408	0.886192	10.7407	1.29724	10.741	1.07734	10.741	1.11777	10.741	5.00887
10.741	2.51364	10.741	1.50836	10.742	2.49976	10.7415	4.75029	10.7416	2.15644	10.7415	0.772453	10.742	2.10941	10.742	2.38857	10.742	2.82131		10.741	1.27112	10.741	1.84499	10.742	1.58992	10.7415	2.13519	10.7416	0.885448	10.7415	1.29732	10.742	1.07696	10.742	1.12012	10.742	5.0043
10.742	2.51319	10.742	1.50806	10.743	2.50054	10.7424	4.75065	10.7424	2.15563	10.7424	0.77139	10.743	2.1089	10.743	2.3901	10.743	2.81958		10.742	1.27036	10.742	1.84406	10.743	1.59112	10.7424	2.13543	10.7424	0.884638	10.7424	1.29365	10.743	1.07576	10.743	1.12314	10.743	4.99912
10.743	2.51261	10.743	1.50814	10.744	2.5009	10.7432	4.75165	10.7433	2.15417	10.7432	0.77104	10.744	2.10945	10.744	2.39165	10.744	2.81797		10.743	1.2694	10.743	1.84432	10.744	1.59169	10.7432	2.13608	10.7433	0.88318	10.7432	1.29245	10.744	1.07706	10.744	1.12624	10.744	4.99428
10.744	2.51212	10.743	1.50839	10.744	2.50232	10.744	4.75286	10.7441	2.15362	10.744	0.770613	10.745	2.10973	10.745	2.39307	10.745	2.81646		10.744	1.26856	10.743	1.84508	10.744	1.59391	10.744	2.13687	10.7441	0.882624	10.744	1.29098	10.745	1.07771	10.745	1.12907	10.745	4.98977
10.744	2.51161	10.744	1.50863	10.745	2.50306	10.7449	4.75373	10.7449	2.15222	10.7448	0.769759	10.745	2.10919	10.745	2.39433	10.745	2.81428		10.744	1.26771	10.744	1.84581	10.745	1.59506	10.7449	2.13743	10.7449	0.881227	10.7448	1.28803	10.745	1.07645	10.745	1.13157	10.745	4.98325
10.745	2.51092	10.745	1.509	10.746	2.50398	10.7457	4.75466	10.7458	2.15141	10.7457	0.769455	10.746	2.10887	10.746	2.39536	10.746	2.81207		10.745	1.26656	10.745	1.84695	10.746	1.5965	10.7457	2.13804	10.7458	0.880412	10.7457	1.28699	10.746	1.07571	10.746	1.13361	10.746	4.97661
10.746	2.51044	10.746	1.50938	10.747	2.5054	10.7465	4.75532	10.7466	2.15071	10.7465	0.768462	10.747	2.10804	10.747	2.39614	10.747	2.81044		10.746	1.26576	10.746	1.84813	10.747	1.59871	10.7465	2.13847	10.7466	0.879708	10.7465	1.28356	10.747	1.07374	10.747	1.13516	10.747	4.97171
10.747	2.51024	10.747	1.50967	10.748	2.50569	10.7474	4.75655	10.7474	2.15038	10.7473	0.768203	10.748	2.10787	10.748	2.39733	10.748	2.80861		10.747	1.26542	10.747	1.84902	10.748	1.59917	10.7474	2.13927	10.7474	0.87938	10.7473	1.28267	10.748	1.07335	10.748	1.13754	10.748	4.96625
10.748	2.51053	10.747	1.50981	10.749	2.50641	10.7482	4.75763	10.7483	2.15008	10.7482	0.767677	10.749	2.10761	10.749	2.39826	10.749	2.80646		10.748	1.26591	10.747	1.84944	10.749	1.60029	10.7482	2.13998	10.7483	0.879076	10.7482	1.28086	10.749	1.07272	10.749	1.1394	10.749	4.9598
10.749	2.51042	10.748	1.51016	10.749	2.50715	10.749	4.75848	10.7491	2.14901	10.749	0.766872	10.75	2.10742	10.75	2.39957	10.75	2.80463		10.749	1.26572	10.748	1.85053	10.749	1.60144	10.749	2.14053	10.7491	0.878009	10.749	1.27808	10.75	1.07227	10.75	1.142	10.75	4.95431
10.749	2.51037	10.749	1.51027	10.75	2.50802	10.7499	4.75968	10.7499	2.14793	10.7498	0.765992	10.75	2.10772	10.75	2.40012	10.75	2.80323		10.749	1.26564	10.749	1.85088	10.75	1.60279	10.7499	2.14131	10.7499	0.876925	10.7498	1.27505	10.75	1.073	10.75	1.14309	10.75	4.95011
10.75	2.51052	10.75	1.51019	10.751	2.50894	10.7507	4.76093	10.7508	2.14748	10.7507	0.765358	10.751	2.10746	10.751	2.40097	10.751	2.802		10.75	1.26589	10.75	1.85063	10.751	1.60423	10.7507	2.14213	10.7508	0.876472	10.7507	1.27286	10.751	1.07238	10.751	1.14479	10.751	4.94642
10.751	2.50998	10.751	1.50988	10.752	2.50961	10.7515	4.76112	10.7516	2.14691	10.7515	0.764722	10.752	2.10726	10.752	2.40222	10.752	2.80098		10.751	1.26499	10.751	1.84967	10.752	1.60527	10.7515	2.14224	10.7516	0.875906	10.7515	1.27067	10.752	1.0719	10.752	1.14728	10.752	4.94337
10.752	2.50966	10.752	1.50999	10.753	2.51062	10.7523	4.76241	10.7524	2.14612	10.7523	0.764693	10.753	2.10726	10.753	2.40312	10.753	2.79942		10.752	1.26445	10.752	1.85	10.753	1.60685	10.7523	2.14309	10.7524	0.875115	10.7523	1.27057	10.753	1.0719	10.753	1.14906	10.753	4.9387
10.753	2.50952	10.752	1.51005	10.753	2.51147	10.7532	4.76358	10.7532	2.14554	10.7532	0.764461	10.754	2.10624	10.754	2.40362	10.754	2.79799		10.753	1.26422	10.752	1.8502	10.753	1.60819	10.7532	2.14385	10.7532	0.874531	10.7532	1.26977	10.754	1.0695	10.754	1.15005	10.754	4.9344
10.753	2.50933	10.753	1.5099	10.754	2.51235	10.754	4.76537	10.7541	2.14447	10.754	0.763322	10.755	2.10578	10.755	2.40449	10.755	2.79624		10.753	1.26389	10.753	1.84973	10.754	1.60956	10.754	2.14501	10.7541	0.873465	10.754	1.26585	10.755	1.06841	10.755	1.15178	10.755	4.92917
10.754	2.50904	10.754	1.51008	10.755	2.51375	10.7548	4.7662	10.7549	2.14379	10.7548	0.762525	10.755	2.10508	10.755	2.4063	10.755	2.79408		10.754	1.2634	10.754	1.85029	10.755	1.61173	10.7548	2.14555	10.7549	0.872785	10.7548	1.2631	10.755	1.06677	10.755	1.15539	10.755	4.92269
10.755	2.50862	10.755	1.51037	10.756	2.51499	10.7557	4.76706	10.7557	2.14317	10.7557	0.761801	10.756	2.10518	10.756	2.40739	10.756	2.79237		10.755	1.26271	10.755	1.85116	10.756	1.61368	10.7557	2.14611	10.7557	0.872164	10.7557	1.2606	10.756	1.067	10.756	1.15756	10.756	4.91757
10.756	2.5078	10.756	1.51077	10.757	2.5158	10.7565	4.76797	10.7566	2.14253	10.7565	0.761705	10.757	2.10495	10.757	2.40904	10.757	2.79136		10.756	1.26133	10.756	1.85241	10.757	1.61495	10.7565	2.14671	10.7566	0.871517	10.7565	1.26027	10.757	1.06646	10.757	1.16085	10.757	4.91454
10.757	2.50731	10.757	1.51091	10.758	2.51701	10.7574	4.76914	10.7574	2.14165	10.7573	0.761104	10.758	2.10454	10.758	2.41093	10.758	2.79027		10.757	1.2605	10.757	1.85283	10.758	1.61683	10.7574	2.14746	10.7574	0.87064	10.7573	1.2582	10.758	1.06549	10.758	1.16461	10.758	4.91125
10.758	2.50677	10.757	1.51122	10.758	2.51783	10.7582	4.77046	10.7582	2.14099	10.7582	0.760416	10.759	2.10399	10.759	2.41232	10.759	2.78807		10.758	1.2596	10.757	1.85378	10.758	1.6181	10.7582	2.14833	10.7582	0.869979	10.7582	1.25583	10.759	1.06421	10.759	1.16737	10.759	4.90468
10.758	2.50652	10.758	1.51097	10.759	2.51916	10.759	4.77108	10.7591	2.14006	10.759	0.759994	10.76	2.10401	10.76	2.41365	10.76	2.78653		10.758	1.25918	10.758	1.853	10.759	1.62017	10.759	2.14873	10.7591	0.869051	10.759	1.25438	10.76	1.06426	10.76	1.17002	10.76	4.90007
10.759	2.50665	10.759	1.51111	10.76	2.52019	10.7598	4.77285	10.7599	2.1392	10.7598	0.759737	10.76	2.10425	10.76	2.41464	10.76	2.78554		10.759	1.25939	10.759	1.85346	10.76	1.62178	10.7598	2.14988	10.7599	0.868187	10.7598	1.25349	10.76	1.06482	10.76	1.17198	10.76	4.89709
10.76	2.50632	10.76	1.51125	10.761	2.52118	10.7607	4.77428	10.7607	2.13828	10.7607	0.759766	10.761	2.10428	10.761	2.41644	10.761	2.78357		10.76	1.25883	10.76	1.85386	10.761	1.62333	10.7607	2.15082	10.7607	0.867266	10.7607	1.25359	10.761	1.06488	10.761	1.17556	10.761	4.89118
10.761	2.50646	10.761	1.51189	10.762	2.52158	10.7615	4.77547	10.7616	2.13698	10.7615	0.7592	10.762	2.10381	10.762	2.41836	10.762	2.78235		10.761	1.25909	10.761	1.85585	10.762	1.62396	10.7615	2.15159	10.7616	0.865961	10.7615	1.25164	10.762	1.06379	10.762	1.17938	10.762	4.88751
10.762	2.50587	10.762	1.51201	10.763	2.52239	10.7623	4.77698	10.7624	2.13632	10.7623	0.758584	10.763	2.10385	10.763	2.42013	10.763	2.78085		10.762	1.25808	10.762	1.8562	10.763	1.62523	10.7623	2.15257	10.7624	0.865306	10.7623	1.24952	10.763	1.06388	10.763	1.1829	10.763	4.88303
10.763	2.50553	10.762	1.51214	10.763	2.52333	10.7632	4.77906	10.7632	2.13599	10.7631	0.757914	10.764	2.10478	10.764	2.42197	10.764	2.7787		10.763	1.25752	10.762	1.85662	10.763	1.62668	10.7632	2.15393	10.7632	0.864971	10.7631	1.24721	10.764	1.06606	10.764	1.18656	10.764	4.87658
10.763	2.50548	10.763	1.51251	10.764	2.52444	10.764	4.78071	10.7641	2.13502	10.764	0.757701	10.765	2.10503	10.765	2.42374	10.765	2.77743		10.763	1.25743	10.763	1.85776	10.764	1.62841	10.764	2.155	10.7641	0.864002	10.764	1.24647	10.765	1.06664	10.765	1.19009	10.765	4.87277
10.764	2.505	10.764	1.51283	10.765	2.52557	10.7648	4.78285	10.7649	2.13454	10.7648	0.757306	10.765	2.10468	10.765	2.42566	10.765	2.77606		10.764	1.25662	10.764	1.85874	10.765	1.63019	10.7648	2.15639	10.7649	0.863521	10.7648	1.24511	10.765	1.06582	10.765	1.19392	10.765	4.86867
10.765	2.50483	10.765	1.51331	10.766	2.5262	10.7657	4.78401	10.7657	2.13431	10.7657	0.756808	10.766	2.10434	10.766	2.42768	10.766	2.77496		10.765	1.25634	10.765	1.86019	10.766	1.63116	10.7657	2.15715	10.7657	0.86329	10.7657	1.2434	10.766	1.06502	10.766	1.19792	10.766	4.86538
10.766	2.5045	10.766	1.51402	10.767	2.5276	10.7665	4.78622	10.7666	2.13402	10.7665	0.756182	10.767	2.10357	10.767	2.42968	10.767	2.77399		10.766	1.25579	10.766	1.86238	10.767	1.63335	10.7665	2.15859	10.7666	0.862999	10.7665	1.24124	10.767	1.0632	10.767	1.20191	10.767	4.86248
10.767	2.50352	10.767	1.51388	10.768	2.5292	10.7673	4.78716	10.7674	2.13331	10.7673	0.755641	10.768	2.10368	10.768	2.43109	10.768	2.77271		10.767	1.25414	10.767	1.86195	10.768	1.63584	10.7673	2.15919	10.7674	0.862294	10.7673	1.23937	10.768	1.06346	10.768	1.20472	10.768	4.85862
10.768	2.50321	10.767	1.51385	10.768	2.53081	10.7682	4.78869	10.7682	2.13258	10.7682	0.75538	10.769	2.10366	10.769	2.43242	10.769	2.77162		10.768	1.25363	10.767	1.86187	10.768	1.63836	10.7682	2.16019	10.7682	0.861563	10.7682	1.23847	10.769	1.06341	10.769	1.20737	10.769	4.85536
10.768	2.50264	10.768	1.51407	10.769	2.53274	10.769	4.79014	10.7691	2.13203	10.769	0.75591	10.77	2.10327	10.77	2.43373	10.77	2.77034		10.768	1.25267	10.768	1.86254	10.769	1.64137	10.769	2.16114	10.7691	0.861004	10.769	1.2403	10.77	1.0625	10.77	1.20997	10.77	4.85153
10.769	2.50253	10.769	1.51447	10.77	2.53426	10.7698	4.79132	10.7699	2.13116	10.7698	0.756257	10.77	2.10278	10.77	2.43477	10.77	2.76863		10.769	1.25249	10.769	1.86376	10.77	1.64375	10.7698	2.1619	10.7699	0.860139	10.7698	1.2415	10.77	1.06134	10.77	1.21204	10.77	4.8464
10.77	2.50161	10.77	1.51526	10.771	2.53605	10.7707	4.79289	10.7707	2.13023	10.7706	0.756098	10.771	2.10275	10.771	2.43617	10.771	2.76712		10.77	1.25093	10.77	1.8662	10.771	1.64653	10.7707	2.16293	10.7707	0.85921	10.7706	1.24095	10.771	1.06127	10.771	1.21482	10.771	4.84187
10.771	2.50142	10.771	1.5154	10.772	2.53703	10.7715	4.79465	10.7715	2.12948	10.7715	0.755691	10.772	2.10275	10.772	2.43738	10.772	2.76591		10.771	1.25061	10.771	1.86664	10.772	1.64806	10.7715	2.16407	10.7715	0.858453	10.7715	1.23955	10.772	1.06128	10.772	1.21723	10.772	4.83825
10.772	2.50044	10.772	1.51529	10.773	2.53795	10.7723	4.79636	10.7724	2.12852	10.7723	0.754827	10.773	2.10268	10.773	2.43908	10.773	2.76519		10.772	1.24898	10.772	1.86629	10.773	1.6495	10.7723	2.16519	10.7724	0.857489	10.7723	1.23657	10.773	1.06111	10.773	1.22063	10.773	4.83609
10.773	2.49975	10.772	1.51635	10.773	2.53876	10.7732	4.79829	10.7732	2.12826	10.7731	0.754088	10.774	2.10281	10.774	2.44048	10.774	2.76432		10.773	1.24783	10.772	1.86954	10.773	1.65076	10.7732	2.16644	10.7732	0.857238	10.7731	1.23402	10.774	1.06142	10.774	1.2234	10.774	4.83349
10.773	2.49994	10.773	1.51676	10.774	2.53945	10.774	4.79964	10.7741	2.12805	10.774	0.754219	10.775	2.1027	10.774	2.44241	10.774	2.76366		10.773	1.24814	10.773	1.8708	10.774	1.65183	10.774	2.16732	10.7741	0.857023	10.774	1.23447	10.775	1.06116	10.774	1.22725	10.774	4.83151
10.774	2.49981	10.774	1.51609	10.775	2.53974	10.7748	4.8012	10.7749	2.12695	10.7748	0.754065	10.775	2.10234	10.775	2.44399	10.775	2.7624		10.774	1.24792	10.774	1.86874	10.775	1.6523	10.7748	2.16833	10.7749	0.855924	10.7748	1.23394	10.775	1.0603	10.775	1.23039	10.775	4.82773
10.775	2.4997	10.775	1.51633	10.776	2.54015	10.7757	4.80263	10.7757	2.12588	10.7756	0.753525	10.776	2.10207	10.776	2.4453	10.776	2.76134		10.775	1.24773	10.775	1.86947	10.776	1.65292	10.7757	2.16927	10.7757	0.854855	10.7756	1.23208	10.776	1.05967	10.776	1.233	10.776	4.82456
10.776	2.49966	10.776	1.51686	10.777	2.54126	10.7765	4.80412	10.7766	2.12481	10.7765	0.753369	10.777	2.10182	10.777	2.4474	10.777	2.75976		10.776	1.24768	10.776	1.87111	10.777	1.65466	10.7765	2.17024	10.7766	0.853781	10.7765	1.23154	10.777	1.0591	10.777	1.23716	10.777	4.81982
10.777	2.49951	10.777	1.51647	10.778	2.54252	10.7773	4.80589	10.7774	2.124	10.7773	0.753441	10.778	2.10157	10.778	2.44877	10.778	2.75802		10.777	1.24741	10.777	1.86993	10.778	1.65662	10.7773	2.17139	10.7774	0.852965	10.7773	1.23179	10.778	1.05849	10.778	1.2399	10.778	4.81459
10.778	2.50006	10.777	1.51665	10.778	2.54404	10.7782	4.8073	10.7782	2.1238	10.7781	0.75319	10.779	2.10175	10.779	2.45003	10.779	2.75689		10.778	1.24833	10.777	1.87046	10.778	1.65901	10.7782	2.17231	10.7782	0.852769	10.7781	1.23093	10.779	1.05892	10.779	1.24241	10.779	4.81123
10.778	2.49932	10.778	1.51699	10.779	2.54581	10.779	4.80839	10.779	2.12315	10.779	0.752533	10.78	2.10096	10.779	2.45183	10.779	2.7562		10.778	1.2471	10.778	1.8715	10.779	1.66176	10.779	2.17301	10.779	0.852121	10.779	1.22866	10.78	1.05707	10.779	1.24598	10.779	4.80915
10.779	2.49925	10.779	1.51727	10.78	2.54682	10.7798	4.81025	10.7799	2.12239	10.7798	0.752413	10.78	2.10043	10.78	2.45347	10.78	2.7553		10.779	1.24698	10.779	1.87236	10.78	1.66333	10.7798	2.17423	10.7799	0.851355	10.7798	1.22825	10.78	1.0558	10.78	1.24926	10.78	4.80645
10.78	2.49879	10.78	1.51724	10.781	2.54806	10.7806	4.81133	10.7807	2.12188	10.7806	0.752797	10.781	2.10013	10.781	2.4552	10.781	2.75434		10.78	1.2462	10.78	1.87228	10.781	1.66527	10.7806	2.17493	10.7807	0.850846	10.7806	1.22957	10.781	1.0551	10.781	1.2527	10.781	4.80358
10.781	2.49865	10.781	1.51748	10.782	2.54948	10.7815	4.81274	10.7815	2.12108	10.7815	0.752701	10.782	2.10071	10.782	2.45689	10.782	2.75351		10.781	1.24597	10.781	1.87304	10.782	1.66749	10.7815	2.17585	10.7815	0.850044	10.7815	1.22924	10.782	1.05646	10.782	1.25606	10.782	4.8011
10.782	2.49832	10.782	1.51765	10.783	2.55054	10.7823	4.81474	10.7824	2.12015	10.7823	0.752314	10.783	2.1005	10.783	2.45794	10.783	2.75287		10.782	1.24543	10.782	1.87355	10.783	1.66914	10.7823	2.17715	10.7824	0.849112	10.7823	1.22791	10.783	1.05597	10.783	1.25814	10.783	4.79917
10.783	2.49822	10.782	1.51833	10.783	2.55166	10.7831	4.81675	10.7832	2.11933	10.7831	0.751583	10.784	2.10037	10.784	2.45943	10.784	2.75212		10.783	1.24525	10.782	1.87563	10.783	1.67089	10.7831	2.17846	10.7832	0.848292	10.7831	1.22539	10.784	1.05568	10.784	1.26111	10.784	4.79693
10.783	2.4984	10.783	1.51892	10.784	2.55332	10.784	4.81863	10.784	2.11877	10.784	0.751397	10.785	2.1002	10.784	2.46125	10.784	2.75133		10.783	1.24556	10.783	1.87745	10.784	1.67348	10.784	2.17968	10.784	0.847734	10.784	1.22475	10.785	1.05527	10.784	1.26473	10.784	4.79455
10.784	2.49846	10.784	1.51871	10.785	2.55447	10.7848	4.82038	10.7849	2.11884	10.7848	0.751224	10.785	2.09964	10.785	2.46315	10.785	2.7502		10.784	1.24565	10.784	1.87681	10.785	1.67528	10.7848	2.18083	10.7849	0.8478	10.7848	1.22415	10.785	1.05396	10.785	1.26852	10.785	4.79115
10.785	2.49809	10.785	1.51829	10.786	2.55551	10.7856	4.82161	10.7857	2.11828	10.7856	0.750826	10.786	2.09936	10.786	2.46537	10.786	2.74898		10.785	1.24502	10.785	1.8755	10.786	1.67689	10.7856	2.18162	10.7857	0.847241	10.7856	1.22278	10.786	1.05328	10.786	1.27293	10.786	4.7875
10.786	2.49785	10.786	1.51817	10.787	2.55644	10.7865	4.82304	10.7865	2.11788	10.7865	0.750757	10.787	2.099	10.787	2.46725	10.787	2.74803		10.786	1.24463	10.786	1.87514	10.787	1.67835	10.7865	2.18255	10.7865	0.846842	10.7865	1.22254	10.787	1.05244	10.787	1.27667	10.787	4.78467
10.787	2.49724	10.787	1.51832	10.788	2.55708	10.7873	4.82451	10.7874	2.11724	10.7873	0.75024	10.788	2.09877	10.788	2.46878	10.788	2.74744		10.787	1.24361	10.787	1.87559	10.788	1.67934	10.7873	2.18351	10.7874	0.846199	10.7873	1.22076	10.788	1.05191	10.788	1.27971	10.788	4.78289
10.788	2.49665	10.787	1.51849	10.788	2.55847	10.7881	4.82651	10.7882	2.11662	10.7881	0.750028	10.789	2.09892	10.789	2.47094	10.789	2.74656		10.788	1.24262	10.787	1.87612	10.788	1.68152	10.7881	2.18481	10.7882	0.845582	10.7881	1.22003	10.789	1.05226	10.789	1.28402	10.789	4.78026
10.788	2.49641	10.788	1.5186	10.789	2.56008	10.789	4.82772	10.789	2.11561	10.7889	0.749145	10.789	2.09838	10.789	2.47297	10.789	2.74605		10.788	1.24221	10.788	1.87646	10.789	1.68402	10.789	2.1856	10.789	0.844573	10.7889	1.21699	10.789	1.05099	10.789	1.28806	10.789	4.77873
10.789	2.4963	10.789	1.519	10.79	2.56177	10.7898	4.82921	10.7899	2.11482	10.7898	0.748635	10.79	2.09851	10.79	2.47508	10.79	2.74522		10.789	1.24203	10.789	1.87769	10.79	1.68666	10.7898	2.18657	10.7899	0.843777	10.7898	1.21523	10.79	1.05129	10.79	1.29225	10.79	4.77623
10.79	2.49599	10.79	1.51853	10.791	2.56305	10.7906	4.83101	10.7907	2.11428	10.7906	0.748822	10.791	2.09903	10.791	2.47659	10.791	2.74443		10.79	1.24152	10.79	1.87626	10.791	1.68866	10.7906	2.18775	10.7907	0.843239	10.7906	1.21587	10.791	1.0525	10.791	1.29526	10.791	4.77386
10.791	2.49557	10.791	1.51865	10.792	2.56444	10.7915	4.83249	10.7915	2.11338	10.7914	0.748762	10.792	2.09869	10.792	2.47871	10.792	2.74349		10.791	1.2408	10.791	1.87663	10.792	1.69082	10.7915	2.1887	10.7915	0.842338	10.7914	1.21567	10.792	1.05172	10.792	1.29949	10.792	4.77104
10.792	2.49489	10.792	1.51885	10.793	2.56654	10.7923	4.83413	10.7924	2.11259	10.7923	0.748519	10.793	2.09857	10.793	2.48085	10.793	2.74219		10.792	1.23966	10.792	1.87722	10.793	1.6941	10.7923	2.18977	10.7924	0.841542	10.7923	1.21483	10.793	1.05142	10.793	1.30374	10.793	4.76716
10.793	2.49471	10.792	1.51917	10.793	2.56811	10.7931	4.83656	10.7932	2.11183	10.7931	0.748133	10.794	2.09848	10.794	2.48289	10.794	2.74079		10.793	1.23936	10.792	1.87821	10.793	1.69656	10.7931	2.19135	10.7932	0.840785	10.7931	1.2135	10.794	1.05121	10.794	1.3078	10.794	4.76297
10.793	2.49462	10.793	1.51984	10.794	2.56936	10.794	4.83903	10.794	2.11112	10.7939	0.747728	10.794	2.09866	10.794	2.48481	10.794	2.73988		10.793	1.23922	10.793	1.88026	10.794	1.6985	10.794	2.19296	10.794	0.840069	10.7939	1.2121	10.794	1.05164	10.794	1.31161	10.794	4.76023
10.794	2.49448	10.794	1.52026	10.795	2.5707	10.7948	4.84084	10.7949	2.11038	10.7948	0.747562	10.795	2.09923	10.795	2.48646	10.795	2.73893		10.794	1.23898	10.794	1.88157	10.795	1.70059	10.7948	2.19414	10.7949	0.839329	10.7948	1.21153	10.795	1.05299	10.795	1.3149	10.795	4.75739
10.795	2.49481	10.795	1.52074	10.796	2.57251	10.7956	4.8428	10.7957	2.10978	10.7956	0.747415	10.796	2.09927	10.796	2.48812	10.796	2.73808		10.795	1.23953	10.795	1.88304	10.796	1.70342	10.7956	2.19542	10.7957	0.838729	10.7956	1.21102	10.796	1.05307	10.796	1.3182	10.796	4.75485
10.796	2.49494	10.796	1.52112	10.797	2.57396	10.7965	4.84467	10.7965	2.10905	10.7964	0.74701	10.797	2.09979	10.797	2.48955	10.797	2.737		10.796	1.23975	10.796	1.88422	10.797	1.70569	10.7965	2.19664	10.7965	0.838003	10.7964	1.20963	10.797	1.0543	10.797	1.32105	10.797	4.75161
10.797	2.4946	10.797	1.52137	10.798	2.57529	10.7973	4.84654	10.7973	2.10779	10.7973	0.74725	10.798	2.09978	10.798	2.49118	10.798	2.73623		10.797	1.23918	10.797	1.88499	10.798	1.70775	10.7973	2.19786	10.7973	0.836735	10.7973	1.21046	10.798	1.05429	10.798	1.32428	10.798	4.74928
10.798	2.49457	10.797	1.52154	10.798	2.57658	10.7981	4.84884	10.7982	2.10737	10.7981	0.747451	10.799	2.09994	10.799	2.49293	10.799	2.73464		10.798	1.23913	10.797	1.8855	10.798	1.70977	10.7981	2.19935	10.7982	0.836319	10.7981	1.21115	10.799	1.05466	10.799	1.32777	10.799	4.74453
10.798	2.49462	10.798	1.522	10.799	2.57738	10.7989	4.85122	10.799	2.10704	10.7989	0.747345	10.799	2.09993	10.799	2.49461	10.799	2.73328		10.798	1.2392	10.798	1.88692	10.799	1.71102	10.7989	2.2009	10.799	0.835985	10.7989	1.21078	10.799	1.05463	10.799	1.33111	10.799	4.74043
10.799	2.49434	10.799	1.52198	10.8	2.57847	10.7998	4.85346	10.7998	2.10639	10.7998	0.747107	10.8	2.09989	10.8	2.49625	10.8	2.73253		10.799	1.23873	10.799	1.88686	10.8	1.71271	10.7998	2.20236	10.7998	0.835334	10.7998	1.20996	10.8	1.05455	10.8	1.33438	10.8	4.73821
10.8	2.49368	10.8	1.52253	10.801	2.57934	10.8006	4.85578	10.8007	2.10567	10.8006	0.746988	10.801	2.09912	10.801	2.49775	10.801	2.73148		10.8	1.23764	10.8	1.88855	10.801	1.71408	10.8006	2.20387	10.8007	0.834614	10.8006	1.20955	10.801	1.05274	10.801	1.33736	10.801	4.73504
10.801	2.49275	10.801	1.523	10.802	2.58072	10.8015	4.85824	10.8015	2.10499	10.8014	0.746454	10.802	2.09763	10.802	2.49984	10.802	2.73001		10.801	1.23606	10.801	1.88999	10.802	1.71623	10.8015	2.20547	10.8015	0.833932	10.8014	1.20771	10.802	1.04923	10.802	1.34153	10.802	4.73063
10.802	2.49224	10.802	1.52334	10.803	2.58267	10.8023	4.8607	10.8024	2.10454	10.8023	0.74559	10.803	2.09691	10.803	2.50157	10.803	2.72973		10.802	1.23522	10.802	1.89103	10.803	1.71927	10.8023	2.20707	10.8024	0.833481	10.8023	1.20473	10.803	1.04752	10.803	1.34497	10.803	4.72982
10.803	2.49206	10.802	1.52354	10.803	2.5844	10.8031	4.86295	10.8032	2.10428	10.8031	0.745322	10.804	2.0973	10.804	2.50333	10.804	2.72838		10.803	1.23492	10.802	1.89166	10.803	1.72196	10.8031	2.20854	10.8032	0.833227	10.8031	1.20381	10.804	1.04844	10.804	1.34847	10.804	4.72576
10.803	2.49161	10.803	1.52382	10.804	2.58619	10.804	4.86522	10.804	2.10389	10.8039	0.745388	10.804	2.09733	10.804	2.5047	10.804	2.72756		10.803	1.23416	10.803	1.89252	10.804	1.72476	10.804	2.21001	10.804	0.832832	10.8039	1.20404	10.804	1.04852	10.804	1.3512	10.804	4.72331
10.804	2.49129	10.804	1.52393	10.805	2.58803	10.8048	4.86684	10.8048	2.10313	10.8048	0.745498	10.805	2.09655	10.805	2.50598	10.805	2.72686		10.804	1.23362	10.804	1.89285	10.805	1.72764	10.8048	2.21107	10.8048	0.832075	10.8048	1.20442	10.805	1.04667	10.805	1.35373	10.805	4.7212
10.805	2.49121	10.805	1.52406	10.806	2.58947	10.8056	4.86902	10.8057	2.1028	10.8056	0.745551	10.806	2.09666	10.806	2.50781	10.806	2.72608		10.805	1.23349	10.805	1.89323	10.806	1.72987	10.8056	2.21249	10.8057	0.831741	10.8056	1.2046	10.806	1.04694	10.806	1.35738	10.806	4.71887
10.806	2.49112	10.806	1.52422	10.807	2.59066	10.8064	4.87111	10.8065	2.10224	10.8064	0.745356	10.807	2.09699	10.807	2.51014	10.807	2.72546		10.806	1.23334	10.806	1.89375	10.807	1.73174	10.8064	2.21385	10.8065	0.831183	10.8064	1.20393	10.807	1.04771	10.807	1.36201	10.807	4.71701
10.807	2.49098	10.807	1.5243	10.808	2.5925	10.8073	4.87328	10.8073	2.10107	10.8073	0.745203	10.808	2.0969	10.808	2.51154	10.808	2.72422		10.807	1.23309	10.807	1.89398	10.808	1.7346	10.8073	2.21526	10.8073	0.830009	10.8073	1.2034	10.808	1.0475	10.808	1.36481	10.808	4.71328
10.808	2.49081	10.807	1.52463	10.808	2.59377	10.8081	4.87527	10.8082	2.1001	10.8081	0.745081	10.809	2.09712	10.809	2.51367	10.809	2.72285		10.808	1.23282	10.807	1.89499	10.808	1.73658	10.8081	2.21656	10.8082	0.829044	10.8081	1.20298	10.809	1.04802	10.809	1.36905	10.809	4.70918
10.808	2.49096	10.808	1.52506	10.809	2.59511	10.8089	4.87797	10.809	2.09925	10.8089	0.744761	10.809	2.09704	10.809	2.51557	10.809	2.72175		10.808	1.23307	10.808	1.89632	10.809	1.73868	10.8089	2.21831	10.809	0.828185	10.8089	1.20188	10.809	1.04783	10.809	1.37282	10.809	4.70588
10.809	2.49052	10.809	1.52544	10.81	2.59624	10.8098	4.87995	10.8098	2.0979	10.8098	0.744545	10.81	2.09687	10.81	2.51769	10.81	2.72027		10.809	1.23233	10.809	1.89749	10.81	1.74045	10.8098	2.2196	10.8098	0.826837	10.8098	1.20113	10.81	1.04741	10.81	1.37704	10.81	4.70146
10.81	2.48999	10.81	1.52542	10.811	2.59753	10.8106	4.8818	10.8107	2.09696	10.8106	0.744213	10.811	2.0966	10.811	2.51973	10.811	2.71968		10.81	1.23144	10.81	1.89742	10.811	1.74245	10.8106	2.2208	10.8107	0.825898	10.8106	1.19999	10.811	1.0468	10.811	1.38111	10.811	4.69969
10.811	2.48971	10.811	1.52559	10.812	2.59907	10.8114	4.88411	10.8115	2.09643	10.8114	0.743588	10.812	2.09662	10.812	2.5218	10.812	2.71894		10.811	1.23098	10.811	1.89795	10.812	1.74486	10.8114	2.22231	10.8115	0.825365	10.8114	1.19783	10.812	1.04684	10.812	1.38521	10.812	4.69747
10.812	2.48991	10.812	1.52604	10.813	2.6004	10.8123	4.88667	10.8123	2.09569	10.8123	0.743089	10.813	2.09651	10.813	2.52409	10.813	2.71796		10.812	1.23131	10.812	1.89934	10.813	1.74693	10.8123	2.22397	10.8123	0.824622	10.8123	1.19612	10.813	1.04656	10.813	1.38978	10.813	4.69452
10.813	2.48949	10.812	1.52693	10.813	2.60163	10.8131	4.88915	10.8132	2.095	10.8131	0.742737	10.814	2.09645	10.814	2.52576	10.814	2.71659		10.813	1.2306	10.812	1.90205	10.813	1.74885	10.8131	2.22559	10.8132	0.823932	10.8131	1.1949	10.814	1.04643	10.814	1.39309	10.814	4.69041
10.813	2.48928	10.813	1.52762	10.814	2.60339	10.8139	4.89151	10.814	2.09475	10.8139	0.742929	10.814	2.09601	10.814	2.52715	10.814	2.71547		10.813	1.23025	10.813	1.90418	10.814	1.75161	10.8139	2.22713	10.814	0.82368	10.8139	1.19556	10.814	1.04539	10.814	1.39586	10.814	4.68707
10.814	2.48931	10.814	1.52805	10.815	2.6054	10.8148	4.89401	10.8148	2.09385	10.8148	0.742899	10.815	2.09562	10.815	2.52905	10.815	2.71434		10.814	1.23029	10.814	1.9055	10.815	1.75473	10.8148	2.22876	10.8148	0.822786	10.8148	1.19546	10.815	1.04449	10.815	1.39966	10.815	4.68367
10.815	2.4888	10.815	1.52866	10.816	2.60701	10.8156	4.89659	10.8157	2.09237	10.8156	0.74238	10.816	2.09562	10.816	2.53091	10.816	2.71309		10.815	1.22945	10.815	1.90739	10.816	1.75724	10.8156	2.23043	10.8157	0.821302	10.8156	1.19367	10.816	1.04448	10.816	1.40334	10.816	4.67993
10.816	2.48818	10.816	1.52916	10.817	2.60901	10.8164	4.89934	10.8165	2.09141	10.8164	0.742189	10.817	2.0959	10.817	2.5328	10.817	2.71175		10.816	1.2284	10.816	1.90892	10.817	1.76036	10.8164	2.23222	10.8165	0.820336	10.8164	1.19301	10.817	1.04514	10.817	1.40711	10.817	4.6759
10.817	2.48781	10.817	1.52974	10.818	2.61109	10.8173	4.90175	10.8173	2.09079	10.8172	0.741705	10.818	2.09619	10.818	2.53495	10.818	2.71062		10.817	1.22779	10.817	1.9107	10.818	1.7636	10.8173	2.23379	10.8173	0.819715	10.8172	1.19135	10.818	1.04582	10.818	1.41138	10.818	4.67252
10.818	2.48763	10.817	1.53007	10.818	2.61285	10.8181	4.90429	10.8182	2.08998	10.8181	0.741074	10.819	2.09617	10.819	2.53737	10.819	2.71032		10.818	1.22749	10.817	1.91172	10.818	1.76636	10.8181	2.23544	10.8182	0.818911	10.8181	1.18917	10.819	1.04577	10.819	1.4162	10.819	4.67163
10.818	2.48753	10.818	1.53086	10.819	2.61465	10.8189	4.9065	10.819	2.08928	10.8189	0.74067	10.819	2.09669	10.819	2.5397	10.819	2.7101		10.818	1.22732	10.818	1.91416	10.819	1.76916	10.8189	2.23688	10.819	0.818211	10.8189	1.18778	10.819	1.04699	10.819	1.42084	10.819	4.67097
10.819	2.487	10.819	1.53166	10.82	2.6156	10.8198	4.90911	10.8198	2.08892	10.8197	0.740434	10.82	2.09667	10.82	2.54178	10.82	2.70924		10.819	1.22642	10.819	1.9166	10.82	1.77065	10.8198	2.23859	10.8198	0.817851	10.8197	1.18697	10.82	1.04695	10.82	1.42498	10.82	4.66838
10.82	2.48711	10.82	1.53227	10.821	2.61636	10.8206	4.91139	10.8207	2.08834	10.8206	0.740095	10.821	2.0972	10.821	2.54413	10.821	2.70814		10.82	1.22661	10.82	1.91848	10.821	1.77183	10.8206	2.24007	10.8207	0.817262	10.8206	1.1858	10.821	1.04821	10.821	1.42965	10.821	4.6651
10.821	2.48723	10.821	1.53312	10.822	2.61766	10.8214	4.91357	10.8215	2.08784	10.8214	0.739798	10.822	2.09759	10.822	2.54658	10.822	2.70664		10.821	1.22682	10.821	1.92108	10.822	1.77386	10.8214	2.24149	10.8215	0.816763	10.8214	1.18477	10.822	1.04913	10.822	1.43454	10.822	4.6606
10.822	2.48725	10.822	1.5339	10.823	2.61885	10.8223	4.91634	10.8223	2.0872	10.8222	0.739608	10.823	2.09733	10.823	2.549	10.823	2.70538		10.822	1.22684	10.822	1.92347	10.823	1.77573	10.8223	2.24329	10.8223	0.816124	10.8222	1.18412	10.823	1.04852	10.823	1.43934	10.823	4.65682
10.823	2.48687	10.822	1.53461	10.823	2.62003	10.8231	4.91861	10.8232	2.08715	10.8231	0.739217	10.824	2.09701	10.824	2.5506	10.824	2.7041		10.823	1.2262	10.822	1.92567	10.823	1.77756	10.8231	2.24477	10.8232	0.816072	10.8231	1.18277	10.824	1.04776	10.824	1.44253	10.824	4.65299
10.823	2.4867	10.823	1.53529	10.824	2.62175	10.8239	4.92123	10.824	2.08676	10.8239	0.738755	10.824	2.09676	10.824	2.55327	10.824	2.70288		10.823	1.22592	10.823	1.92777	10.824	1.78025	10.8239	2.24647	10.824	0.81568	10.8239	1.18118	10.824	1.04717	10.824	1.44784	10.824	4.64932
10.824	2.48674	10.824	1.5355	10.825	2.62342	10.8247	4.92336	10.8248	2.08637	10.8247	0.738303	10.825	2.09625	10.825	2.55563	10.825	2.70177		10.824	1.22599	10.824	1.92841	10.825	1.78284	10.8247	2.24786	10.8248	0.815293	10.8247	1.17962	10.825	1.04597	10.825	1.45255	10.825	4.646
10.825	2.4865	10.825	1.53624	10.826	2.62472	10.8256	4.92569	10.8256	2.08572	10.8256	0.737731	10.826	2.09636	10.826	2.5575	10.826	2.70091		10.825	1.22558	10.825	1.93068	10.826	1.78487	10.8256	2.24937	10.8256	0.814646	10.8256	1.17765	10.826	1.04622	10.826	1.45626	10.826	4.64343
10.826	2.48676	10.826	1.53708	10.827	2.62639	10.8264	4.92826	10.8265	2.08497	10.8264	0.737388	10.827	2.09636	10.827	2.55944	10.827	2.69992		10.826	1.22602	10.826	1.93325	10.827	1.78748	10.8264	2.25105	10.8265	0.813896	10.8264	1.17647	10.827	1.04623	10.827	1.46012	10.827	4.64046
10.827	2.48692	10.826	1.53769	10.828	2.62785	10.8272	4.9308	10.8273	2.08433	10.8272	0.737479	10.828	2.09622	10.828	2.56103	10.828	2.69895		10.827	1.22629	10.826	1.93515	10.828	1.78977	10.8272	2.2527	10.8273	0.813247	10.8272	1.17678	10.828	1.04589	10.828	1.46328	10.828	4.63755
10.828	2.48692	10.827	1.53803	10.828	2.62946	10.8281	4.93344	10.8281	2.08403	10.8281	0.73705	10.829	2.09661	10.829	2.56284	10.829	2.69805		10.828	1.22629	10.827	1.93619	10.828	1.79226	10.8281	2.25442	10.8281	0.812953	10.8281	1.1753	10.829	1.0468	10.829	1.46689	10.829	4.63484
10.828	2.48749	10.828	1.53811	10.829	2.63104	10.8289	4.93637	10.829	2.08367	10.8289	0.736352	10.829	2.09689	10.829	2.56496	10.829	2.69706		10.828	1.22725	10.828	1.93642	10.829	1.79474	10.8289	2.25632	10.829	0.812595	10.8289	1.1729	10.829	1.04747	10.829	1.4711	10.829	4.6319
10.829	2.48734	10.829	1.53817	10.83	2.63215	10.8298	4.93914	10.8298	2.08303	10.8297	0.736247	10.83	2.09721	10.83	2.56707	10.83	2.696		10.829	1.227	10.829	1.93662	10.83	1.79647	10.8298	2.25813	10.8298	0.811945	10.8297	1.17253	10.83	1.04822	10.83	1.47531	10.83	4.62872
10.83	2.48719	10.83	1.53874	10.831	2.63344	10.8306	4.94182	10.8306	2.08296	10.8306	0.736468	10.831	2.09755	10.831	2.56908	10.831	2.69484		10.83	1.22675	10.83	1.93836	10.831	1.79848	10.8306	2.25987	10.8306	0.811877	10.8306	1.1733	10.831	1.04902	10.831	1.4793	10.831	4.62522
10.831	2.4868	10.831	1.53886	10.832	2.63467	10.8314	4.94436	10.8315	2.08249	10.8314	0.7365	10.832	2.09806	10.832	2.57107	10.832	2.69412		10.831	1.22609	10.831	1.93874	10.832	1.8004	10.8314	2.26153	10.8315	0.811413	10.8314	1.17341	10.832	1.05022	10.832	1.48327	10.832	4.62306
10.832	2.48692	10.831	1.54038	10.833	2.63638	10.8322	4.94691	10.8323	2.08196	10.8322	0.73616	10.833	2.09834	10.833	2.57368	10.833	2.69332		10.832	1.2263	10.831	1.94342	10.833	1.80307	10.8322	2.26319	10.8323	0.810882	10.8322	1.17223	10.833	1.05089	10.833	1.48846	10.833	4.62067
10.832	2.48715	10.832	1.54099	10.833	2.63791	10.8331	4.94972	10.8331	2.08179	10.8331	0.736171	10.834	2.09846	10.834	2.57648	10.834	2.6927		10.832	1.22668	10.832	1.94529	10.833	1.80546	10.8331	2.26502	10.8331	0.810704	10.8331	1.17227	10.834	1.05117	10.834	1.49403	10.834	4.61881
10.833	2.48737	10.833	1.54184	10.834	2.63883	10.8339	4.95244	10.834	2.08149	10.8339	0.736468	10.834	2.09888	10.834	2.57867	10.834	2.692		10.833	1.22705	10.833	1.94787	10.834	1.80689	10.8339	2.26679	10.834	0.810406	10.8339	1.1733	10.834	1.05216	10.834	1.49839	10.834	4.61671
10.834	2.48743	10.834	1.54261	10.835	2.64002	10.8347	4.95499	10.8348	2.08142	10.8347	0.736667	10.835	2.09959	10.835	2.58068	10.835	2.69108		10.834	1.22715	10.834	1.95027	10.835	1.80875	10.8347	2.26845	10.8348	0.810339	10.8347	1.17398	10.835	1.05384	10.835	1.50238	10.835	4.61396
10.835	2.48734	10.835	1.54282	10.836	2.64104	10.8356	4.95747	10.8356	2.08083	10.8355	0.736231	10.836	2.09979	10.836	2.58293	10.836	2.69018		10.835	1.227	10.835	1.95089	10.836	1.81034	10.8356	2.27007	10.8356	0.80975	10.8355	1.17248	10.836	1.05431	10.836	1.50686	10.836	4.61127
10.836	2.48726	10.836	1.54317	10.837	2.64211	10.8364	4.96037	10.8365	2.08039	10.8364	0.73607	10.837	2.09992	10.837	2.58542	10.837	2.6892		10.836	1.22687	10.836	1.95198	10.837	1.81201	10.8364	2.27195	10.8365	0.809301	10.8364	1.17192	10.837	1.0546	10.837	1.51183	10.837	4.60832
10.837	2.48678	10.836	1.54356	10.838	2.64337	10.8372	4.96321	10.8373	2.07967	10.8372	0.736017	10.838	2.10019	10.838	2.58793	10.838	2.68853		10.837	1.22606	10.836	1.95318	10.838	1.81397	10.8372	2.2738	10.8373	0.808584	10.8372	1.17174	10.838	1.05526	10.838	1.51681	10.838	4.60633
10.837	2.48643	10.837	1.5439	10.838	2.64459	10.8381	4.96604	10.8381	2.07902	10.8381	0.736417	10.839	2.09997	10.839	2.59022	10.839	2.68787		10.837	1.22547	10.837	1.9542	10.838	1.81588	10.8381	2.27564	10.8381	0.807936	10.8381	1.17312	10.839	1.05472	10.839	1.52136	10.839	4.60433
10.838	2.487	10.838	1.54451	10.839	2.64592	10.8389	4.96872	10.839	2.07881	10.8389	0.73587	10.839	2.09997	10.839	2.59267	10.839	2.68694		10.838	1.22643	10.838	1.95611	10.839	1.81795	10.8389	2.27739	10.839	0.807724	10.8389	1.17124	10.839	1.05473	10.839	1.52624	10.839	4.60156
10.839	2.48751	10.839	1.54538	10.84	2.64757	10.8397	4.97114	10.8398	2.07857	10.8397	0.735282	10.84	2.10018	10.84	2.595	10.84	2.68654		10.839	1.22729	10.839	1.95876	10.84	1.82053	10.8397	2.27896	10.8398	0.807488	10.8397	1.16921	10.84	1.05523	10.84	1.53089	10.84	4.60036
10.84	2.48788	10.84	1.54606	10.841	2.6498	10.8406	4.97408	10.8406	2.07775	10.8406	0.735057	10.841	2.10021	10.841	2.59641	10.841	2.68578		10.84	1.2279	10.84	1.96085	10.841	1.82401	10.8406	2.28088	10.8406	0.806666	10.8406	1.16843	10.841	1.05529	10.841	1.53369	10.841	4.59807
10.841	2.48823	10.841	1.54682	10.842	2.65192	10.8414	4.9772	10.8415	2.07687	10.8414	0.735346	10.842	2.1003	10.842	2.59827	10.842	2.68511		10.841	1.22849	10.841	1.9632	10.842	1.82731	10.8414	2.28291	10.8415	0.80578	10.8414	1.16943	10.842	1.05551	10.842	1.53739	10.842	4.59608
10.842	2.48862	10.841	1.54739	10.843	2.65338	10.8422	4.98055	10.8423	2.07649	10.8422	0.734923	10.843	2.10034	10.843	2.60097	10.843	2.68436		10.842	1.22914	10.841	1.96494	10.843	1.8296	10.8422	2.28509	10.8423	0.805405	10.8422	1.16797	10.843	1.05561	10.843	1.54276	10.843	4.59382
10.842	2.48912	10.842	1.5479	10.843	2.65534	10.8431	4.98386	10.8431	2.07623	10.843	0.734734	10.844	2.10157	10.844	2.60381	10.844	2.68354		10.842	1.22999	10.842	1.96652	10.843	1.83265	10.8431	2.28724	10.8431	0.805138	10.843	1.16732	10.844	1.0585	10.844	1.54842	10.844	4.59137
10.843	2.4893	10.843	1.54864	10.844	2.65673	10.8439	4.98686	10.844	2.07569	10.8439	0.734878	10.844	2.10233	10.844	2.60631	10.844	2.68255		10.843	1.23029	10.843	1.96878	10.844	1.83483	10.8439	2.28919	10.844	0.804596	10.8439	1.16782	10.844	1.06028	10.844	1.5534	10.844	4.58839
10.844	2.48931	10.844	1.54919	10.845	2.65839	10.8447	4.98963	10.8448	2.07492	10.8447	0.734745	10.845	2.10185	10.845	2.60848	10.845	2.68196		10.844	1.23031	10.844	1.97049	10.845	1.83741	10.8447	2.291	10.8448	0.803833	10.8447	1.16736	10.845	1.05916	10.845	1.55772	10.845	4.58662
10.845	2.48949	10.845	1.5495	10.846	2.65972	10.8456	4.99243	10.8456	2.07405	10.8455	0.734246	10.846	2.10191	10.846	2.61089	10.846	2.68114		10.845	1.23061	10.845	1.97144	10.846	1.83949	10.8456	2.29282	10.8456	0.802963	10.8455	1.16564	10.846	1.0593	10.846	1.5625	10.846	4.58417
10.846	2.48996	10.846	1.54971	10.847	2.66107	10.8464	4.99558	10.8465	2.07324	10.8464	0.733592	10.847	2.10232	10.847	2.61391	10.847	2.68092		10.846	1.23139	10.846	1.97206	10.847	1.84159	10.8464	2.29487	10.8465	0.802147	10.8464	1.16338	10.847	1.06028	10.847	1.56851	10.847	4.58351
10.847	2.4902	10.846	1.55015	10.848	2.66279	10.8472	4.99868	10.8473	2.07244	10.8472	0.733024	10.848	2.10239	10.848	2.61639	10.848	2.67971		10.847	1.23179	10.846	1.97342	10.848	1.84428	10.8472	2.29689	10.8473	0.801343	10.8472	1.16143	10.848	1.06042	10.848	1.57346	10.848	4.57988
10.847	2.49061	10.847	1.55083	10.848	2.66445	10.8481	5.00167	10.8481	2.07186	10.848	0.732814	10.849	2.1023	10.849	2.61866	10.849	2.67842		10.847	1.23248	10.847	1.97553	10.848	1.84687	10.8481	2.29884	10.8481	0.800766	10.848	1.1607	10.849	1.06023	10.849	1.57797	10.849	4.57601
10.848	2.49113	10.848	1.55195	10.849	2.66582	10.8489	5.00472	10.849	2.07171	10.8489	0.732778	10.849	2.10232	10.849	2.62128	10.849	2.6779		10.848	1.23336	10.848	1.97897	10.849	1.849	10.8489	2.30082	10.849	0.800612	10.8489	1.16058	10.849	1.06026	10.849	1.58319	10.849	4.57444
10.849	2.49166	10.849	1.55263	10.85	2.66725	10.8497	5.00787	10.8498	2.07164	10.8497	0.732208	10.85	2.10214	10.85	2.62349	10.85	2.67737		10.849	1.23424	10.849	1.98104	10.85	1.85124	10.8497	2.30287	10.8498	0.80055	10.8497	1.15861	10.85	1.05985	10.85	1.58758	10.85	4.57286
10.85	2.49197	10.85	1.55305	10.851	2.66911	10.8506	5.01069	10.8506	2.07145	10.8505	0.731876	10.851	2.10266	10.851	2.62598	10.851	2.67671		10.85	1.23476	10.85	1.98234	10.851	1.85413	10.8506	2.30471	10.8506	0.800354	10.8505	1.15747	10.851	1.06106	10.851	1.59253	10.851	4.57089
10.851	2.49221	10.851	1.55394	10.852	2.67084	10.8514	5.01404	10.8514	2.07188	10.8514	0.731739	10.852	2.10304	10.852	2.62872	10.852	2.67656		10.851	1.23516	10.851	1.98509	10.852	1.85684	10.8514	2.30689	10.8514	0.800787	10.8514	1.157	10.852	1.06196	10.852	1.59797	10.852	4.57043
10.852	2.49262	10.851	1.55462	10.853	2.67205	10.8522	5.01699	10.8523	2.0716	10.8522	0.731361	10.853	2.10367	10.853	2.63156	10.853	2.67538		10.852	1.23586	10.851	1.98715	10.853	1.85873	10.8522	2.30881	10.8523	0.800502	10.8522	1.15569	10.853	1.06344	10.853	1.60364	10.853	4.5669
10.852	2.49278	10.852	1.55504	10.853	2.67344	10.853	5.01957	10.8531	2.07113	10.853	0.73106	10.854	2.10398	10.854	2.63441	10.854	2.67458		10.852	1.23612	10.852	1.98845	10.853	1.8609	10.853	2.31049	10.8531	0.800034	10.853	1.15466	10.854	1.06417	10.854	1.6093	10.854	4.56449
10.853	2.49308	10.853	1.55568	10.854	2.67528	10.8539	5.0223	10.8539	2.07074	10.8539	0.730819	10.854	2.10457	10.854	2.63701	10.854	2.67432		10.853	1.23662	10.853	1.99043	10.854	1.86376	10.8539	2.31226	10.8539	0.799646	10.8539	1.15383	10.854	1.06557	10.854	1.61448	10.854	4.56374
10.854	2.49356	10.854	1.55627	10.855	2.67724	10.8547	5.02507	10.8548	2.07024	10.8547	0.730943	10.855	2.10475	10.855	2.6402	10.855	2.67403		10.854	1.23744	10.854	1.99223	10.855	1.86682	10.8547	2.31407	10.8548	0.79914	10.8547	1.15425	10.855	1.06598	10.855	1.62082	10.855	4.56286
10.855	2.4939	10.855	1.55682	10.856	2.67896	10.8555	5.02787	10.8556	2.0702	10.8555	0.730862	10.856	2.10514	10.856	2.64308	10.856	2.67347		10.855	1.23801	10.855	1.99393	10.856	1.8695	10.8555	2.31589	10.8556	0.799103	10.8555	1.15397	10.856	1.06692	10.856	1.62657	10.856	4.56119
10.856	2.4941	10.856	1.55728	10.857	2.68068	10.8564	5.03062	10.8564	2.07053	10.8564	0.730612	10.857	2.10596	10.857	2.64595	10.857	2.6727		10.856	1.23834	10.856	1.99535	10.857	1.87219	10.8564	2.31768	10.8564	0.799432	10.8564	1.15311	10.857	1.06884	10.857	1.63228	10.857	4.55886
10.857	2.49423	10.856	1.5574	10.858	2.68255	10.8572	5.03362	10.8573	2.07105	10.8572	0.730299	10.858	2.10607	10.858	2.64868	10.858	2.67193		10.857	1.23855	10.856	1.99572	10.858	1.87511	10.8572	2.31963	10.8573	0.799951	10.8572	1.15203	10.858	1.06911	10.858	1.63771	10.858	4.55657
10.857	2.49474	10.857	1.55812	10.858	2.68437	10.858	5.03684	10.8581	2.07108	10.858	0.729833	10.859	2.10602	10.859	2.65133	10.859	2.6711		10.857	1.23941	10.857	1.99794	10.858	1.87795	10.858	2.32173	10.8581	0.799986	10.858	1.15043	10.859	1.06899	10.859	1.64298	10.859	4.55408
10.858	2.49519	10.858	1.55903	10.859	2.68595	10.8589	5.04004	10.8589	2.07084	10.8589	0.729898	10.859	2.10594	10.859	2.6542	10.859	2.67049		10.858	1.24016	10.858	2.00071	10.859	1.88041	10.8589	2.32382	10.8589	0.799748	10.8589	1.15065	10.859	1.0688	10.859	1.64869	10.859	4.55226
10.859	2.49541	10.859	1.55965	10.86	2.68767	10.8597	5.04324	10.8598	2.07082	10.8597	0.72992	10.86	2.10626	10.86	2.65609	10.86	2.66979		10.859	1.24054	10.859	2.00263	10.86	1.88309	10.8597	2.3259	10.8598	0.799728	10.8597	1.15073	10.86	1.06955	10.86	1.65244	10.86	4.55016
10.86	2.49575	10.86	1.56025	10.861	2.6892	10.8605	5.04594	10.8606	2.07081	10.8605	0.728967	10.861	2.10631	10.861	2.65845	10.861	2.66922		10.86	1.24111	10.86	2.00447	10.861	1.88549	10.8605	2.32766	10.8606	0.799717	10.8605	1.14744	10.861	1.06967	10.861	1.65715	10.861	4.54845
10.861	2.49628	10.861	1.56027	10.862	2.69118	10.8614	5.04929	10.8614	2.0704	10.8613	0.728174	10.862	2.10622	10.862	2.66137	10.862	2.66822		10.861	1.24199	10.861	2.00454	10.862	1.88856	10.8614	2.32983	10.8614	0.799306	10.8613	1.14471	10.862	1.06946	10.862	1.66295	10.862	4.54543
10.862	2.49675	10.861	1.56021	10.863	2.69338	10.8622	5.05309	10.8623	2.06988	10.8622	0.728122	10.863	2.10615	10.863	2.66363	10.863	2.66798		10.862	1.24278	10.861	2.00433	10.863	1.892	10.8622	2.3323	10.8623	0.798784	10.8622	1.14453	10.863	1.0693	10.863	1.66745	10.863	4.54471
10.862	2.49681	10.862	1.56043	10.863	2.69513	10.863	5.05636	10.8631	2.06972	10.863	0.727878	10.864	2.1059	10.864	2.66563	10.864	2.66779		10.862	1.24288	10.862	2.00503	10.863	1.89473	10.863	2.33444	10.8631	0.798627	10.863	1.14369	10.864	1.0687	10.864	1.67143	10.864	4.54416
10.863	2.4972	10.863	1.56085	10.864	2.69696	10.8639	5.05917	10.8639	2.06947	10.8638	0.727546	10.864	2.10594	10.864	2.66792	10.864	2.66765		10.863	1.24354	10.863	2.00632	10.864	1.89759	10.8639	2.33627	10.8639	0.798371	10.8638	1.14255	10.864	1.06879	10.864	1.67599	10.864	4.54372
10.864	2.49782	10.864	1.56122	10.865	2.6989	10.8647	5.06238	10.8648	2.06859	10.8647	0.727737	10.865	2.10631	10.865	2.67112	10.865	2.66756		10.864	1.24457	10.864	2.00746	10.865	1.90061	10.8647	2.33835	10.8648	0.797492	10.8647	1.14321	10.865	1.06967	10.865	1.68235	10.865	4.54346
10.865	2.49839	10.865	1.56161	10.866	2.70061	10.8655	5.06573	10.8656	2.06806	10.8655	0.727869	10.866	2.10648	10.866	2.67325	10.866	2.66718		10.865	1.24554	10.865	2.00865	10.866	1.90329	10.8655	2.34054	10.8656	0.796959	10.8655	1.14366	10.866	1.07007	10.866	1.68659	10.866	4.54231
10.866	2.49865	10.866	1.56245	10.867	2.7024	10.8664	5.06902	10.8664	2.06746	10.8663	0.727936	10.867	2.10674	10.867	2.67569	10.867	2.66656		10.866	1.24598	10.866	2.01124	10.867	1.90607	10.8664	2.34268	10.8664	0.796361	10.8663	1.14389	10.867	1.07068	10.867	1.69146	10.867	4.54048
10.867	2.49862	10.866	1.56308	10.868	2.70386	10.8672	5.07262	10.8673	2.06716	10.8672	0.728418	10.868	2.10719	10.868	2.67857	10.868	2.66583		10.867	1.24593	10.866	2.01317	10.868	1.90836	10.8672	2.34502	10.8673	0.796059	10.8672	1.14555	10.868	1.07174	10.868	1.69719	10.868	4.53826
10.867	2.49827	10.867	1.56345	10.868	2.70543	10.868	5.07569	10.8681	2.06675	10.868	0.72867	10.869	2.10798	10.869	2.68055	10.869	2.66559		10.867	1.24533	10.867	2.0143	10.868	1.9108	10.868	2.34702	10.8681	0.795645	10.868	1.14642	10.869	1.0736	10.869	1.70111	10.869	4.53756
10.868	2.49826	10.868	1.56418	10.869	2.70692	10.8689	5.07954	10.8689	2.06618	10.8688	0.728328	10.869	2.10866	10.869	2.68301	10.869	2.66548		10.868	1.24533	10.868	2.01656	10.869	1.91312	10.8689	2.34953	10.8689	0.795079	10.8688	1.14524	10.869	1.07519	10.869	1.70601	10.869	4.53723
10.869	2.49882	10.869	1.56512	10.87	2.70847	10.8697	5.08352	10.8697	2.06544	10.8697	0.728359	10.87	2.10873	10.87	2.68568	10.87	2.66528		10.869	1.24625	10.869	2.01944	10.87	1.91555	10.8697	2.35212	10.8697	0.794341	10.8697	1.14535	10.87	1.07538	10.87	1.71134	10.87	4.53664
10.87	2.49916	10.87	1.56581	10.871	2.7104	10.8705	5.08674	10.8706	2.06478	10.8705	0.728547	10.871	2.10883	10.871	2.68849	10.871	2.66504		10.87	1.24682	10.87	2.02155	10.871	1.91856	10.8705	2.35421	10.8706	0.793681	10.8705	1.146	10.871	1.0756	10.871	1.71691	10.871	4.53591
10.871	2.49978	10.871	1.56657	10.872	2.71256	10.8714	5.09037	10.8714	2.06446	10.8713	0.728123	10.872	2.10878	10.872	2.69116	10.872	2.66486		10.871	1.24788	10.871	2.02389	10.872	1.92193	10.8714	2.35658	10.8714	0.793354	10.8713	1.14454	10.872	1.0755	10.872	1.72223	10.872	4.53538
10.872	2.50022	10.871	1.56677	10.873	2.7146	10.8722	5.09441	10.8722	2.06399	10.8722	0.727692	10.873	2.10887	10.873	2.69377	10.873	2.66405		10.872	1.24861	10.871	2.0245	10.873	1.9251	10.8722	2.35921	10.8722	0.792891	10.8722	1.14305	10.873	1.07569	10.873	1.72742	10.873	4.53293
10.872	2.50049	10.872	1.56708	10.873	2.71622	10.873	5.09811	10.8731	2.06372	10.873	0.727436	10.874	2.10871	10.874	2.6968	10.874	2.66344		10.872	1.24906	10.872	2.02546	10.873	1.92764	10.873	2.36161	10.8731	0.792616	10.873	1.14217	10.874	1.07533	10.874	1.73346	10.874	4.53112
10.873	2.50077	10.873	1.56713	10.874	2.71711	10.8738	5.10167	10.8739	2.06338	10.8738	0.727001	10.874	2.10837	10.874	2.69912	10.874	2.66247		10.873	1.24953	10.873	2.02561	10.874	1.92902	10.8738	2.36394	10.8739	0.792272	10.8738	1.14067	10.874	1.07452	10.874	1.73808	10.874	4.52819
10.874	2.50098	10.874	1.56748	10.875	2.71842	10.8747	5.10493	10.8748	2.06318	10.8747	0.726507	10.875	2.1086	10.875	2.70127	10.875	2.66204		10.874	1.24988	10.874	2.02668	10.875	1.93108	10.8747	2.36605	10.8748	0.792075	10.8747	1.13897	10.875	1.07506	10.875	1.74235	10.875	4.52693
10.875	2.50149	10.875	1.56828	10.876	2.72008	10.8755	5.10876	10.8756	2.06313	10.8755	0.725845	10.876	2.1085	10.876	2.70455	10.876	2.66196		10.875	1.25074	10.875	2.02916	10.876	1.93367	10.8755	2.36855	10.8756	0.792029	10.8755	1.13668	10.876	1.07482	10.876	1.74889	10.876	4.52667
10.876	2.50197	10.876	1.56889	10.877	2.722	10.8764	5.11277	10.8764	2.06258	10.8763	0.725229	10.877	2.10803	10.877	2.70727	10.877	2.66191		10.876	1.25154	10.876	2.03102	10.877	1.93666	10.8764	2.37116	10.8764	0.79148	10.8763	1.13456	10.877	1.07373	10.877	1.75428	10.877	4.52652
10.877	2.50222	10.876	1.56947	10.878	2.72446	10.8772	5.1165	10.8772	2.06215	10.8772	0.725059	10.878	2.10804	10.878	2.71007	10.878	2.66163		10.877	1.25197	10.876	2.03282	10.878	1.9405	10.8772	2.37358	10.8772	0.791049	10.8772	1.13397	10.878	1.07374	10.878	1.75986	10.878	4.52568
10.877	2.50254	10.877	1.57012	10.878	2.72638	10.878	5.11982	10.8781	2.06181	10.878	0.7245	10.879	2.10832	10.879	2.71283	10.879	2.66101		10.877	1.2525	10.877	2.03482	10.878	1.94349	10.878	2.37575	10.8781	0.790702	10.878	1.13205	10.879	1.07441	10.879	1.76535	10.879	4.52384
10.878	2.50342	10.878	1.5707	10.879	2.72799	10.8788	5.12258	10.8789	2.06208	10.8788	0.724041	10.879	2.10819	10.879	2.71542	10.879	2.66042		10.878	1.25398	10.878	2.03659	10.879	1.946	10.8788	2.37754	10.8789	0.790974	10.8788	1.13047	10.879	1.07409	10.879	1.7705	10.879	4.52207
10.879	2.50399	10.879	1.57113	10.88	2.72944	10.8797	5.12579	10.8797	2.06193	10.8797	0.723606	10.88	2.10823	10.88	2.71806	10.88	2.65978		10.879	1.25493	10.879	2.03791	10.88	1.94827	10.8797	2.37963	10.8797	0.790822	10.8797	1.12897	10.88	1.07419	10.88	1.77575	10.88	4.52015
10.88	2.5042	10.88	1.57165	10.881	2.7311	10.8805	5.12992	10.8806	2.06138	10.8805	0.723217	10.881	2.10828	10.881	2.72057	10.881	2.65917		10.88	1.25528	10.88	2.03951	10.881	1.95086	10.8805	2.38232	10.8806	0.790272	10.8805	1.12763	10.881	1.07432	10.881	1.78076	10.881	4.5183
10.881	2.50434	10.881	1.57221	10.882	2.73256	10.8813	5.13391	10.8814	2.06071	10.8813	0.723264	10.882	2.10847	10.882	2.72349	10.882	2.65799		10.881	1.25551	10.881	2.04124	10.882	1.95313	10.8813	2.38492	10.8814	0.789599	10.8813	1.12779	10.882	1.07476	10.882	1.78657	10.882	4.51478
10.882	2.50491	10.881	1.57301	10.883	2.7341	10.8822	5.13697	10.8822	2.06021	10.8822	0.723187	10.883	2.10887	10.883	2.7263	10.883	2.65779		10.882	1.25647	10.881	2.04369	10.883	1.95553	10.8822	2.38691	10.8822	0.789105	10.8822	1.12752	10.883	1.07569	10.883	1.79216	10.883	4.51417
10.882	2.50561	10.882	1.57374	10.883	2.73558	10.883	5.14013	10.8831	2.05995	10.883	0.722645	10.884	2.10904	10.884	2.72875	10.884	2.65755		10.882	1.25765	10.882	2.04594	10.883	1.95784	10.883	2.38897	10.8831	0.788847	10.883	1.12566	10.884	1.0761	10.884	1.79704	10.884	4.51346
10.883	2.50628	10.883	1.57445	10.884	2.73765	10.8838	5.14353	10.8839	2.05952	10.8838	0.722256	10.884	2.10969	10.884	2.73147	10.884	2.65732		10.883	1.25877	10.883	2.0481	10.884	1.96108	10.8838	2.39118	10.8839	0.788408	10.8838	1.12431	10.884	1.07763	10.884	1.80245	10.884	4.51278
10.884	2.50671	10.884	1.57501	10.885	2.73965	10.8847	5.1468	10.8847	2.0591	10.8847	0.722219	10.885	2.11041	10.885	2.73398	10.885	2.65729		10.884	1.2595	10.884	2.04984	10.885	1.9642	10.8847	2.39331	10.8847	0.787991	10.8847	1.12419	10.885	1.07932	10.885	1.80743	10.885	4.51269
10.885	2.50696	10.885	1.57544	10.886	2.74168	10.8855	5.14999	10.8856	2.05846	10.8855	0.72217	10.886	2.11109	10.886	2.73636	10.886	2.65715		10.885	1.25991	10.885	2.05115	10.886	1.96735	10.8855	2.39539	10.8856	0.787351	10.8855	1.12402	10.886	1.08092	10.886	1.81218	10.886	4.51227
10.886	2.50695	10.886	1.57631	10.887	2.74358	10.8863	5.15339	10.8864	2.05792	10.8863	0.721725	10.887	2.11156	10.887	2.73896	10.887	2.65664		10.886	1.2599	10.886	2.05383	10.887	1.97033	10.8863	2.3976	10.8864	0.78681	10.8863	1.12248	10.887	1.08204	10.887	1.81736	10.887	4.51072
10.887	2.50714	10.886	1.57754	10.888	2.74527	10.8872	5.15703	10.8872	2.05725	10.8872	0.721785	10.888	2.11162	10.888	2.74147	10.888	2.656		10.887	1.26022	10.886	2.05762	10.888	1.97296	10.8872	2.39997	10.8872	0.786141	10.8872	1.12269	10.888	1.08218	10.888	1.82235	10.888	4.50882
10.887	2.50719	10.887	1.57871	10.888	2.74724	10.888	5.16064	10.8881	2.05717	10.888	0.721995	10.889	2.11146	10.889	2.74335	10.889	2.65541		10.887	1.2603	10.887	2.06122	10.888	1.97604	10.888	2.40232	10.8881	0.786061	10.888	1.12342	10.889	1.08181	10.889	1.82608	10.889	4.50704
10.888	2.50761	10.888	1.57959	10.889	2.74931	10.8888	5.16399	10.8889	2.05728	10.8888	0.721894	10.889	2.11142	10.889	2.74558	10.889	2.65512		10.888	1.26101	10.888	2.06392	10.889	1.97926	10.8888	2.4045	10.8889	0.786171	10.8888	1.12307	10.889	1.08171	10.889	1.83053	10.889	4.50619
10.889	2.50813	10.889	1.5802	10.89	2.75162	10.8897	5.16735	10.8897	2.05709	10.8896	0.721394	10.89	2.11148	10.89	2.7477	10.89	2.6551		10.889	1.26187	10.889	2.0658	10.89	1.98286	10.8897	2.40669	10.8897	0.785984	10.8896	1.12134	10.89	1.08186	10.89	1.83474	10.89	4.50611
10.89	2.5083	10.89	1.58052	10.891	2.75404	10.8905	5.17052	10.8906	2.05702	10.8905	0.721202	10.891	2.11206	10.891	2.74958	10.891	2.65498		10.89	1.26216	10.89	2.06676	10.891	1.98664	10.8905	2.40875	10.8906	0.785906	10.8905	1.12068	10.891	1.0832	10.891	1.83848	10.891	4.50575
10.891	2.50832	10.891	1.58092	10.892	2.75639	10.8913	5.17371	10.8914	2.05647	10.8913	0.721296	10.892	2.1126	10.892	2.75184	10.892	2.65445		10.891	1.2622	10.891	2.06799	10.892	1.99031	10.8913	2.41083	10.8914	0.785359	10.8913	1.12101	10.892	1.08449	10.892	1.84299	10.892	4.50418
10.892	2.50834	10.891	1.5816	10.893	2.75786	10.8922	5.17685	10.8922	2.05648	10.8921	0.721095	10.893	2.11278	10.893	2.75397	10.893	2.65401		10.892	1.26223	10.891	2.07008	10.893	1.99261	10.8922	2.41287	10.8922	0.785366	10.8921	1.12031	10.893	1.0849	10.893	1.84722	10.893	4.50285
10.892	2.50879	10.892	1.58195	10.893	2.75954	10.893	5.18008	10.8931	2.05608	10.893	0.720852	10.894	2.1128	10.894	2.75631	10.894	2.65357		10.892	1.26299	10.892	2.07118	10.893	1.99522	10.893	2.41498	10.8931	0.78497	10.893	1.11948	10.894	1.08496	10.894	1.85189	10.894	4.50154
10.893	2.50913	10.893	1.58266	10.894	2.76164	10.8938	5.18368	10.8939	2.05566	10.8938	0.720073	10.894	2.11283	10.894	2.75902	10.894	2.65339		10.893	1.26356	10.893	2.07334	10.894	1.9985	10.8938	2.41732	10.8939	0.784546	10.8938	1.11679	10.894	1.08503	10.894	1.85726	10.894	4.501
10.894	2.50942	10.894	1.58361	10.895	2.76346	10.8947	5.18786	10.8947	2.05532	10.8946	0.719572	10.895	2.11316	10.895	2.76165	10.895	2.65323		10.894	1.26404	10.894	2.07627	10.895	2.00135	10.8947	2.42004	10.8947	0.784205	10.8946	1.11506	10.895	1.0858	10.895	1.8625	10.895	4.50052
10.895	2.50965	10.895	1.58436	10.896	2.76504	10.8955	5.19184	10.8956	2.05513	10.8955	0.719444	10.896	2.1133	10.896	2.76439	10.896	2.65267		10.895	1.26443	10.895	2.07857	10.896	2.0038	10.8955	2.42263	10.8956	0.784018	10.8955	1.11462	10.896	1.08613	10.896	1.86796	10.896	4.49884
10.896	2.50967	10.896	1.58485	10.897	2.76708	10.8963	5.19554	10.8964	2.05505	10.8963	0.718965	10.897	2.11313	10.897	2.76682	10.897	2.65213		10.896	1.26446	10.896	2.08009	10.897	2.00699	10.8963	2.42504	10.8964	0.783932	10.8963	1.11297	10.897	1.08574	10.897	1.8728	10.897	4.49721
10.897	2.51017	10.896	1.58569	10.898	2.76869	10.8971	5.19907	10.8972	2.05408	10.8971	0.718818	10.898	2.11343	10.898	2.76908	10.898	2.65172		10.897	1.2653	10.896	2.08264	10.898	2.0095	10.8971	2.42733	10.8972	0.782968	10.8971	1.11247	10.898	1.08644	10.898	1.87729	10.898	4.49598
10.897	2.51093	10.897	1.58705	10.898	2.77049	10.898	5.20284	10.898	2.05321	10.898	0.718595	10.899	2.11346	10.899	2.77155	10.899	2.65132		10.897	1.26657	10.897	2.08683	10.898	2.01232	10.898	2.42979	10.898	0.78209	10.898	1.1117	10.899	1.0865	10.899	1.88221	10.899	4.49477
10.898	2.51134	10.898	1.58792	10.899	2.77257	10.8988	5.20645	10.8989	2.05252	10.8988	0.718649	10.899	2.11346	10.899	2.77427	10.899	2.65142		10.898	1.26727	10.898	2.08951	10.899	2.01556	10.8988	2.43214	10.8989	0.781404	10.8988	1.11188	10.899	1.08651	10.899	1.88761	10.899	4.49509
10.899	2.5116	10.899	1.58863	10.9	2.77479	10.8996	5.20957	10.8997	2.05205	10.8996	0.718402	10.9	2.11354	10.9	2.77662	10.9	2.65142		10.899	1.2677	10.899	2.09169	10.9	2.01902	10.8996	2.43418	10.8997	0.780931	10.8996	1.11103	10.9	1.0867	10.9	1.8923	10.9	4.49508
10.9	2.51176	10.9	1.58943	10.901	2.77701	10.9005	5.2127	10.9006	2.05206	10.9005	0.717845	10.901	2.11361	10.901	2.77889	10.901	2.65131		10.9	1.26796	10.9	2.09416	10.901	2.02249	10.9005	2.43621	10.9006	0.780941	10.9005	1.10911	10.901	1.08687	10.901	1.89681	10.901	4.49476
10.901	2.5121	10.901	1.59032	10.902	2.77882	10.9013	5.21617	10.9014	2.05187	10.9013	0.717639	10.902	2.1134	10.902	2.78187	10.902	2.65093		10.901	1.26855	10.901	2.09688	10.902	2.02531	10.9013	2.43847	10.9014	0.780752	10.9013	1.1084	10.902	1.08637	10.902	1.90273	10.902	4.49362
10.902	2.51213	10.901	1.59103	10.903	2.78033	10.9022	5.22003	10.9022	2.05095	10.9021	0.718032	10.903	2.11352	10.903	2.78448	10.903	2.6504		10.902	1.26859	10.901	2.09908	10.903	2.02766	10.9022	2.44098	10.9022	0.779835	10.9021	1.10976	10.903	1.08665	10.903	1.90793	10.903	4.49203
10.902	2.51202	10.902	1.59212	10.903	2.78204	10.903	5.22302	10.903	2.05037	10.903	0.717876	10.904	2.11401	10.904	2.78693	10.904	2.65053		10.902	1.2684	10.902	2.10243	10.903	2.03034	10.903	2.44293	10.903	0.779245	10.903	1.10922	10.904	1.08781	10.904	1.91281	10.904	4.4924
10.903	2.51214	10.903	1.59345	10.904	2.7836	10.9038	5.22573	10.9039	2.05038	10.9038	0.717627	10.904	2.11448	10.904	2.78977	10.904	2.65058		10.903	1.26861	10.903	2.10649	10.904	2.03277	10.9038	2.44469	10.9039	0.779264	10.9038	1.10836	10.904	1.08892	10.904	1.91846	10.904	4.49256
10.904	2.51246	10.904	1.59444	10.905	2.78553	10.9046	5.22904	10.9047	2.04989	10.9046	0.717482	10.905	2.11489	10.905	2.79256	10.905	2.65053		10.904	1.26915	10.904	2.10955	10.905	2.03578	10.9046	2.44685	10.9047	0.778771	10.9046	1.10786	10.905	1.08987	10.905	1.92402	10.905	4.49241
10.905	2.51268	10.905	1.59568	10.906	2.78713	10.9055	5.2327	10.9055	2.04931	10.9055	0.716762	10.906	2.11556	10.906	2.79486	10.906	2.65023		10.905	1.26952	10.905	2.11337	10.906	2.03828	10.9055	2.44923	10.9055	0.778192	10.9055	1.10538	10.906	1.09147	10.906	1.92858	10.906	4.49153
10.906	2.5128	10.905	1.59669	10.907	2.78872	10.9063	5.23614	10.9064	2.04928	10.9063	0.715719	10.907	2.11587	10.907	2.79709	10.907	2.64991		10.906	1.26971	10.905	2.11647	10.907	2.04075	10.9063	2.45147	10.9064	0.778157	10.9063	1.10179	10.907	1.09219	10.907	1.93302	10.907	4.49057
10.907	2.51278	10.906	1.59756	10.908	2.79036	10.9071	5.2392	10.9072	2.04896	10.9071	0.715069	10.908	2.1164	10.908	2.7997	10.908	2.64945		10.907	1.26969	10.906	2.11913	10.908	2.04331	10.9071	2.45346	10.9072	0.777837	10.9071	1.09954	10.908	1.09345	10.908	1.93823	10.908	4.48919
10.907	2.51266	10.907	1.59819	10.908	2.79213	10.908	5.24251	10.908	2.04928	10.9079	0.714692	10.909	2.11711	10.909	2.80231	10.909	2.64923		10.907	1.26948	10.907	2.12108	10.908	2.04608	10.908	2.45561	10.908	0.778158	10.9079	1.09825	10.909	1.09512	10.909	1.94342	10.909	4.48852
10.908	2.5129	10.908	1.59876	10.909	2.79406	10.9088	5.24549	10.9089	2.04926	10.9088	0.714139	10.909	2.11703	10.909	2.80465	10.909	2.64924		10.908	1.26989	10.908	2.12282	10.909	2.04908	10.9088	2.45755	10.9089	0.77814	10.9088	1.09634	10.909	1.09493	10.909	1.94808	10.909	4.48854
10.909	2.51354	10.909	1.59976	10.91	2.7958	10.9096	5.24884	10.9097	2.0488	10.9096	0.713116	10.91	2.11676	10.91	2.80785	10.91	2.64913		10.909	1.27095	10.909	2.1259	10.91	2.05181	10.9096	2.45973	10.9097	0.777675	10.9096	1.09281	10.91	1.09428	10.91	1.95444	10.91	4.48823
10.91	2.51422	10.91	1.60102	10.911	2.79765	10.9105	5.25208	10.9105	2.04847	10.9105	0.712284	10.911	2.11701	10.911	2.81094	10.911	2.64883		10.91	1.2721	10.91	2.12978	10.911	2.05469	10.9105	2.46184	10.9105	0.777347	10.9105	1.08995	10.911	1.09488	10.911	1.96059	10.911	4.48732
10.911	2.51422	10.91	1.6019	10.912	2.79967	10.9113	5.25526	10.9114	2.04866	10.9113	0.711867	10.912	2.11745	10.912	2.8137	10.912	2.64852		10.911	1.27209	10.91	2.13246	10.912	2.05784	10.9113	2.46392	10.9114	0.777539	10.9113	1.08851	10.912	1.09592	10.912	1.96608	10.912	4.48638
10.912	2.51428	10.911	1.60277	10.913	2.80133	10.9121	5.25863	10.9122	2.04864	10.9121	0.711489	10.913	2.11759	10.913	2.81621	10.913	2.64796		10.912	1.2722	10.911	2.13516	10.913	2.06044	10.9121	2.46611	10.9122	0.777522	10.9121	1.08721	10.913	1.09624	10.913	1.97107	10.913	4.48471
10.912	2.51451	10.912	1.60388	10.913	2.80268	10.913	5.26145	10.913	2.04814	10.913	0.711158	10.914	2.11783	10.914	2.81862	10.914	2.64739		10.912	1.27258	10.912	2.13857	10.913	2.06254	10.913	2.46795	10.913	0.777018	10.913	1.08607	10.914	1.0968	10.914	1.97586	10.914	4.48302
10.913	2.5146	10.913	1.60511	10.914	2.80442	10.9138	5.26423	10.9139	2.04759	10.9138	0.710569	10.914	2.11807	10.914	2.8211	10.914	2.64748		10.913	1.27273	10.913	2.14233	10.914	2.06524	10.9138	2.46975	10.9139	0.776468	10.9138	1.08404	10.914	1.09738	10.914	1.9808	10.914	4.48328
10.914	2.51494	10.914	1.60639	10.915	2.80647	10.9146	5.26737	10.9147	2.04734	10.9146	0.709852	10.915	2.11815	10.915	2.82361	10.915	2.64753		10.914	1.27331	10.914	2.14626	10.915	2.06845	10.9146	2.4718	10.9147	0.776215	10.9146	1.08157	10.915	1.09755	10.915	1.9858	10.915	4.48342
10.915	2.51547	10.915	1.60776	10.916	2.80873	10.9155	5.27025	10.9155	2.04714	10.9154	0.70946	10.916	2.11819	10.916	2.82624	10.916	2.64783		10.915	1.27419	10.915	2.15048	10.916	2.07198	10.9155	2.47367	10.9155	0.776021	10.9154	1.08021	10.916	1.09766	10.916	1.99103	10.916	4.48433
10.916	2.5158	10.915	1.60911	10.917	2.81098	10.9163	5.27374	10.9164	2.04617	10.9163	0.70892	10.917	2.11824	10.917	2.82867	10.917	2.64763		10.916	1.27474	10.915	2.15463	10.917	2.07548	10.9163	2.47594	10.9164	0.775046	10.9163	1.07835	10.917	1.09778	10.917	1.99587	10.917	4.48373
10.916	2.51604	10.916	1.61016	10.918	2.81283	10.9171	5.27724	10.9172	2.0451	10.9171	0.708265	10.918	2.11834	10.918	2.83086	10.918	2.64728		10.916	1.27515	10.916	2.15785	10.918	2.07836	10.9171	2.47823	10.9172	0.773974	10.9171	1.0761	10.918	1.09801	10.918	2.00023	10.918	4.48269
10.917	2.51626	10.917	1.61102	10.918	2.81448	10.918	5.28028	10.918	2.04472	10.9179	0.707732	10.919	2.11849	10.919	2.83335	10.919	2.64685		10.917	1.27553	10.917	2.1605	10.918	2.08094	10.918	2.4802	10.918	0.773592	10.9179	1.07426	10.919	1.09835	10.919	2.00518	10.919	4.4814
10.918	2.51678	10.918	1.61201	10.919	2.81583	10.9188	5.28318	10.9189	2.04479	10.9188	0.707269	10.919	2.11841	10.919	2.83611	10.919	2.6463		10.918	1.2764	10.918	2.16354	10.919	2.08306	10.9188	2.48209	10.9189	0.773666	10.9188	1.07266	10.919	1.09818	10.919	2.01067	10.919	4.47974
10.919	2.51745	10.919	1.61297	10.92	2.81767	10.9196	5.28634	10.9197	2.04456	10.9196	0.707282	10.92	2.11863	10.92	2.83907	10.92	2.64594		10.919	1.27751	10.919	2.16649	10.92	2.08593	10.9196	2.48415	10.9197	0.773434	10.9196	1.07271	10.92	1.0987	10.92	2.01656	10.92	4.47866
10.92	2.51785	10.92	1.6141	10.921	2.81982	10.9205	5.28994	10.9205	2.0438	10.9204	0.707204	10.921	2.11908	10.921	2.84174	10.921	2.6456		10.92	1.2782	10.92	2.16996	10.921	2.08928	10.9205	2.48649	10.9205	0.772669	10.9204	1.07244	10.921	1.09976	10.921	2.02187	10.921	4.47765
10.921	2.51834	10.92	1.61552	10.922	2.82237	10.9213	5.29322	10.9214	2.04313	10.9213	0.706604	10.922	2.11936	10.922	2.84438	10.922	2.64577		10.921	1.27901	10.92	2.17435	10.922	2.09326	10.9213	2.48863	10.9214	0.772003	10.9213	1.07037	10.922	1.10042	10.922	2.02713	10.922	4.47817
10.921	2.51876	10.921	1.61648	10.923	2.82511	10.9221	5.29608	10.9222	2.04266	10.9221	0.706088	10.923	2.11957	10.923	2.84765	10.923	2.64541		10.921	1.27972	10.921	2.17729	10.923	2.09753	10.9221	2.49049	10.9222	0.771536	10.9221	1.06859	10.923	1.10091	10.923	2.03364	10.923	4.47708
10.922	2.51914	10.922	1.61716	10.923	2.82767	10.923	5.29911	10.923	2.04272	10.9229	0.705458	10.924	2.11976	10.924	2.85034	10.924	2.64536		10.922	1.28035	10.922	2.17938	10.923	2.10153	10.923	2.49246	10.923	0.771588	10.9229	1.06642	10.924	1.10136	10.924	2.03898	10.924	4.47693
10.923	2.51914	10.923	1.61775	10.924	2.82983	10.9238	5.30232	10.9238	2.04302	10.9238	0.705073	10.924	2.11998	10.924	2.8532	10.924	2.64527		10.923	1.28035	10.923	2.1812	10.924	2.10489	10.9238	2.49455	10.9238	0.771887	10.9238	1.06509	10.924	1.10186	10.924	2.04467	10.924	4.47666
10.924	2.5189	10.924	1.61869	10.925	2.83149	10.9246	5.30522	10.9247	2.04286	10.9246	0.704945	10.925	2.1205	10.925	2.85582	10.925	2.64486		10.924	1.27996	10.924	2.18409	10.925	2.10748	10.9246	2.49644	10.9247	0.771729	10.9246	1.06465	10.925	1.10311	10.925	2.0499	10.925	4.47544
10.925	2.51881	10.925	1.61978	10.926	2.8333	10.9254	5.30831	10.9255	2.04266	10.9254	0.704475	10.926	2.12064	10.926	2.85804	10.926	2.64439		10.925	1.27981	10.925	2.18743	10.926	2.11031	10.9254	2.49845	10.9255	0.771529	10.9254	1.06303	10.926	1.10342	10.926	2.05431	10.926	4.47403
10.926	2.51927	10.925	1.62061	10.927	2.83514	10.9263	5.31111	10.9263	2.04257	10.9263	0.703979	10.927	2.1205	10.927	2.86054	10.927	2.64394		10.926	1.28056	10.925	2.18997	10.927	2.11318	10.9263	2.50027	10.9263	0.771446	10.9263	1.06132	10.927	1.10309	10.927	2.05929	10.927	4.47267
10.926	2.52018	10.926	1.62175	10.928	2.83663	10.9271	5.31424	10.9272	2.04285	10.9271	0.70349	10.928	2.12059	10.928	2.86297	10.928	2.64339		10.926	1.2821	10.926	2.19349	10.928	2.11551	10.9271	2.5023	10.9272	0.771721	10.9271	1.05964	10.928	1.10332	10.928	2.06412	10.928	4.47101
10.927	2.52075	10.927	1.62305	10.928	2.83813	10.9279	5.31748	10.928	2.04331	10.9279	0.703291	10.929	2.12104	10.929	2.86563	10.929	2.64338		10.927	1.28306	10.927	2.19748	10.928	2.11785	10.9279	2.50442	10.928	0.772182	10.9279	1.05895	10.929	1.10438	10.929	2.06942	10.929	4.471
10.928	2.5213	10.928	1.62396	10.929	2.84009	10.9288	5.32059	10.9288	2.04353	10.9288	0.703088	10.929	2.12144	10.929	2.86854	10.929	2.64336		10.928	1.28398	10.928	2.20026	10.929	2.12091	10.9288	2.50644	10.9288	0.772404	10.9288	1.05825	10.929	1.10531	10.929	2.07521	10.929	4.47092
10.929	2.52184	10.929	1.62483	10.93	2.84218	10.9296	5.32399	10.9297	2.04323	10.9296	0.703026	10.93	2.12209	10.93	2.87154	10.93	2.64296		10.929	1.28489	10.929	2.20295	10.93	2.12416	10.9296	2.50866	10.9297	0.772098	10.9296	1.05804	10.93	1.10684	10.93	2.08118	10.93	4.46974
10.93	2.52202	10.93	1.62599	10.931	2.84403	10.9304	5.32753	10.9305	2.04286	10.9304	0.702909	10.931	2.12255	10.931	2.87431	10.931	2.64275		10.93	1.28518	10.93	2.20652	10.931	2.12705	10.9304	2.51096	10.9305	0.771727	10.9304	1.05764	10.931	1.10792	10.931	2.0867	10.931	4.46908
10.931	2.52218	10.93	1.62712	10.932	2.84563	10.9313	5.33056	10.9313	2.04273	10.9313	0.702625	10.932	2.12251	10.932	2.87791	10.932	2.64249		10.931	1.28546	10.93	2.21	10.932	2.12954	10.9313	2.51293	10.9313	0.771598	10.9313	1.05666	10.932	1.10784	10.932	2.09385	10.932	4.46833
10.931	2.52252	10.931	1.62815	10.932	2.8468	10.9321	5.33369	10.9322	2.04195	10.9321	0.702144	10.933	2.12238	10.933	2.88115	10.933	2.6422		10.931	1.28602	10.931	2.21315	10.932	2.13137	10.9321	2.51497	10.9322	0.770823	10.9321	1.055	10.933	1.10753	10.933	2.1003	10.933	4.46746
10.932	2.52305	10.932	1.62926	10.933	2.8478	10.9329	5.3367	10.933	2.04112	10.9329	0.70136	10.934	2.12234	10.934	2.88369	10.934	2.64221		10.932	1.28691	10.932	2.21657	10.933	2.13294	10.9329	2.51693	10.933	0.769985	10.9329	1.0523	10.934	1.10743	10.934	2.10536	10.934	4.46746
10.933	2.52399	10.933	1.63041	10.934	2.84933	10.9338	5.33971	10.9338	2.04024	10.9337	0.701056	10.934	2.12252	10.934	2.88698	10.934	2.64213		10.933	1.28848	10.933	2.2201	10.934	2.13531	10.9338	2.51889	10.9338	0.769106	10.9337	1.05125	10.934	1.10786	10.934	2.1119	10.934	4.46723
10.934	2.52483	10.934	1.63135	10.935	2.8513	10.9346	5.34279	10.9347	2.03942	10.9346	0.701097	10.935	2.12262	10.935	2.88974	10.935	2.64215		10.934	1.28989	10.934	2.223	10.935	2.13839	10.9346	2.52089	10.9347	0.76829	10.9346	1.05139	10.935	1.1081	10.935	2.11738	10.935	4.46732
10.935	2.52535	10.935	1.63238	10.936	2.85326	10.9354	5.34599	10.9355	2.03919	10.9354	0.701136	10.936	2.12274	10.936	2.89192	10.936	2.64199		10.935	1.29077	10.935	2.22616	10.936	2.14145	10.9354	2.52298	10.9355	0.768058	10.9354	1.05153	10.936	1.10837	10.936	2.12172	10.936	4.46682
10.936	2.52558	10.935	1.63363	10.937	2.85491	10.9363	5.34906	10.9363	2.039	10.9362	0.701039	10.937	2.12274	10.937	2.89424	10.937	2.6419		10.936	1.29115	10.935	2.22998	10.937	2.14403	10.9363	2.52497	10.9363	0.767865	10.9362	1.05119	10.937	1.10837	10.937	2.12635	10.937	4.46654
10.936	2.52576	10.936	1.63467	10.937	2.85657	10.9371	5.35219	10.9372	2.03849	10.9371	0.700685	10.938	2.12294	10.938	2.89686	10.938	2.64198		10.936	1.29145	10.936	2.23319	10.937	2.14662	10.9371	2.52701	10.9372	0.767354	10.9371	1.04997	10.938	1.10884	10.938	2.13156	10.938	4.46678
10.937	2.5265	10.937	1.6359	10.938	2.85824	10.9379	5.35515	10.938	2.03772	10.9379	0.700467	10.939	2.12341	10.939	2.89949	10.939	2.64191		10.937	1.29271	10.937	2.23696	10.938	2.14921	10.9379	2.52894	10.938	0.766582	10.9379	1.04922	10.939	1.10996	10.939	2.1368	10.939	4.46658
10.938	2.52687	10.938	1.63635	10.939	2.86043	10.9388	5.3579	10.9388	2.03732	10.9387	0.699897	10.939	2.12363	10.939	2.90216	10.939	2.64183		10.938	1.29332	10.938	2.23835	10.939	2.15264	10.9388	2.53073	10.9388	0.766184	10.9387	1.04726	10.939	1.11047	10.939	2.14211	10.939	4.46636
10.939	2.527	10.939	1.63687	10.94	2.86222	10.9396	5.36088	10.9397	2.03696	10.9396	0.699374	10.94	2.12392	10.94	2.9047	10.94	2.64189		10.939	1.29354	10.939	2.23995	10.94	2.15543	10.9396	2.53267	10.9397	0.765821	10.9396	1.04545	10.94	1.11115	10.94	2.14716	10.94	4.46652
10.94	2.52745	10.94	1.63798	10.941	2.86366	10.9404	5.36401	10.9405	2.03688	10.9404	0.698982	10.941	2.12412	10.941	2.90712	10.941	2.64146		10.94	1.29429	10.94	2.24337	10.941	2.15767	10.9404	2.53471	10.9405	0.765745	10.9404	1.0441	10.941	1.11163	10.941	2.15197	10.941	4.46523
10.941	2.52793	10.94	1.63887	10.942	2.86516	10.9413	5.36728	10.9413	2.0372	10.9412	0.698866	10.942	2.12446	10.942	2.91003	10.942	2.64131		10.941	1.29511	10.94	2.24609	10.942	2.16001	10.9413	2.53683	10.9413	0.766066	10.9412	1.0437	10.942	1.11242	10.942	2.15776	10.942	4.46479
10.941	2.52833	10.941	1.63968	10.942	2.86651	10.9421	5.37055	10.9421	2.03668	10.9421	0.69867	10.943	2.12505	10.943	2.91297	10.943	2.6412		10.941	1.29577	10.941	2.24858	10.942	2.16212	10.9421	2.53897	10.9421	0.765548	10.9421	1.04303	10.943	1.11381	10.943	2.16362	10.943	4.46444
10.942	2.5286	10.942	1.64051	10.943	2.86817	10.9429	5.37347	10.943	2.03592	10.9429	0.698306	10.944	2.12576	10.944	2.91542	10.944	2.64083		10.942	1.29623	10.942	2.25115	10.943	2.16472	10.9429	2.54087	10.943	0.764787	10.9429	1.04177	10.944	1.11549	10.944	2.16848	10.944	4.46335
10.943	2.52919	10.943	1.64151	10.944	2.87034	10.9438	5.37659	10.9438	2.036	10.9437	0.697921	10.944	2.12656	10.944	2.91794	10.944	2.64061		10.943	1.29722	10.943	2.25421	10.944	2.16809	10.9438	2.5429	10.9438	0.764858	10.9437	1.04045	10.944	1.11737	10.944	2.17351	10.944	4.46269
10.944	2.53037	10.944	1.64254	10.945	2.87211	10.9446	5.3805	10.9446	2.03593	10.9446	0.697598	10.945	2.12715	10.945	2.92072	10.945	2.64057		10.944	1.2992	10.944	2.25739	10.945	2.17087	10.9446	2.54544	10.9446	0.764794	10.9446	1.03933	10.945	1.11876	10.945	2.17905	10.945	4.46255
10.945	2.53117	10.945	1.64338	10.946	2.8741	10.9454	5.38415	10.9455	2.03535	10.9454	0.697031	10.946	2.12739	10.946	2.92314	10.946	2.64059		10.945	1.30053	10.945	2.25995	10.946	2.17397	10.9454	2.54782	10.9455	0.76421	10.9454	1.03738	10.946	1.11933	10.946	2.18386	10.946	4.46263
10.946	2.53143	10.945	1.6444	10.947	2.87619	10.9462	5.38704	10.9463	2.03501	10.9462	0.69667	10.947	2.12783	10.947	2.92529	10.947	2.63999		10.946	1.30097	10.945	2.26309	10.947	2.17723	10.9462	2.5497	10.9463	0.763872	10.9462	1.03613	10.947	1.12037	10.947	2.18814	10.947	4.46083
10.946	2.53188	10.946	1.64491	10.947	2.87823	10.9471	5.38988	10.9472	2.0348	10.9471	0.696482	10.948	2.12814	10.948	2.92773	10.948	2.63954		10.946	1.30173	10.946	2.26467	10.947	2.18041	10.9471	2.55155	10.9472	0.763658	10.9471	1.03548	10.948	1.12111	10.948	2.19298	10.948	4.45947
10.947	2.53239	10.947	1.64578	10.948	2.88009	10.9479	5.39323	10.948	2.03429	10.9479	0.696475	10.949	2.12834	10.949	2.93032	10.949	2.63945		10.947	1.30258	10.947	2.26733	10.948	2.18332	10.9479	2.55373	10.948	0.763148	10.9479	1.03546	10.949	1.12158	10.949	2.19815	10.949	4.4592
10.948	2.53312	10.948	1.64702	10.949	2.88217	10.9488	5.39674	10.9488	2.03382	10.9487	0.696407	10.949	2.1284	10.949	2.93318	10.949	2.63955		10.948	1.3038	10.948	2.27115	10.949	2.18655	10.9488	2.55601	10.9488	0.762677	10.9487	1.03523	10.949	1.12171	10.949	2.20383	10.949	4.45951
10.949	2.53391	10.949	1.64844	10.95	2.88436	10.9496	5.40022	10.9496	2.03301	10.9496	0.695958	10.95	2.12832	10.95	2.93591	10.95	2.6397		10.949	1.30514	10.949	2.27553	10.95	2.18998	10.9496	2.55828	10.9496	0.76187	10.9496	1.03368	10.95	1.12154	10.95	2.20927	10.95	4.45996
10.95	2.53484	10.95	1.64942	10.951	2.88639	10.9504	5.40347	10.9505	2.0322	10.9504	0.695936	10.951	2.12846	10.951	2.93859	10.951	2.63939		10.95	1.30669	10.95	2.27853	10.951	2.19313	10.9504	2.56039	10.9505	0.761058	10.9504	1.0336	10.951	1.12186	10.951	2.2146	10.951	4.45904
10.951	2.53542	10.95	1.65018	10.952	2.88827	10.9512	5.40662	10.9513	2.03205	10.9512	0.696073	10.952	2.12844	10.952	2.94075	10.952	2.63905		10.951	1.30767	10.95	2.28086	10.952	2.19607	10.9512	2.56244	10.9513	0.760907	10.9512	1.03408	10.952	1.1218	10.952	2.21889	10.952	4.45801
10.951	2.53576	10.951	1.65068	10.952	2.88999	10.9521	5.41001	10.9521	2.03168	10.9521	0.695897	10.953	2.12814	10.953	2.94246	10.953	2.63896		10.951	1.30823	10.951	2.2824	10.952	2.19876	10.9521	2.56465	10.9521	0.760541	10.9521	1.03347	10.953	1.1211	10.953	2.22229	10.953	4.45775
10.952	2.53605	10.952	1.65168	10.953	2.89171	10.9529	5.41347	10.953	2.03123	10.9529	0.695838	10.954	2.12787	10.953	2.94459	10.953	2.63878		10.952	1.30872	10.952	2.28548	10.953	2.20144	10.9529	2.56691	10.953	0.760087	10.9529	1.03327	10.954	1.12047	10.953	2.22654	10.953	4.4572
10.953	2.53655	10.953	1.65319	10.954	2.89418	10.9537	5.41668	10.9538	2.03109	10.9537	0.695535	10.954	2.12786	10.954	2.94715	10.954	2.63886		10.953	1.30957	10.953	2.29011	10.954	2.2053	10.9537	2.569	10.9538	0.759947	10.9537	1.03222	10.954	1.12045	10.954	2.23163	10.954	4.45744
10.954	2.53704	10.954	1.65423	10.955	2.89623	10.9546	5.41991	10.9546	2.03077	10.9546	0.695248	10.955	2.12823	10.955	2.94982	10.955	2.63923		10.954	1.31039	10.954	2.2933	10.955	2.20849	10.9546	2.57109	10.9546	0.759628	10.9546	1.03123	10.955	1.12132	10.955	2.23694	10.955	4.45854
10.955	2.5374	10.955	1.65533	10.956	2.89774	10.9554	5.42314	10.9555	2.03067	10.9554	0.695337	10.956	2.12865	10.956	2.95222	10.956	2.63922		10.955	1.31098	10.955	2.29669	10.956	2.21085	10.9554	2.5732	10.9555	0.759526	10.9554	1.03154	10.956	1.12231	10.956	2.24172	10.956	4.45851
10.956	2.53747	10.955	1.65645	10.957	2.89973	10.9562	5.42631	10.9563	2.03045	10.9562	0.695173	10.957	2.12868	10.957	2.9546	10.957	2.63915		10.956	1.31111	10.955	2.30014	10.957	2.21396	10.9562	2.57526	10.9563	0.759309	10.9562	1.03097	10.957	1.12237	10.957	2.24646	10.957	4.45831
10.956	2.53759	10.956	1.65725	10.957	2.90159	10.9571	5.42974	10.9571	2.03033	10.9571	0.694781	10.958	2.12898	10.958	2.95723	10.958	2.63925		10.956	1.31131	10.956	2.3026	10.957	2.21686	10.9571	2.57749	10.9571	0.759184	10.9571	1.02962	10.958	1.12309	10.958	2.25169	10.958	4.45861
10.957	2.53755	10.957	1.65769	10.958	2.90322	10.9579	5.43298	10.958	2.03068	10.9579	0.695167	10.959	2.1291	10.958	2.95991	10.958	2.63914		10.957	1.31124	10.957	2.30393	10.958	2.2194	10.9579	2.5796	10.958	0.759538	10.9579	1.03095	10.959	1.12337	10.958	2.25703	10.958	4.45827
10.958	2.53797	10.958	1.65797	10.959	2.90512	10.9587	5.43567	10.9588	2.03099	10.9587	0.695554	10.959	2.12897	10.959	2.96225	10.959	2.63882		10.958	1.31194	10.958	2.30479	10.959	2.22237	10.9587	2.58135	10.9588	0.759852	10.9587	1.03229	10.959	1.12305	10.959	2.26169	10.959	4.45731
10.959	2.53823	10.959	1.65865	10.96	2.90676	10.9596	5.43845	10.9596	2.03081	10.9596	0.6957	10.96	2.12905	10.96	2.96446	10.96	2.63879		10.959	1.31239	10.959	2.30688	10.96	2.22492	10.9596	2.58317	10.9596	0.759665	10.9596	1.03279	10.96	1.12325	10.96	2.26608	10.96	4.45724
10.96	2.53842	10.96	1.65972	10.961	2.90858	10.9604	5.44153	10.9605	2.03068	10.9604	0.695366	10.961	2.12955	10.961	2.96686	10.961	2.639		10.96	1.3127	10.96	2.31018	10.961	2.22776	10.9604	2.58517	10.9605	0.759533	10.9604	1.03164	10.961	1.12443	10.961	2.27086	10.961	4.45785
10.961	2.53833	10.96	1.66076	10.962	2.9106	10.9612	5.44485	10.9613	2.03079	10.9612	0.695192	10.962	2.12947	10.962	2.96927	10.962	2.63946		10.961	1.31255	10.96	2.31337	10.962	2.23092	10.9612	2.58733	10.9613	0.759643	10.9612	1.03104	10.962	1.12424	10.962	2.27565	10.962	4.45923
10.961	2.53802	10.961	1.66152	10.962	2.91237	10.9621	5.448	10.9621	2.03065	10.962	0.695233	10.963	2.12976	10.963	2.97183	10.963	2.63976		10.961	1.31204	10.961	2.31572	10.962	2.23368	10.9621	2.58938	10.9621	0.759509	10.962	1.03118	10.963	1.12491	10.963	2.28075	10.963	4.46012
10.962	2.53773	10.962	1.66223	10.963	2.91396	10.9629	5.45094	10.963	2.03044	10.9629	0.694947	10.964	2.13044	10.963	2.97453	10.963	2.63953		10.962	1.31155	10.962	2.3179	10.963	2.23615	10.9629	2.59129	10.963	0.759292	10.9629	1.03019	10.964	1.12652	10.963	2.28612	10.963	4.45944
10.963	2.53752	10.963	1.66284	10.964	2.91535	10.9637	5.45375	10.9638	2.03025	10.9637	0.694657	10.964	2.13097	10.964	2.97649	10.964	2.63993		10.963	1.3112	10.963	2.31976	10.964	2.23833	10.9637	2.59312	10.9638	0.759107	10.9637	1.0292	10.964	1.12776	10.964	2.29002	10.964	4.46066
10.964	2.53783	10.964	1.66373	10.965	2.91711	10.9646	5.45659	10.9646	2.02965	10.9645	0.694548	10.965	2.13086	10.965	2.97853	10.965	2.64052		10.964	1.3117	10.964	2.32252	10.965	2.24107	10.9646	2.59497	10.9646	0.758503	10.9645	1.02882	10.965	1.1275	10.965	2.29407	10.965	4.46242
10.965	2.53818	10.965	1.66529	10.966	2.91841	10.9654	5.45964	10.9655	2.02894	10.9654	0.694283	10.966	2.13102	10.966	2.9809	10.966	2.6405		10.965	1.31229	10.965	2.32731	10.966	2.2431	10.9654	2.59696	10.9655	0.757791	10.9654	1.02791	10.966	1.1279	10.966	2.29879	10.966	4.46236
10.966	2.53856	10.965	1.66663	10.967	2.92017	10.9662	5.46238	10.9663	2.02906	10.9662	0.693853	10.967	2.13142	10.967	2.9832	10.967	2.64028		10.966	1.31294	10.965	2.3314	10.967	2.24584	10.9662	2.59874	10.9663	0.757914	10.9662	1.02642	10.967	1.12883	10.967	2.30336	10.967	4.46169
10.966	2.53929	10.966	1.66723	10.967	2.92174	10.9671	5.4651	10.9671	2.0292	10.967	0.694071	10.968	2.13178	10.968	2.98546	10.968	2.64002		10.966	1.31416	10.966	2.33326	10.967	2.24829	10.9671	2.60052	10.9671	0.758052	10.967	1.02718	10.968	1.12967	10.968	2.30786	10.968	4.46092
10.967	2.53949	10.967	1.66782	10.968	2.92293	10.9679	5.46816	10.968	2.02859	10.9679	0.694569	10.968	2.13168	10.968	2.98777	10.968	2.64		10.967	1.3145	10.967	2.33508	10.968	2.25016	10.9679	2.6025	10.968	0.757442	10.9679	1.02889	10.968	1.12943	10.968	2.31246	10.968	4.46087
10.968	2.53904	10.968	1.66864	10.969	2.92438	10.9687	5.47142	10.9688	2.02768	10.9687	0.694418	10.969	2.13115	10.969	2.99054	10.969	2.64016		10.968	1.31375	10.968	2.33758	10.969	2.25242	10.9687	2.60463	10.9688	0.756529	10.9687	1.02837	10.969	1.1282	10.969	2.31798	10.969	4.46134
10.969	2.53924	10.969	1.66901	10.97	2.92569	10.9695	5.47438	10.9696	2.0268	10.9695	0.693996	10.97	2.13101	10.97	2.99357	10.97	2.64003		10.969	1.31408	10.969	2.33873	10.97	2.25445	10.9695	2.60655	10.9696	0.75565	10.9695	1.02692	10.97	1.12787	10.97	2.32401	10.97	4.46094
10.97	2.53945	10.97	1.66956	10.971	2.92702	10.9704	5.47709	10.9704	2.02641	10.9704	0.693589	10.971	2.13127	10.971	2.99632	10.971	2.6398		10.97	1.31443	10.97	2.34041	10.971	2.25654	10.9704	2.60832	10.9704	0.755263	10.9704	1.02551	10.971	1.12847	10.971	2.32947	10.971	4.46025
10.971	2.53947	10.97	1.67058	10.972	2.92836	10.9712	5.4799	10.9713	2.02617	10.9712	0.692981	10.972	2.13162	10.972	2.99906	10.972	2.63969		10.971	1.31446	10.97	2.34357	10.972	2.25863	10.9712	2.61015	10.9713	0.75502	10.9712	1.02342	10.972	1.1293	10.972	2.33494	10.972	4.45994
10.971	2.53967	10.971	1.67131	10.972	2.92953	10.972	5.48269	10.9721	2.02574	10.972	0.692586	10.973	2.1319	10.973	3.0013	10.973	2.6398		10.971	1.3148	10.971	2.34579	10.972	2.26045	10.972	2.61196	10.9721	0.754594	10.972	1.02206	10.973	1.12995	10.973	2.33939	10.973	4.46026
10.972	2.53977	10.972	1.67161	10.973	2.9308	10.9729	5.48578	10.973	2.02533	10.9729	0.692826	10.973	2.13263	10.973	3.00292	10.973	2.64024		10.972	1.31497	10.972	2.34671	10.973	2.26244	10.9729	2.61397	10.973	0.754177	10.9729	1.02289	10.973	1.13167	10.973	2.34262	10.973	4.46158
10.973	2.53984	10.973	1.67186	10.974	2.93272	10.9737	5.48881	10.9738	2.02514	10.9737	0.69293	10.974	2.13318	10.974	3.00468	10.974	2.64048		10.973	1.31508	10.973	2.34748	10.974	2.26543	10.9737	2.61595	10.9738	0.753994	10.9737	1.02324	10.974	1.13297	10.974	2.34612	10.974	4.46229
10.974	2.54034	10.974	1.67243	10.975	2.93513	10.9745	5.49171	10.9746	2.02497	10.9745	0.692977	10.975	2.13336	10.975	3.00726	10.975	2.64047		10.974	1.31593	10.974	2.34925	10.975	2.26919	10.9745	2.61783	10.9746	0.753821	10.9745	1.0234	10.975	1.1334	10.975	2.35124	10.975	4.46227
10.975	2.54056	10.975	1.67308	10.976	2.93747	10.9754	5.49476	10.9754	2.02479	10.9754	0.692879	10.976	2.13356	10.976	3.00974	10.976	2.64028		10.975	1.31629	10.975	2.35123	10.976	2.27284	10.9754	2.61982	10.9754	0.753637	10.9754	1.02307	10.976	1.13388	10.976	2.35619	10.976	4.46168
10.976	2.54034	10.975	1.67389	10.977	2.93935	10.9762	5.49772	10.9763	2.02498	10.9762	0.692358	10.977	2.13403	10.977	3.01229	10.977	2.64007		10.976	1.31592	10.975	2.35371	10.977	2.27576	10.9762	2.62175	10.9763	0.753827	10.9762	1.02127	10.977	1.13497	10.977	2.36125	10.977	4.46108
10.976	2.54036	10.976	1.67485	10.977	2.94064	10.977	5.50061	10.9771	2.02471	10.977	0.692364	10.978	2.13456	10.978	3.01453	10.978	2.64038		10.976	1.31595	10.976	2.35669	10.977	2.27779	10.977	2.62363	10.9771	0.753564	10.977	1.02129	10.978	1.13624	10.978	2.36571	10.978	4.462
10.977	2.54082	10.977	1.67524	10.978	2.94235	10.9779	5.50331	10.9779	2.02412	10.9779	0.692377	10.978	2.13466	10.978	3.01684	10.978	2.6406		10.977	1.31672	10.977	2.35789	10.978	2.28046	10.9779	2.62539	10.9779	0.752968	10.9779	1.02134	10.978	1.13647	10.978	2.37032	10.978	4.46264
10.978	2.54114	10.978	1.67568	10.979	2.94431	10.9787	5.50554	10.9788	2.02397	10.9787	0.691873	10.979	2.13469	10.979	3.01911	10.979	2.64052		10.978	1.31726	10.978	2.35922	10.979	2.28351	10.9787	2.62684	10.9788	0.752817	10.9787	1.0196	10.979	1.13654	10.979	2.37482	10.979	4.46242
10.979	2.54133	10.979	1.6762	10.98	2.94595	10.9795	5.50846	10.9796	2.02382	10.9795	0.691344	10.98	2.13471	10.98	3.02152	10.98	2.64043		10.979	1.31758	10.979	2.36082	10.98	2.28607	10.9795	2.62874	10.9796	0.752672	10.9795	1.01778	10.98	1.13658	10.98	2.37962	10.98	4.46215
10.98	2.54139	10.98	1.67696	10.981	2.94736	10.9804	5.51161	10.9804	2.02352	10.9804	0.691349	10.981	2.13486	10.981	3.0242	10.981	2.63987		10.98	1.31768	10.98	2.36317	10.981	2.28826	10.9804	2.63079	10.9804	0.752364	10.9804	1.0178	10.981	1.13693	10.981	2.38496	10.981	4.46046
10.981	2.54203	10.98	1.67783	10.982	2.94876	10.9812	5.51391	10.9813	2.02346	10.9812	0.691214	10.982	2.13498	10.982	3.02684	10.982	2.63938		10.981	1.31876	10.98	2.36583	10.982	2.29045	10.9812	2.63229	10.9813	0.752313	10.9812	1.01733	10.982	1.13721	10.982	2.39021	10.982	4.459
10.981	2.54283	10.981	1.67853	10.982	2.95015	10.982	5.5165	10.9821	2.02301	10.982	0.690975	10.983	2.13533	10.983	3.0292	10.983	2.63952		10.981	1.32011	10.981	2.36797	10.982	2.29263	10.982	2.63397	10.9821	0.751859	10.982	1.01651	10.983	1.13804	10.983	2.3949	10.983	4.45943
10.982	2.54302	10.982	1.6796	10.983	2.95121	10.9829	5.5197	10.9829	2.02212	10.9828	0.690808	10.983	2.13572	10.983	3.03172	10.983	2.63936		10.982	1.32041	10.982	2.37128	10.983	2.29428	10.9829	2.63605	10.9829	0.75097	10.9828	1.01593	10.983	1.13895	10.983	2.39993	10.983	4.45895
10.983	2.54318	10.983	1.68044	10.984	2.95271	10.9837	5.52294	10.9838	2.02154	10.9837	0.690782	10.984	2.13564	10.984	3.0341	10.984	2.63971		10.983	1.32069	10.983	2.37387	10.984	2.29661	10.9837	2.63817	10.9838	0.750389	10.9837	1.01584	10.984	1.13877	10.984	2.40466	10.984	4.46
10.984	2.54351	10.984	1.68108	10.985	2.95418	10.9845	5.52599	10.9846	2.02118	10.9845	0.690577	10.985	2.13543	10.985	3.03636	10.985	2.63977		10.984	1.32124	10.984	2.37582	10.985	2.2989	10.9845	2.64015	10.9846	0.750023	10.9845	1.01513	10.985	1.13829	10.985	2.40915	10.985	4.46017
10.985	2.54372	10.984	1.68196	10.986	2.95519	10.9854	5.52814	10.9854	2.02083	10.9854	0.690257	10.986	2.13518	10.986	3.0389	10.986	2.63985		10.985	1.32159	10.984	2.37852	10.986	2.30049	10.9854	2.64155	10.9854	0.749677	10.9854	1.01403	10.986	1.13769	10.986	2.4142	10.986	4.46042
10.986	2.54406	10.985	1.68261	10.987	2.95647	10.9862	5.53014	10.9863	2.02061	10.9862	0.690166	10.987	2.1351	10.987	3.04102	10.987	2.63924		10.986	1.32217	10.985	2.38055	10.987	2.30248	10.9862	2.64285	10.9863	0.749452	10.9862	1.01372	10.987	1.1375	10.987	2.41844	10.987	4.45857
10.986	2.54454	10.986	1.68314	10.987	2.958	10.987	5.53258	10.9871	2.02059	10.987	0.690199	10.988	2.13525	10.988	3.04352	10.988	2.63821		10.986	1.32297	10.986	2.38217	10.987	2.30487	10.987	2.64444	10.9871	0.749434	10.987	1.01383	10.988	1.13786	10.988	2.4234	10.988	4.4555
10.987	2.54502	10.987	1.68373	10.988	2.95945	10.9879	5.53561	10.9879	2.02034	10.9878	0.689771	10.988	2.13532	10.988	3.04576	10.988	2.63845		10.987	1.32377	10.987	2.38396	10.988	2.30713	10.9879	2.64641	10.9879	0.749179	10.9878	1.01236	10.988	1.13803	10.988	2.42786	10.988	4.4562
10.988	2.54544	10.988	1.68433	10.989	2.96118	10.9887	5.53871	10.9888	2.02008	10.9887	0.689212	10.989	2.13525	10.989	3.0478	10.989	2.6387		10.988	1.32448	10.988	2.38582	10.989	2.30983	10.9887	2.64843	10.9888	0.748926	10.9887	1.01043	10.989	1.13784	10.989	2.43192	10.989	4.45697
10.989	2.54546	10.989	1.68484	10.99	2.96294	10.9895	5.54122	10.9896	2.02022	10.9895	0.689216	10.99	2.13522	10.99	3.04989	10.99	2.63872		10.989	1.32451	10.989	2.38738	10.99	2.31258	10.9895	2.65006	10.9896	0.749065	10.9895	1.01044	10.99	1.13779	10.99	2.43607	10.99	4.45702
10.99	2.54506	10.989	1.68482	10.991	2.96428	10.9904	5.5435	10.9904	2.02011	10.9903	0.689239	10.991	2.13536	10.991	3.05163	10.991	2.6385		10.99	1.32385	10.989	2.38732	10.991	2.31467	10.9904	2.65155	10.9904	0.748952	10.9903	1.01052	10.991	1.13812	10.991	2.43953	10.991	4.45636
10.991	2.54501	10.99	1.68506	10.992	2.96523	10.9912	5.54555	10.9913	2.02001	10.9912	0.689129	10.992	2.13559	10.992	3.05329	10.992	2.63826		10.991	1.32376	10.99	2.38805	10.992	2.31615	10.9912	2.65288	10.9913	0.748851	10.9912	1.01014	10.992	1.13865	10.992	2.44284	10.992	4.45564
10.991	2.54511	10.991	1.6859	10.992	2.9663	10.992	5.54779	10.9921	2.01993	10.992	0.688893	10.993	2.13584	10.993	3.05542	10.993	2.63798		10.991	1.32392	10.991	2.39065	10.992	2.31782	10.992	2.65434	10.9921	0.748778	10.992	1.00933	10.993	1.13923	10.993	2.44708	10.993	4.4548
10.992	2.54539	10.992	1.68686	10.993	2.96794	10.9929	5.55022	10.9929	2.01983	10.9928	0.688581	10.993	2.13607	10.993	3.05782	10.993	2.63778		10.992	1.32439	10.992	2.3936	10.993	2.32037	10.9929	2.65592	10.9929	0.748672	10.9928	1.00825	10.993	1.13978	10.993	2.45186	10.993	4.45421
10.993	2.54597	10.993	1.68744	10.994	2.97002	10.9937	5.55231	10.9938	2.01972	10.9937	0.688453	10.994	2.13644	10.994	3.06071	10.994	2.63761		10.993	1.32536	10.993	2.39538	10.994	2.32362	10.9937	2.65728	10.9938	0.748562	10.9937	1.00781	10.994	1.14067	10.994	2.4576	10.994	4.45368
10.994	2.54672	10.994	1.68756	10.995	2.97189	10.9945	5.55439	10.9946	2.019	10.9945	0.688255	10.995	2.1367	10.995	3.06345	10.995	2.63735		10.994	1.32662	10.994	2.39574	10.995	2.32654	10.9945	2.65864	10.9946	0.747845	10.9945	1.00713	10.995	1.14127	10.995	2.46307	10.995	4.45291
10.995	2.54702	10.994	1.68752	10.996	2.97297	10.9954	5.5565	10.9954	2.01842	10.9953	0.687903	10.996	2.137	10.996	3.0656	10.996	2.63707		10.995	1.32713	10.994	2.39563	10.996	2.32823	10.9954	2.66002	10.9954	0.74726	10.9953	1.00592	10.996	1.14199	10.996	2.46733	10.996	4.45206
10.995	2.54731	10.995	1.68771	10.997	2.97436	10.9962	5.55892	10.9962	2.01843	10.9962	0.687699	10.997	2.13734	10.997	3.06726	10.997	2.63674		10.995	1.32762	10.995	2.39619	10.997	2.3304	10.9962	2.66158	10.9962	0.74727	10.9962	1.00521	10.997	1.14277	10.997	2.47065	10.997	4.4511
10.996	2.54785	10.996	1.6877	10.997	2.97595	10.997	5.56134	10.9971	2.01823	10.997	0.687513	10.998	2.13758	10.998	3.0694	10.998	2.63649		10.996	1.32852	10.996	2.39618	10.997	2.33287	10.997	2.66316	10.9971	0.747069	10.997	1.00457	10.998	1.14333	10.998	2.4749	10.998	4.45034
10.997	2.54864	10.997	1.68818	10.998	2.97713	10.9978	5.56357	10.9979	2.01793	10.9978	0.687726	10.998	2.13796	10.998	3.0715	10.998	2.63622		10.997	1.32985	10.997	2.39766	10.998	2.33471	10.9978	2.66461	10.9979	0.746769	10.9978	1.00531	10.998	1.14424	10.998	2.47908	10.998	4.44954
10.998	2.54869	10.998	1.68891	10.999	2.97815	10.9987	5.56572	10.9987	2.01797	10.9987	0.687958	10.999	2.13795	10.999	3.07328	10.999	2.6358		10.998	1.32994	10.998	2.39988	10.999	2.33631	10.9987	2.66601	10.9987	0.74681	10.9987	1.00611	10.999	1.14421	10.999	2.48261	10.999	4.44827
10.999	2.54919	10.999	1.68964	11	2.97913	10.9995	5.56799	10.9996	2.01786	10.9995	0.68764	11	2.13797	11	3.07537	11	2.63574		10.999	1.33078	10.999	2.40212	11	2.33784	10.9995	2.66749	10.9996	0.746697	10.9995	1.00501	11	1.14427	11	2.48677	11	4.4481
11	2.54881	10.999	1.69063	11.001	2.98015	11.0003	5.57021	11.0004	2.0173	11.0003	0.686969	11.001	2.13856	11.001	3.07764	11.001	2.63581		11	1.33014	10.999	2.40517	11.001	2.33943	11.0003	2.66894	11.0004	0.746145	11.0003	1.0027	11.001	1.14565	11.001	2.49131	11.001	4.44829
11	2.54909	11	1.69145	11.002	2.98163	11.0012	5.57236	11.0012	2.01684	11.0012	0.686283	11.002	2.13894	11.002	3.07985	11.002	2.63549		11	1.33061	11	2.40769	11.002	2.34174	11.0012	2.67034	11.0012	0.745684	11.0012	1.00033	11.002	1.14655	11.002	2.4957	11.002	4.44735
11.001	2.54955	11.001	1.69206	11.002	2.98301	11.002	5.57455	11.0021	2.01637	11.002	0.686209	11.003	2.13888	11.003	3.08187	11.003	2.63492		11.001	1.33138	11.001	2.40956	11.002	2.34389	11.002	2.67176	11.0021	0.745214	11.002	1.00008	11.003	1.14641	11.003	2.49971	11.003	4.44563
11.002	2.55034	11.002	1.6925	11.003	2.98445	11.0028	5.57655	11.0029	2.01603	11.0028	0.685989	11.003	2.13898	11.003	3.08356	11.003	2.63436		11.002	1.33271	11.002	2.41091	11.003	2.34613	11.0028	2.67306	11.0029	0.744872	11.0028	0.999322	11.003	1.14664	11.003	2.50308	11.003	4.44396
11.003	2.55114	11.003	1.69333	11.004	2.98635	11.0037	5.57841	11.0037	2.01575	11.0037	0.68559	11.004	2.13928	11.004	3.08538	11.004	2.63389		11.003	1.33404	11.003	2.41348	11.004	2.34909	11.0037	2.67428	11.0037	0.744586	11.0037	0.997946	11.004	1.14734	11.004	2.5067	11.004	4.44255
11.004	2.55207	11.004	1.69379	11.005	2.98803	11.0045	5.58027	11.0046	2.01521	11.0045	0.685622	11.005	2.13937	11.005	3.08742	11.005	2.63367		11.004	1.3356	11.004	2.41488	11.005	2.35172	11.0045	2.67549	11.0046	0.744052	11.0045	0.998057	11.005	1.14757	11.005	2.51076	11.005	4.44189
11.005	2.55283	11.004	1.69453	11.006	2.98901	11.0053	5.58219	11.0054	2.01498	11.0053	0.685599	11.006	2.13928	11.006	3.08944	11.006	2.6335		11.005	1.33688	11.004	2.41717	11.006	2.35326	11.0053	2.67673	11.0054	0.743818	11.0053	0.997977	11.006	1.14736	11.006	2.51477	11.006	4.44137
11.005	2.55334	11.005	1.69527	11.007	2.99013	11.0062	5.58412	11.0062	2.01504	11.0061	0.685331	11.007	2.13961	11.007	3.0912	11.007	2.63311		11.005	1.33773	11.005	2.41945	11.007	2.355	11.0062	2.67799	11.0062	0.743881	11.0061	0.997054	11.007	1.14813	11.007	2.51828	11.007	4.44019
11.006	2.55394	11.006	1.69537	11.007	2.99188	11.007	5.5862	11.0071	2.0147	11.007	0.685197	11.008	2.13977	11.008	3.0928	11.008	2.63253		11.006	1.33874	11.006	2.41975	11.007	2.35773	11.007	2.67935	11.0071	0.743536	11.007	0.996592	11.008	1.14851	11.008	2.52145	11.008	4.43846
11.007	2.55457	11.007	1.69516	11.008	2.99361	11.0078	5.58862	11.0079	2.01357	11.0078	0.685064	11.008	2.13954	11.008	3.0948	11.008	2.63253		11.007	1.3398	11.007	2.4191	11.008	2.36043	11.0078	2.68092	11.0079	0.74241	11.0078	0.996134	11.008	1.14797	11.008	2.52545	11.008	4.43847
11.008	2.55468	11.008	1.69585	11.009	2.99539	11.0087	5.59099	11.0087	2.01273	11.0086	0.684353	11.009	2.13939	11.009	3.09709	11.009	2.63309		11.008	1.33998	11.008	2.42122	11.009	2.3632	11.0087	2.68247	11.0087	0.741563	11.0086	0.993683	11.009	1.1476	11.009	2.53001	11.009	4.44015
11.009	2.55491	11.009	1.69746	11.01	2.99669	11.0095	5.59336	11.0096	2.01242	11.0095	0.683483	11.01	2.13943	11.01	3.09909	11.01	2.633		11.009	1.34037	11.009	2.42616	11.01	2.36524	11.0095	2.684	11.0096	0.741254	11.0095	0.990685	11.01	1.14771	11.01	2.53397	11.01	4.43987
11.01	2.55521	11.009	1.69812	11.011	2.9982	11.0103	5.59542	11.0104	2.01219	11.0103	0.683109	11.011	2.1395	11.011	3.10071	11.011	2.63258		11.01	1.34087	11.009	2.42818	11.011	2.36759	11.0103	2.68535	11.0104	0.741025	11.0103	0.989396	11.011	1.14786	11.011	2.5372	11.011	4.43862
11.01	2.55562	11.01	1.69895	11.012	3.00021	11.0112	5.59729	11.0112	2.01226	11.0112	0.682947	11.012	2.13983	11.012	3.10216	11.012	2.63222		11.01	1.34156	11.01	2.43074	11.012	2.37073	11.0112	2.68656	11.0112	0.741099	11.0112	0.988837	11.012	1.14864	11.012	2.54008	11.012	4.43755
11.011	2.55632	11.011	1.69988	11.012	3.00185	11.012	5.5993	11.0121	2.01209	11.012	0.682657	11.013	2.13987	11.013	3.1037	11.013	2.63221		11.011	1.34274	11.011	2.43359	11.012	2.37328	11.012	2.68788	11.0121	0.740928	11.012	0.987838	11.013	1.14875	11.013	2.54315	11.013	4.4375
11.012	2.5569	11.012	1.70062	11.013	3.00333	11.0128	5.60135	11.0129	2.0118	11.0128	0.682385	11.013	2.13993	11.013	3.10542	11.013	2.63213		11.012	1.34371	11.012	2.43588	11.013	2.37559	11.0128	2.68921	11.0129	0.740633	11.0128	0.9869	11.013	1.14889	11.013	2.54659	11.013	4.43726
11.013	2.55794	11.013	1.70111	11.014	3.00477	11.0137	5.6032	11.0137	2.01182	11.0136	0.682059	11.014	2.14009	11.014	3.10738	11.014	2.63169		11.013	1.34546	11.013	2.43738	11.014	2.37784	11.0137	2.69041	11.0137	0.740652	11.0136	0.985777	11.014	1.14926	11.014	2.55048	11.014	4.43595
11.014	2.5585	11.014	1.70179	11.015	3.00604	11.0145	5.60497	11.0145	2.0117	11.0145	0.681649	11.015	2.13994	11.015	3.10969	11.015	2.63091		11.014	1.34639	11.014	2.43947	11.015	2.37983	11.0145	2.69156	11.0145	0.740529	11.0145	0.984364	11.015	1.14889	11.015	2.55506	11.015	4.43361
11.015	2.55875	11.014	1.70306	11.016	3.00744	11.0153	5.60694	11.0154	2.01163	11.0153	0.681396	11.016	2.1398	11.016	3.11201	11.016	2.63016		11.015	1.34681	11.014	2.44338	11.016	2.38201	11.0153	2.69285	11.0154	0.740465	11.0153	0.983492	11.016	1.14858	11.016	2.5597	11.016	4.43138
11.015	2.55899	11.015	1.70379	11.017	3.00854	11.0162	5.60863	11.0162	2.01193	11.0161	0.681368	11.017	2.13982	11.017	3.11368	11.017	2.63017		11.015	1.34721	11.015	2.44562	11.017	2.38373	11.0162	2.69394	11.0162	0.740764	11.0161	0.983395	11.017	1.14863	11.017	2.56301	11.017	4.43139
11.016	2.55918	11.016	1.70435	11.017	3.00951	11.017	5.61066	11.017	2.01216	11.017	0.681279	11.018	2.13982	11.018	3.11506	11.018	2.63041		11.016	1.34754	11.016	2.44734	11.017	2.38523	11.017	2.69527	11.017	0.740999	11.017	0.983089	11.018	1.14861	11.018	2.56576	11.018	4.4321
11.017	2.55937	11.017	1.70546	11.018	3.01041	11.0178	5.61302	11.0179	2.01172	11.0178	0.680898	11.018	2.1394	11.018	3.11672	11.018	2.6306		11.017	1.34786	11.017	2.45075	11.018	2.38664	11.0178	2.6968	11.0179	0.740557	11.0178	0.981776	11.018	1.14764	11.018	2.56906	11.018	4.43269
11.018	2.56028	11.018	1.70596	11.019	3.01167	11.0186	5.61535	11.0187	2.01139	11.0186	0.679843	11.019	2.1392	11.019	3.11865	11.019	2.63056		11.018	1.34938	11.018	2.45229	11.019	2.38862	11.0186	2.69832	11.0187	0.740221	11.0186	0.97814	11.019	1.14715	11.019	2.57289	11.019	4.43255
11.019	2.56112	11.019	1.70691	11.02	3.01271	11.0195	5.61746	11.0196	2.01149	11.0195	0.679512	11.02	2.1393	11.02	3.1206	11.02	2.63033		11.019	1.35079	11.019	2.4552	11.02	2.39023	11.0195	2.6997	11.0196	0.740328	11.0195	0.976999	11.02	1.14739	11.02	2.57678	11.02	4.43187
11.02	2.56169	11.019	1.70765	11.021	3.01366	11.0203	5.61956	11.0204	2.01123	11.0203	0.679591	11.021	2.13934	11.021	3.12225	11.021	2.63		11.02	1.35175	11.019	2.4575	11.021	2.39172	11.0203	2.70106	11.0204	0.740058	11.0203	0.977271	11.021	1.14749	11.021	2.58007	11.021	4.43089
11.02	2.56173	11.02	1.70854	11.022	3.0147	11.0212	5.62177	11.0212	2.01101	11.0211	0.680017	11.022	2.13942	11.022	3.12376	11.022	2.6295		11.02	1.35181	11.02	2.46023	11.022	2.39334	11.0212	2.7025	11.0212	0.739842	11.0211	0.978739	11.022	1.14769	11.022	2.58307	11.022	4.42938
11.021	2.56216	11.021	1.70981	11.022	3.01575	11.022	5.62369	11.022	2.01131	11.022	0.679581	11.023	2.13942	11.023	3.12513	11.023	2.62928		11.021	1.35253	11.021	2.46413	11.022	2.39498	11.022	2.70375	11.022	0.740147	11.022	0.977236	11.023	1.14767	11.023	2.5858	11.023	4.42873
11.022	2.5625	11.022	1.7111	11.023	3.01679	11.0228	5.62559	11.0229	2.01158	11.0228	0.679415	11.023	2.13918	11.023	3.12656	11.023	2.62941		11.022	1.3531	11.022	2.46809	11.023	2.3966	11.0228	2.70499	11.0229	0.740412	11.0228	0.976664	11.023	1.1471	11.023	2.58865	11.023	4.42912
11.023	2.56247	11.023	1.71212	11.024	3.01818	11.0236	5.62714	11.0237	2.01136	11.0236	0.679024	11.024	2.1392	11.024	3.12813	11.024	2.62938		11.023	1.35305	11.023	2.47123	11.024	2.39876	11.0236	2.706	11.0237	0.740193	11.0236	0.975317	11.024	1.14715	11.024	2.59176	11.024	4.42902
11.024	2.5627	11.024	1.71281	11.025	3.01999	11.0245	5.62848	11.0245	2.01127	11.0245	0.678909	11.025	2.13876	11.025	3.12954	11.025	2.6291		11.024	1.35344	11.024	2.47334	11.025	2.40159	11.0245	2.70687	11.0245	0.740107	11.0245	0.97492	11.025	1.14611	11.025	2.59458	11.025	4.42817
11.025	2.56302	11.024	1.71312	11.026	3.02146	11.0253	5.6295	11.0254	2.01139	11.0253	0.678263	11.026	2.1385	11.026	3.13108	11.026	2.62864		11.025	1.35397	11.024	2.47429	11.026	2.40388	11.0253	2.70753	11.0254	0.740219	11.0253	0.972694	11.026	1.14552	11.026	2.59763	11.026	4.42682
11.025	2.56324	11.025	1.71359	11.027	3.02288	11.0261	5.63076	11.0262	2.01133	11.0261	0.67822	11.027	2.13881	11.027	3.13308	11.027	2.62857		11.025	1.35434	11.025	2.47574	11.027	2.4061	11.0261	2.70835	11.0262	0.740164	11.0261	0.972546	11.027	1.14624	11.027	2.60162	11.027	4.42659
11.026	2.56385	11.026	1.71425	11.027	3.02447	11.027	5.63283	11.027	2.01108	11.027	0.67816	11.028	2.13904	11.028	3.13493	11.028	2.62863		11.026	1.35536	11.026	2.47778	11.027	2.40858	11.027	2.7097	11.027	0.739911	11.027	0.972339	11.028	1.14679	11.028	2.6053	11.028	4.42677
11.027	2.56382	11.027	1.71489	11.028	3.02608	11.0278	5.63456	11.0279	2.01041	11.0278	0.677593	11.028	2.13902	11.028	3.13665	11.028	2.62867		11.027	1.35531	11.027	2.47975	11.028	2.41109	11.0278	2.71082	11.0279	0.73924	11.0278	0.970385	11.028	1.14673	11.028	2.60873	11.028	4.42689
11.028	2.56355	11.028	1.71584	11.029	3.02756	11.0286	5.63607	11.0287	2.00996	11.0286	0.67702	11.029	2.13894	11.029	3.13834	11.029	2.62909		11.028	1.35487	11.028	2.48265	11.029	2.41339	11.0286	2.71181	11.0287	0.738787	11.0286	0.96841	11.029	1.14654	11.029	2.61208	11.029	4.42816
11.029	2.56385	11.029	1.71671	11.03	3.02852	11.0295	5.63744	11.0295	2.00959	11.0295	0.676935	11.03	2.13891	11.03	3.14004	11.03	2.62908		11.029	1.35538	11.029	2.48534	11.03	2.4149	11.0295	2.7127	11.0295	0.738424	11.0295	0.968117	11.03	1.14648	11.03	2.61547	11.03	4.42813
11.03	2.56426	11.029	1.71774	11.031	3.02955	11.0303	5.63874	11.0304	2.00943	11.0303	0.676871	11.031	2.13919	11.031	3.14209	11.031	2.62866		11.03	1.35606	11.029	2.48851	11.031	2.4165	11.0303	2.71355	11.0304	0.738262	11.0303	0.967897	11.031	1.14713	11.031	2.61955	11.031	4.42685
11.03	2.56468	11.03	1.71856	11.032	3.03041	11.0311	5.64026	11.0312	2.00897	11.0311	0.676448	11.032	2.13936	11.032	3.144	11.032	2.62834		11.03	1.35675	11.03	2.49103	11.032	2.41784	11.0311	2.71453	11.0312	0.737799	11.0311	0.966439	11.032	1.14754	11.032	2.62334	11.032	4.42591
11.031	2.56573	11.031	1.71975	11.032	3.03183	11.032	5.64192	11.032	2.00888	11.032	0.676072	11.033	2.13974	11.033	3.14604	11.033	2.62829		11.031	1.35852	11.031	2.49467	11.032	2.42007	11.032	2.71562	11.032	0.737709	11.032	0.965143	11.033	1.14844	11.033	2.62741	11.033	4.42575
11.032	2.56643	11.032	1.72064	11.033	3.03334	11.0328	5.6437	11.0329	2.009	11.0328	0.675805	11.033	2.14002	11.033	3.14794	11.033	2.62854		11.032	1.3597	11.032	2.49742	11.033	2.42241	11.0328	2.71677	11.0329	0.737833	11.0328	0.964223	11.033	1.1491	11.033	2.63118	11.033	4.4265
11.033	2.56672	11.033	1.721	11.034	3.03484	11.0336	5.64548	11.0337	2.00887	11.0336	0.675318	11.034	2.14038	11.034	3.14947	11.034	2.62867		11.033	1.36019	11.033	2.49851	11.034	2.42476	11.0336	2.71793	11.0337	0.737697	11.0336	0.962544	11.034	1.14993	11.034	2.63423	11.034	4.42689
11.034	2.56692	11.034	1.72172	11.035	3.03644	11.0345	5.64707	11.0345	2.0087	11.0344	0.674629	11.035	2.14085	11.035	3.15134	11.035	2.6283		11.034	1.36052	11.034	2.50073	11.035	2.42726	11.0345	2.71897	11.0345	0.737529	11.0344	0.96017	11.035	1.15106	11.035	2.63795	11.035	4.4258
11.035	2.56712	11.034	1.72232	11.036	3.03776	11.0353	5.64851	11.0354	2.00843	11.0353	0.674085	11.036	2.14095	11.036	3.15339	11.036	2.62768		11.035	1.36085	11.034	2.50257	11.036	2.42931	11.0353	2.71991	11.0354	0.73726	11.0353	0.958295	11.036	1.15129	11.036	2.64203	11.036	4.42394
11.035	2.56694	11.035	1.7232	11.037	3.03873	11.0361	5.64966	11.0362	2.00853	11.0361	0.673782	11.037	2.1411	11.037	3.15484	11.037	2.62762		11.035	1.36056	11.035	2.50529	11.037	2.43083	11.0361	2.72066	11.0362	0.737359	11.0361	0.95725	11.037	1.15164	11.037	2.64492	11.037	4.42375
11.036	2.56742	11.036	1.72446	11.037	3.04007	11.037	5.65098	11.037	2.00846	11.0369	0.673798	11.038	2.141	11.038	3.15651	11.038	2.62761		11.036	1.36136	11.036	2.50915	11.037	2.43293	11.037	2.72152	11.037	0.737285	11.0369	0.957306	11.038	1.15139	11.038	2.64825	11.038	4.42372
11.037	2.56763	11.037	1.72561	11.038	3.04148	11.0378	5.6524	11.0379	2.00805	11.0378	0.673999	11.038	2.14031	11.038	3.15849	11.038	2.62747		11.037	1.36172	11.037	2.51269	11.038	2.43511	11.0378	2.72244	11.0379	0.736879	11.0378	0.957998	11.038	1.14977	11.038	2.65219	11.038	4.4233
11.038	2.56788	11.038	1.72704	11.039	3.0425	11.0386	5.65362	11.0387	2.00794	11.0386	0.67358	11.039	2.13973	11.039	3.16008	11.039	2.62746		11.038	1.36213	11.038	2.51707	11.039	2.43671	11.0386	2.72323	11.0387	0.736775	11.0386	0.956554	11.039	1.1484	11.039	2.65535	11.039	4.42326
11.039	2.56843	11.039	1.72784	11.04	3.04359	11.0395	5.65497	11.0395	2.00768	11.0394	0.67325	11.04	2.13933	11.04	3.16182	11.04	2.62763		11.039	1.36306	11.039	2.51953	11.04	2.43841	11.0395	2.72411	11.0395	0.736506	11.0394	0.955417	11.04	1.14748	11.04	2.65882	11.04	4.42378
11.04	2.56884	11.039	1.72839	11.041	3.04477	11.0403	5.65644	11.0404	2.0071	11.0403	0.672845	11.041	2.13956	11.041	3.16347	11.041	2.62746		11.04	1.36373	11.039	2.52124	11.041	2.44025	11.0403	2.72507	11.0404	0.735932	11.0403	0.954021	11.041	1.14801	11.041	2.6621	11.041	4.42326
11.04	2.56908	11.04	1.72932	11.042	3.0463	11.0411	5.65757	11.0412	2.00659	11.0411	0.672888	11.042	2.13965	11.042	3.1647	11.042	2.62715		11.04	1.36414	11.04	2.5241	11.042	2.44265	11.0411	2.7258	11.0412	0.735414	11.0411	0.954169	11.042	1.14822	11.042	2.66454	11.042	4.42235
11.041	2.56981	11.041	1.73001	11.042	3.04783	11.0419	5.65857	11.042	2.00633	11.0419	0.672658	11.043	2.13964	11.043	3.16608	11.043	2.62675		11.041	1.36537	11.041	2.5262	11.042	2.44503	11.0419	2.72645	11.042	0.735155	11.0419	0.953377	11.043	1.1482	11.043	2.66727	11.043	4.42113
11.042	2.57053	11.042	1.73011	11.043	3.04893	11.0428	5.65975	11.0428	2.00592	11.0428	0.672702	11.043	2.13977	11.043	3.16759	11.043	2.62638		11.042	1.36658	11.042	2.52651	11.043	2.44674	11.0428	2.72722	11.0428	0.734744	11.0428	0.953528	11.043	1.1485	11.043	2.67028	11.043	4.42002
11.043	2.57073	11.043	1.73097	11.044	3.04993	11.0436	5.66075	11.0437	2.00598	11.0436	0.672175	11.044	2.13993	11.044	3.16917	11.044	2.62654		11.043	1.36691	11.043	2.52915	11.044	2.4483	11.0436	2.72788	11.0437	0.734811	11.0436	0.951712	11.044	1.14889	11.044	2.67343	11.044	4.42051
11.044	2.57066	11.044	1.73202	11.045	3.05081	11.0444	5.66187	11.0445	2.00579	11.0444	0.671652	11.045	2.14013	11.045	3.17099	11.045	2.62644		11.044	1.36679	11.044	2.53237	11.045	2.44968	11.0444	2.7286	11.0445	0.734617	11.0444	0.949909	11.045	1.14936	11.045	2.67705	11.045	4.42021
11.045	2.57082	11.044	1.73292	11.046	3.05098	11.0453	5.66347	11.0453	2.00564	11.0453	0.671267	11.046	2.13982	11.046	3.17253	11.046	2.62632		11.045	1.36706	11.044	2.53516	11.046	2.44994	11.0453	2.72965	11.0453	0.734467	11.0453	0.948582	11.046	1.14861	11.046	2.68012	11.046	4.41984
11.045	2.57079	11.045	1.73392	11.047	3.05138	11.0461	5.66558	11.0462	2.00583	11.0461	0.670408	11.047	2.13916	11.047	3.17407	11.047	2.62643		11.045	1.36701	11.045	2.53822	11.047	2.45057	11.0461	2.73102	11.0462	0.734654	11.0461	0.945622	11.047	1.14708	11.047	2.68318	11.047	4.42018
11.046	2.57092	11.046	1.73478	11.047	3.05214	11.047	5.66761	11.047	2.0061	11.0469	0.66995	11.048	2.13886	11.048	3.17558	11.048	2.62629		11.046	1.36723	11.046	2.54087	11.047	2.45174	11.047	2.73234	11.047	0.734924	11.0469	0.944044	11.048	1.14636	11.048	2.68619	11.048	4.41975
11.047	2.57101	11.047	1.73559	11.048	3.05321	11.0478	5.66935	11.0478	2.00614	11.0478	0.66931	11.048	2.13868	11.048	3.17714	11.048	2.62592		11.047	1.36738	11.047	2.54335	11.048	2.45341	11.0478	2.73347	11.0478	0.734967	11.0478	0.941838	11.048	1.14593	11.048	2.6893	11.048	4.41865
11.048	2.57111	11.048	1.73654	11.049	3.05407	11.0486	5.67139	11.0487	2.0062	11.0486	0.668426	11.049	2.13841	11.049	3.17886	11.049	2.6258		11.048	1.36754	11.048	2.54627	11.049	2.45476	11.0486	2.7348	11.0487	0.735031	11.0486	0.938791	11.049	1.14529	11.049	2.69272	11.049	4.4183
11.049	2.57112	11.049	1.73738	11.05	3.05468	11.0494	5.67349	11.0495	2.00689	11.0494	0.668164	11.05	2.13833	11.05	3.18062	11.05	2.62537		11.049	1.36757	11.049	2.54886	11.05	2.45571	11.0494	2.73617	11.0495	0.735714	11.0494	0.937888	11.05	1.14512	11.05	2.69622	11.05	4.41701
11.05	2.57144	11.049	1.73782	11.051	3.05501	11.0503	5.67521	11.0503	2.00737	11.0503	0.667843	11.051	2.13858	11.051	3.18281	11.051	2.62419		11.05	1.36811	11.049	2.5502	11.051	2.45622	11.0503	2.73729	11.0503	0.736198	11.0503	0.936782	11.051	1.1457	11.051	2.70058	11.051	4.41346
11.05	2.57167	11.05	1.73828	11.052	3.05578	11.0511	5.67621	11.0512	2.00733	11.0511	0.667387	11.052	2.13872	11.052	3.18463	11.052	2.62383		11.05	1.3685	11.05	2.55162	11.052	2.45743	11.0511	2.73794	11.0512	0.736156	11.0511	0.93521	11.052	1.14602	11.052	2.7042	11.052	4.41238
11.051	2.57269	11.051	1.73913	11.052	3.05688	11.0519	5.67728	11.052	2.00738	11.0519	0.666825	11.053	2.13883	11.053	3.18636	11.053	2.62376		11.051	1.3702	11.051	2.55425	11.052	2.45914	11.0519	2.73863	11.052	0.736213	11.0519	0.933273	11.053	1.14628	11.053	2.70763	11.053	4.41216
11.052	2.57302	11.052	1.73985	11.053	3.0578	11.0528	5.67885	11.0528	2.00717	11.0528	0.666345	11.053	2.13886	11.053	3.18745	11.053	2.6237		11.052	1.37076	11.052	2.55644	11.053	2.46058	11.0528	2.73966	11.0528	0.736	11.0528	0.931619	11.053	1.14637	11.053	2.7098	11.053	4.41199
11.053	2.57265	11.053	1.74042	11.054	3.05869	11.0536	5.68068	11.0537	2.00696	11.0536	0.666228	11.054	2.13905	11.054	3.18872	11.054	2.62346		11.053	1.37013	11.053	2.55819	11.054	2.46197	11.0536	2.74085	11.0537	0.735783	11.0536	0.931216	11.054	1.14681	11.054	2.71233	11.054	4.41129
11.054	2.57293	11.054	1.74079	11.055	3.05937	11.0544	5.68189	11.0545	2.00704	11.0544	0.666023	11.055	2.13912	11.055	3.18993	11.055	2.62329		11.054	1.37061	11.054	2.55935	11.055	2.46303	11.0544	2.74163	11.0545	0.735867	11.0544	0.930509	11.055	1.14698	11.055	2.71474	11.055	4.41076
11.055	2.57274	11.054	1.7418	11.056	3.05998	11.0553	5.68311	11.0553	2.00664	11.0552	0.665673	11.056	2.13869	11.056	3.19146	11.056	2.62329		11.055	1.37029	11.054	2.56246	11.056	2.46398	11.0553	2.74243	11.0553	0.735468	11.0552	0.929303	11.056	1.14596	11.056	2.71779	11.056	4.41077
11.055	2.57275	11.055	1.74286	11.057	3.0608	11.0561	5.68448	11.0562	2.00591	11.0561	0.665465	11.057	2.1384	11.057	3.19299	11.057	2.62314		11.055	1.37031	11.055	2.56571	11.057	2.46525	11.0561	2.74333	11.0562	0.73474	11.0561	0.928586	11.057	1.14529	11.057	2.72083	11.057	4.41032
11.056	2.57343	11.056	1.74333	11.057	3.06153	11.0569	5.68538	11.057	2.00558	11.0569	0.664949	11.058	2.13831	11.058	3.19425	11.058	2.62289		11.056	1.37144	11.056	2.56714	11.057	2.4664	11.0569	2.74391	11.057	0.734408	11.0569	0.926808	11.058	1.14507	11.058	2.72333	11.058	4.40956
11.057	2.57391	11.057	1.74438	11.058	3.06214	11.0578	5.68676	11.0578	2.0054	11.0578	0.664063	11.058	2.13826	11.058	3.19566	11.058	2.62205		11.057	1.37225	11.057	2.57038	11.058	2.46734	11.0578	2.7448	11.0578	0.734225	11.0578	0.923754	11.058	1.14493	11.058	2.72615	11.058	4.40705
11.058	2.57368	11.058	1.74523	11.059	3.06268	11.0586	5.68782	11.0587	2.00509	11.0586	0.663709	11.059	2.13824	11.059	3.19775	11.059	2.62115		11.058	1.37187	11.058	2.573	11.059	2.46819	11.0586	2.74549	11.0587	0.733915	11.0586	0.922534	11.059	1.14489	11.059	2.7303	11.059	4.40435
11.059	2.574	11.059	1.7459	11.06	3.06339	11.0594	5.68824	11.0595	2.00518	11.0594	0.664094	11.06	2.13822	11.06	3.19947	11.06	2.62063		11.059	1.3724	11.059	2.57504	11.06	2.4693	11.0594	2.74577	11.0595	0.734009	11.0594	0.923861	11.06	1.14485	11.06	2.73373	11.06	4.40279
11.06	2.57394	11.059	1.74662	11.061	3.0643	11.0603	5.6889	11.0603	2.00518	11.0602	0.664187	11.061	2.1377	11.061	3.20114	11.061	2.6201		11.06	1.3723	11.059	2.57725	11.061	2.47072	11.0603	2.7462	11.0603	0.734005	11.0602	0.924182	11.061	1.14364	11.061	2.73705	11.061	4.4012
11.06	2.5738	11.06	1.74737	11.062	3.06508	11.0611	5.68934	11.0612	2.00503	11.0611	0.663988	11.062	2.13739	11.062	3.20267	11.062	2.6195		11.06	1.37207	11.06	2.57956	11.062	2.47194	11.0611	2.74649	11.0612	0.733853	11.0611	0.923496	11.062	1.14289	11.062	2.74009	11.062	4.39942
11.061	2.57404	11.061	1.74821	11.062	3.06584	11.0619	5.68995	11.062	2.00533	11.0619	0.663885	11.063	2.13762	11.063	3.20437	11.063	2.6191		11.061	1.37247	11.061	2.58213	11.062	2.47313	11.0619	2.74688	11.062	0.734154	11.0619	0.923141	11.063	1.14343	11.063	2.74347	11.063	4.3982
11.062	2.57436	11.062	1.74875	11.063	3.06667	11.0628	5.69034	11.0628	2.00532	11.0627	0.663199	11.063	2.13777	11.063	3.20628	11.063	2.61898		11.062	1.373	11.062	2.58379	11.063	2.47442	11.0628	2.74713	11.0628	0.734143	11.0627	0.920776	11.063	1.14379	11.063	2.74728	11.063	4.39786
11.063	2.57467	11.063	1.74888	11.064	3.06745	11.0636	5.69129	11.0637	2.0048	11.0636	0.662336	11.064	2.13795	11.064	3.20787	11.064	2.61895		11.063	1.37352	11.063	2.58421	11.064	2.47564	11.0636	2.74775	11.0637	0.733628	11.0636	0.917802	11.064	1.14423	11.064	2.75045	11.064	4.39776
11.064	2.57492	11.064	1.74888	11.065	3.06818	11.0644	5.69231	11.0645	2.00434	11.0644	0.66202	11.065	2.13777	11.065	3.20956	11.065	2.6188		11.064	1.37394	11.064	2.58421	11.065	2.47677	11.0644	2.74842	11.0645	0.733169	11.0644	0.916713	11.065	1.14379	11.065	2.7538	11.065	4.39732
11.065	2.57498	11.064	1.74927	11.066	3.06874	11.0653	5.69339	11.0653	2.00445	11.0652	0.661788	11.066	2.13765	11.066	3.21147	11.066	2.61808		11.065	1.37404	11.064	2.58539	11.066	2.47765	11.0653	2.74912	11.0653	0.733271	11.0652	0.915913	11.066	1.14351	11.066	2.75761	11.066	4.39516
11.065	2.57568	11.065	1.74942	11.067	3.06939	11.0661	5.69424	11.0662	2.00448	11.0661	0.66149	11.067	2.13789	11.067	3.21346	11.067	2.61745		11.065	1.37522	11.065	2.58586	11.067	2.47866	11.0661	2.74968	11.0662	0.733308	11.0661	0.914887	11.067	1.14407	11.067	2.76157	11.067	4.39327
11.066	2.57638	11.066	1.75024	11.067	3.06987	11.0669	5.69482	11.067	2.00456	11.0669	0.661376	11.068	2.13793	11.068	3.21491	11.068	2.61715		11.066	1.37638	11.066	2.58837	11.067	2.47941	11.0669	2.75005	11.067	0.733391	11.0669	0.914493	11.068	1.14417	11.068	2.76445	11.068	4.39236
11.067	2.57698	11.067	1.75086	11.068	3.06983	11.0678	5.69558	11.0678	2.00492	11.0677	0.660846	11.068	2.13779	11.068	3.21566	11.068	2.61641		11.067	1.3774	11.067	2.5903	11.068	2.47934	11.0678	2.75055	11.0678	0.733742	11.0677	0.912667	11.068	1.14383	11.068	2.76595	11.068	4.39016
11.068	2.57702	11.068	1.75114	11.069	3.07001	11.0686	5.69605	11.0686	2.00518	11.0686	0.660224	11.069	2.13762	11.069	3.21691	11.069	2.61605		11.068	1.37747	11.068	2.59116	11.069	2.47963	11.0686	2.75086	11.0686	0.734003	11.0686	0.910523	11.069	1.14345	11.069	2.76844	11.069	4.38905
11.069	2.57686	11.068	1.75161	11.07	3.07022	11.0694	5.69655	11.0695	2.00537	11.0694	0.660005	11.07	2.13757	11.07	3.21833	11.07	2.61576		11.069	1.3772	11.068	2.59258	11.07	2.47995	11.0694	2.75118	11.0695	0.734198	11.0694	0.909768	11.07	1.14332	11.07	2.77125	11.07	4.38819
11.07	2.57686	11.069	1.75231	11.071	3.07066	11.0702	5.69738	11.0703	2.00537	11.0702	0.659761	11.071	2.13752	11.071	3.21966	11.071	2.61522		11.07	1.37721	11.069	2.59475	11.071	2.48064	11.0702	2.75172	11.0703	0.734198	11.0702	0.908927	11.071	1.1432	11.071	2.7739	11.071	4.38657
11.07	2.57711	11.07	1.75252	11.072	3.07153	11.0711	5.698	11.0711	2.00531	11.0711	0.659252	11.072	2.13747	11.072	3.22101	11.072	2.61471		11.07	1.37761	11.07	2.59539	11.072	2.482	11.0711	2.75212	11.0711	0.734132	11.0711	0.907173	11.072	1.14308	11.072	2.77659	11.072	4.38506
11.071	2.57744	11.071	1.75296	11.072	3.07214	11.0719	5.69864	11.072	2.00515	11.0719	0.659277	11.073	2.13742	11.073	3.22229	11.073	2.61462		11.071	1.37817	11.071	2.59674	11.072	2.48296	11.0719	2.75254	11.072	0.733981	11.0719	0.907259	11.073	1.14297	11.073	2.77913	11.073	4.38479
11.072	2.57777	11.072	1.75343	11.073	3.07277	11.0727	5.69948	11.0728	2.00518	11.0727	0.658973	11.073	2.13715	11.073	3.22353	11.073	2.61448		11.072	1.37872	11.072	2.59819	11.073	2.48393	11.0727	2.75308	11.0728	0.734003	11.0727	0.906212	11.073	1.14232	11.073	2.7816	11.073	4.38435
11.073	2.57812	11.073	1.75408	11.074	3.07352	11.0736	5.70022	11.0736	2.00493	11.0736	0.658059	11.074	2.13647	11.074	3.22492	11.074	2.61414		11.073	1.37932	11.073	2.6002	11.074	2.4851	11.0736	2.75357	11.0736	0.733757	11.0736	0.903062	11.074	1.14072	11.074	2.78438	11.074	4.38335
11.074	2.57821	11.073	1.75446	11.075	3.07455	11.0744	5.70082	11.0745	2.00444	11.0744	0.658048	11.075	2.13627	11.075	3.22634	11.075	2.61337		11.074	1.37946	11.073	2.60134	11.075	2.48672	11.0744	2.75396	11.0745	0.733263	11.0744	0.903023	11.075	1.14025	11.075	2.78719	11.075	4.38104
11.074	2.57838	11.074	1.75532	11.076	3.07498	11.0752	5.70124	11.0753	2.00426	11.0752	0.657821	11.076	2.1357	11.076	3.22772	11.076	2.61277		11.074	1.37974	11.074	2.60399	11.076	2.48738	11.0752	2.75423	11.0753	0.733082	11.0752	0.902241	11.076	1.13892	11.076	2.78993	11.076	4.37924
11.075	2.57822	11.075	1.75558	11.077	3.07503	11.0761	5.70139	11.0761	2.00399	11.0761	0.658014	11.077	2.13531	11.077	3.22871	11.077	2.61289		11.075	1.37948	11.075	2.60479	11.077	2.48747	11.0761	2.75433	11.0761	0.732814	11.0761	0.902906	11.077	1.138	11.077	2.79191	11.077	4.3796
11.076	2.57833	11.076	1.756	11.077	3.07486	11.0769	5.70179	11.077	2.00435	11.0769	0.658185	11.078	2.13514	11.078	3.22927	11.078	2.61287		11.076	1.37967	11.076	2.6061	11.077	2.48721	11.0769	2.75459	11.077	0.733171	11.0769	0.903496	11.078	1.13759	11.078	2.79303	11.078	4.37955
11.077	2.57898	11.077	1.75666	11.078	3.07518	11.0777	5.70236	11.0778	2.00417	11.0777	0.65807	11.078	2.13551	11.078	3.23014	11.078	2.61255		11.077	1.38075	11.077	2.6081	11.078	2.4877	11.0777	2.75496	11.0778	0.732996	11.0777	0.9031	11.078	1.13847	11.078	2.79476	11.078	4.37858
11.078	2.57947	11.078	1.75679	11.079	3.07592	11.0786	5.70284	11.0786	2.0042	11.0785	0.657327	11.079	2.13609	11.079	3.23141	11.079	2.61241		11.078	1.38157	11.078	2.6085	11.079	2.48886	11.0786	2.75528	11.0786	0.73303	11.0785	0.900539	11.079	1.13984	11.079	2.79728	11.079	4.37817
11.079	2.57993	11.078	1.75686	11.08	3.07657	11.0794	5.70317	11.0795	2.00455	11.0794	0.656572	11.08	2.13677	11.08	3.23263	11.08	2.61232		11.079	1.38235	11.078	2.60874	11.08	2.48986	11.0794	2.75549	11.0795	0.733373	11.0794	0.897937	11.08	1.14144	11.08	2.7997	11.08	4.3779
11.079	2.57989	11.079	1.75679	11.081	3.07704	11.0802	5.70348	11.0803	2.00499	11.0802	0.656591	11.081	2.13676	11.081	3.23396	11.081	2.61192		11.079	1.38228	11.079	2.60851	11.081	2.49059	11.0802	2.75569	11.0803	0.733817	11.0802	0.898002	11.081	1.14141	11.081	2.80236	11.081	4.37669
11.08	2.57988	11.08	1.75766	11.082	3.07754	11.0811	5.70381	11.0811	2.00496	11.081	0.656273	11.082	2.1368	11.082	3.23509	11.082	2.61129		11.08	1.38227	11.08	2.61119	11.082	2.49138	11.0811	2.7559	11.0811	0.733782	11.081	0.896906	11.082	1.14151	11.082	2.8046	11.082	4.37481
11.081	2.58012	11.081	1.75843	11.082	3.07782	11.0819	5.70428	11.082	2.00483	11.0819	0.655912	11.083	2.13637	11.083	3.23631	11.083	2.61061		11.081	1.38267	11.081	2.61354	11.082	2.49182	11.0819	2.75621	11.082	0.733659	11.0819	0.895662	11.083	1.14048	11.083	2.80704	11.083	4.37277
11.082	2.58062	11.082	1.7586	11.083	3.07856	11.0827	5.70489	11.0828	2.00481	11.0827	0.655374	11.083	2.13636	11.083	3.23776	11.083	2.60997		11.082	1.38351	11.082	2.61407	11.083	2.49297	11.0827	2.75661	11.0828	0.733636	11.0827	0.893808	11.083	1.14047	11.083	2.80993	11.083	4.37084
11.083	2.58086	11.083	1.75873	11.084	3.07906	11.0836	5.70521	11.0836	2.00485	11.0836	0.654886	11.084	2.13613	11.084	3.23884	11.084	2.60937		11.083	1.3839	11.083	2.61448	11.084	2.49376	11.0836	2.75682	11.0836	0.733672	11.0836	0.892126	11.084	1.13993	11.084	2.81207	11.084	4.36905
11.084	2.57992	11.083	1.75997	11.085	3.07995	11.0844	5.70555	11.0845	2.00532	11.0844	0.654449	11.085	2.13625	11.085	3.23991	11.085	2.60926		11.084	1.38233	11.083	2.61828	11.085	2.49514	11.0844	2.75704	11.0845	0.734143	11.0844	0.89062	11.085	1.14022	11.085	2.8142	11.085	4.36872
11.084	2.58054	11.084	1.76065	11.086	3.08067	11.0852	5.70623	11.0853	2.0052	11.0852	0.654505	11.086	2.13604	11.086	3.24083	11.086	2.60898		11.084	1.38337	11.084	2.62036	11.086	2.49627	11.0852	2.75748	11.0853	0.734021	11.0852	0.890813	11.086	1.13973	11.086	2.81603	11.086	4.36789
11.085	2.58093	11.085	1.76081	11.087	3.08167	11.0861	5.70696	11.0861	2.00513	11.086	0.654519	11.087	2.13574	11.087	3.24205	11.087	2.60852		11.085	1.38403	11.085	2.62086	11.087	2.49783	11.0861	2.75795	11.0861	0.73396	11.086	0.890861	11.087	1.13901	11.087	2.81846	11.087	4.36649
11.086	2.58113	11.086	1.76096	11.087	3.08263	11.0869	5.70712	11.087	2.005	11.0869	0.654322	11.088	2.13583	11.088	3.24346	11.088	2.60804		11.086	1.38437	11.086	2.62134	11.087	2.49932	11.0869	2.75806	11.087	0.733828	11.0869	0.890182	11.088	1.13923	11.088	2.82127	11.088	4.36506
11.087	2.58092	11.087	1.76075	11.088	3.08307	11.0877	5.70662	11.0878	2.005	11.0877	0.654777	11.088	2.13591	11.088	3.24466	11.088	2.6073		11.087	1.38401	11.087	2.62069	11.088	2.5	11.0877	2.75774	11.0878	0.733825	11.0877	0.89175	11.088	1.1394	11.088	2.82366	11.088	4.36285
11.088	2.58098	11.088	1.76077	11.089	3.08347	11.0886	5.70639	11.0886	2.00476	11.0885	0.654678	11.089	2.13554	11.089	3.24622	11.089	2.60669		11.088	1.38411	11.088	2.62074	11.089	2.50063	11.0886	2.75758	11.0886	0.733589	11.0885	0.891409	11.089	1.13854	11.089	2.82675	11.089	4.36102
11.089	2.5809	11.088	1.76147	11.09	3.08395	11.0894	5.70615	11.0894	2.00426	11.0894	0.654681	11.09	2.13567	11.09	3.24783	11.09	2.60612		11.089	1.38397	11.088	2.62291	11.09	2.50137	11.0894	2.75743	11.0894	0.733088	11.0894	0.89142	11.09	1.13883	11.09	2.82995	11.09	4.35931
11.089	2.58119	11.089	1.76154	11.091	3.08408	11.0902	5.70551	11.0903	2.004	11.0902	0.654861	11.091	2.13579	11.091	3.24877	11.091	2.60551		11.089	1.38447	11.089	2.62312	11.091	2.50159	11.0902	2.75701	11.0903	0.732826	11.0902	0.89204	11.091	1.13914	11.091	2.83183	11.091	4.35749
11.09	2.58127	11.09	1.76214	11.092	3.08449	11.091	5.7049	11.0911	2.00369	11.091	0.65402	11.092	2.13618	11.092	3.24914	11.092	2.60531		11.09	1.3846	11.09	2.62496	11.092	2.50223	11.091	2.75661	11.0911	0.732519	11.091	0.889141	11.092	1.14004	11.092	2.83258	11.092	4.35689
11.091	2.58172	11.091	1.76274	11.092	3.08545	11.0919	5.70459	11.092	2.0034	11.0919	0.653515	11.093	2.1363	11.093	3.24952	11.093	2.6052		11.091	1.38536	11.091	2.62679	11.092	2.50372	11.0919	2.75641	11.092	0.732221	11.0919	0.887401	11.093	1.14034	11.093	2.83333	11.093	4.35653
11.092	2.58178	11.092	1.7628	11.093	3.08603	11.0927	5.70447	11.0928	2.00315	11.0927	0.653947	11.093	2.1366	11.093	3.25034	11.093	2.60465		11.092	1.38546	11.092	2.62699	11.093	2.50463	11.0927	2.75633	11.0928	0.73197	11.0927	0.88889	11.093	1.14104	11.093	2.83496	11.093	4.35491
11.093	2.5814	11.093	1.763	11.094	3.0866	11.0936	5.70435	11.0936	2.0027	11.0935	0.654028	11.094	2.13724	11.094	3.25132	11.094	2.60401		11.093	1.38481	11.093	2.62761	11.094	2.50551	11.0936	2.75626	11.0936	0.731526	11.0935	0.889169	11.094	1.14254	11.094	2.83691	11.094	4.35298
11.094	2.58117	11.093	1.7635	11.095	3.08709	11.0944	5.7037	11.0945	2.00223	11.0944	0.654165	11.095	2.1372	11.095	3.25224	11.095	2.60366		11.094	1.38443	11.093	2.62914	11.095	2.50628	11.0944	2.75583	11.0945	0.731055	11.0944	0.889641	11.095	1.14244	11.095	2.83873	11.095	4.35194
11.094	2.58163	11.094	1.76367	11.096	3.08688	11.0952	5.70297	11.0953	2.00209	11.0952	0.653778	11.096	2.13674	11.096	3.25321	11.096	2.60296		11.094	1.3852	11.094	2.62965	11.096	2.50595	11.0952	2.75536	11.0953	0.730913	11.0952	0.888307	11.096	1.14137	11.096	2.84068	11.096	4.34984
11.095	2.58198	11.095	1.76421	11.097	3.08726	11.096	5.70224	11.0961	2.00205	11.096	0.653372	11.097	2.13693	11.097	3.25432	11.097	2.60208		11.095	1.38579	11.095	2.63131	11.097	2.50655	11.096	2.75488	11.0961	0.730873	11.096	0.886908	11.097	1.14182	11.097	2.84288	11.097	4.3472
11.096	2.58202	11.096	1.76438	11.097	3.08792	11.0969	5.70201	11.0969	2.0022	11.0969	0.652947	11.098	2.13734	11.098	3.25501	11.098	2.60162		11.096	1.38585	11.096	2.63183	11.097	2.50757	11.0969	2.75473	11.0969	0.731023	11.0969	0.885443	11.098	1.14278	11.098	2.84424	11.098	4.34582
11.097	2.58202	11.097	1.76456	11.098	3.08875	11.0977	5.70148	11.0978	2.00248	11.0977	0.652367	11.098	2.1377	11.098	3.25551	11.098	2.60131		11.097	1.38585	11.097	2.63238	11.098	2.50887	11.0977	2.75439	11.0978	0.731301	11.0977	0.883444	11.098	1.14362	11.098	2.84525	11.098	4.34488
11.098	2.58175	11.098	1.76477	11.099	3.08941	11.0985	5.7012	11.0986	2.0025	11.0985	0.651531	11.099	2.13789	11.099	3.25597	11.099	2.60114		11.098	1.3854	11.098	2.63305	11.099	2.5099	11.0985	2.7542	11.0986	0.731319	11.0985	0.880563	11.099	1.14409	11.099	2.84616	11.099	4.34438
11.099	2.5817	11.098	1.76482	11.1	3.09025	11.0994	5.70103	11.0994	2.00199	11.0994	0.651175	11.1	2.13816	11.1	3.25694	11.1	2.60092		11.099	1.38531	11.098	2.63318	11.1	2.51121	11.0994	2.75409	11.0994	0.73081	11.0994	0.879336	11.1	1.14471	11.1	2.84809	11.1	4.34371
11.099	2.58199	11.099	1.7653	11.101	3.09114	11.1002	5.70076	11.1003	2.00182	11.1002	0.650796	11.101	2.13813	11.101	3.25716	11.101	2.60047		11.099	1.38581	11.099	2.63465	11.101	2.51259	11.1002	2.75392	11.1003	0.730641	11.1002	0.87803	11.101	1.14464	11.101	2.84853	11.101	4.34238
11.1	2.58194	11.1	1.76536	11.102	3.09133	11.101	5.70095	11.1011	2.0021	11.101	0.650189	11.102	2.13801	11.102	3.25742	11.102	2.60006		11.1	1.38572	11.1	2.63484	11.102	2.5129	11.101	2.75405	11.1011	0.730928	11.101	0.875938	11.102	1.14437	11.102	2.84904	11.102	4.34116
11.101	2.5819	11.101	1.76536	11.102	3.09145	11.1019	5.70041	11.1019	2.00219	11.1019	0.64962	11.103	2.1388	11.103	3.25766	11.103	2.59919		11.101	1.38565	11.101	2.63486	11.102	2.51308	11.1019	2.75369	11.1019	0.731017	11.1019	0.873977	11.103	1.14621	11.103	2.84952	11.103	4.33852
11.102	2.58171	11.102	1.7656	11.103	3.09177	11.1027	5.70007	11.1028	2.00196	11.1027	0.64944	11.103	2.13935	11.103	3.25775	11.103	2.59864		11.102	1.38533	11.102	2.6356	11.103	2.51359	11.1027	2.75347	11.1028	0.730779	11.1027	0.873356	11.103	1.1475	11.103	2.8497	11.103	4.3369
11.103	2.58165	11.103	1.7659	11.104	3.09195	11.1035	5.7	11.1036	2.00148	11.1035	0.648783	11.104	2.13914	11.104	3.25809	11.104	2.59799		11.103	1.38523	11.103	2.6365	11.104	2.51386	11.1035	2.75343	11.1036	0.730306	11.1035	0.871092	11.104	1.14702	11.104	2.85038	11.104	4.33494
11.104	2.58173	11.103	1.76577	11.105	3.09242	11.1044	5.70017	11.1044	2.00086	11.1044	0.648723	11.105	2.13903	11.105	3.25793	11.105	2.59772		11.104	1.38536	11.103	2.63612	11.105	2.5146	11.1044	2.75354	11.1044	0.729679	11.1044	0.870885	11.105	1.14675	11.105	2.85005	11.105	4.33412
11.104	2.58177	11.104	1.76581	11.106	3.09323	11.1052	5.69955	11.1053	2.00074	11.1052	0.648772	11.106	2.13921	11.106	3.25834	11.106	2.59756		11.104	1.38543	11.104	2.63625	11.106	2.51586	11.1052	2.75313	11.1053	0.729557	11.1052	0.871054	11.106	1.14718	11.106	2.85086	11.106	4.33366
11.105	2.58152	11.105	1.76607	11.107	3.09384	11.106	5.69889	11.1061	2.00061	11.106	0.648541	11.107	2.13934	11.107	3.25863	11.107	2.59718		11.105	1.38502	11.105	2.63702	11.107	2.51681	11.106	2.7527	11.1061	0.729427	11.106	0.870258	11.107	1.14748	11.107	2.85145	11.107	4.33252
11.106	2.58197	11.106	1.76607	11.107	3.09436	11.1069	5.69824	11.1069	2.00014	11.1068	0.647941	11.108	2.13966	11.108	3.2589	11.108	2.5968		11.106	1.38577	11.106	2.63704	11.107	2.51763	11.1069	2.75228	11.1069	0.728956	11.1068	0.86819	11.108	1.14825	11.108	2.85198	11.108	4.33136
11.107	2.58176	11.107	1.76675	11.108	3.09438	11.1077	5.69733	11.1078	1.9994	11.1077	0.647484	11.108	2.14041	11.108	3.25883	11.108	2.59682		11.107	1.38542	11.107	2.63911	11.108	2.51766	11.1077	2.75169	11.1078	0.728214	11.1077	0.866615	11.108	1.15001	11.108	2.85185	11.108	4.33143
11.108	2.58176	11.108	1.76736	11.109	3.09466	11.1085	5.69705	11.1086	1.9992	11.1085	0.646744	11.109	2.14107	11.109	3.25886	11.109	2.59639		11.108	1.38542	11.108	2.64099	11.109	2.51809	11.1085	2.75151	11.1086	0.728018	11.1085	0.864065	11.109	1.15156	11.109	2.8519	11.109	4.33013
11.109	2.58114	11.108	1.76743	11.11	3.09527	11.1094	5.69704	11.1094	1.99912	11.1093	0.646579	11.11	2.1415	11.11	3.25991	11.11	2.59643		11.109	1.38439	11.108	2.64122	11.11	2.51904	11.1094	2.7515	11.1094	0.727943	11.1093	0.863496	11.11	1.15259	11.11	2.85399	11.11	4.33027
11.109	2.58117	11.109	1.76781	11.111	3.09606	11.1102	5.69662	11.1103	1.99898	11.1102	0.646444	11.111	2.14181	11.111	3.26016	11.111	2.5962		11.109	1.38444	11.109	2.64237	11.111	2.52027	11.1102	2.75122	11.1103	0.727796	11.1102	0.863031	11.111	1.1533	11.111	2.8545	11.111	4.32956
11.11	2.58134	11.11	1.76756	11.111	3.09648	11.111	5.69617	11.1111	1.99894	11.111	0.646178	11.112	2.14183	11.112	3.26067	11.112	2.59535		11.11	1.38471	11.11	2.64161	11.111	2.52093	11.111	2.75093	11.1111	0.72776	11.111	0.862114	11.112	1.15336	11.112	2.85552	11.112	4.32702
11.111	2.58115	11.111	1.76731	11.112	3.09673	11.1119	5.69534	11.1119	1.99874	11.1118	0.646053	11.113	2.14209	11.113	3.26147	11.113	2.59508		11.111	1.3844	11.111	2.64084	11.112	2.52132	11.1119	2.75039	11.1119	0.727562	11.1118	0.861683	11.113	1.15397	11.113	2.8571	11.113	4.32623
11.112	2.58166	11.112	1.76786	11.113	3.09707	11.1127	5.69465	11.1128	1.99847	11.1127	0.645637	11.113	2.14252	11.113	3.26198	11.113	2.59511		11.112	1.38525	11.112	2.64255	11.113	2.52185	11.1127	2.74994	11.1128	0.727288	11.1127	0.860249	11.113	1.15498	11.113	2.85811	11.113	4.32629
11.113	2.58146	11.113	1.7681	11.114	3.09738	11.1135	5.69401	11.1136	1.99839	11.1135	0.645003	11.114	2.14257	11.114	3.26291	11.114	2.59403		11.113	1.38491	11.113	2.64329	11.114	2.52234	11.1135	2.74953	11.1136	0.727205	11.1135	0.858065	11.114	1.15511	11.114	2.85996	11.114	4.32306
11.114	2.58141	11.113	1.76822	11.115	3.09739	11.1143	5.6929	11.1144	1.99822	11.1143	0.644735	11.115	2.14267	11.115	3.26363	11.115	2.59313		11.114	1.38484	11.113	2.64364	11.115	2.52235	11.1143	2.7488	11.1144	0.727037	11.1143	0.857141	11.115	1.15535	11.115	2.8614	11.115	4.32036
11.114	2.58084	11.114	1.76789	11.116	3.0966	11.1152	5.69188	11.1152	1.99832	11.1152	0.644137	11.116	2.14285	11.116	3.26417	11.116	2.59238		11.114	1.38388	11.114	2.64263	11.116	2.52112	11.1152	2.74814	11.1152	0.72714	11.1152	0.85508	11.116	1.15575	11.116	2.86247	11.116	4.31812
11.115	2.58019	11.115	1.76779	11.116	3.09612	11.116	5.6912	11.1161	1.99875	11.116	0.643425	11.117	2.14279	11.117	3.26437	11.117	2.59188		11.115	1.38278	11.115	2.64231	11.116	2.52037	11.116	2.74769	11.1161	0.727566	11.116	0.852626	11.117	1.15561	11.117	2.86288	11.117	4.31662
11.116	2.57983	11.116	1.76791	11.117	3.0964	11.1168	5.69043	11.1169	1.99905	11.1168	0.643114	11.118	2.14304	11.118	3.26476	11.118	2.59143		11.116	1.38218	11.116	2.6427	11.117	2.52081	11.1168	2.74719	11.1169	0.727871	11.1168	0.851554	11.118	1.15622	11.118	2.86365	11.118	4.31527
11.117	2.58051	11.117	1.76783	11.118	3.09671	11.1177	5.68975	11.1177	1.99867	11.1177	0.642226	11.118	2.14317	11.118	3.26493	11.118	2.59074		11.117	1.38332	11.117	2.64244	11.118	2.52129	11.1177	2.74675	11.1177	0.727491	11.1177	0.848494	11.118	1.15652	11.118	2.86398	11.118	4.3132
11.118	2.58007	11.118	1.76837	11.119	3.09728	11.1185	5.68888	11.1186	1.99778	11.1185	0.641432	11.119	2.14324	11.119	3.26538	11.119	2.59025		11.118	1.38259	11.118	2.64411	11.119	2.52218	11.1185	2.74619	11.1186	0.726592	11.1185	0.845757	11.119	1.15668	11.119	2.86488	11.119	4.31175
11.119	2.57935	11.118	1.76892	11.12	3.09765	11.1194	5.68791	11.1194	1.99765	11.1193	0.640569	11.12	2.14294	11.12	3.26605	11.12	2.58995		11.119	1.38138	11.118	2.64581	11.12	2.52275	11.1194	2.74555	11.1194	0.726471	11.1193	0.842783	11.12	1.15598	11.12	2.86622	11.12	4.31086
11.119	2.57835	11.119	1.76928	11.121	3.0976	11.1202	5.68711	11.1202	1.99744	11.1202	0.640543	11.121	2.14255	11.121	3.2666	11.121	2.58919		11.119	1.3797	11.119	2.6469	11.121	2.52267	11.1202	2.74503	11.1202	0.726258	11.1202	0.842693	11.121	1.15504	11.121	2.8673	11.121	4.30857
11.12	2.5779	11.12	1.76994	11.121	3.09742	11.121	5.68606	11.1211	1.99709	11.121	0.640304	11.122	2.14251	11.122	3.26681	11.122	2.58819		11.12	1.37895	11.12	2.64893	11.121	2.5224	11.121	2.74435	11.1211	0.725905	11.121	0.84187	11.122	1.15496	11.122	2.86774	11.122	4.30556
11.121	2.57722	11.121	1.77022	11.122	3.0973	11.1218	5.68497	11.1219	1.99665	11.1218	0.639608	11.123	2.14267	11.123	3.26733	11.123	2.58752		11.121	1.3778	11.121	2.6498	11.122	2.52221	11.1218	2.74364	11.1219	0.725465	11.1218	0.839471	11.123	1.15533	11.123	2.86876	11.123	4.30356
11.122	2.57703	11.122	1.77	11.123	3.09788	11.1227	5.68443	11.1227	1.99646	11.1227	0.638706	11.123	2.1428	11.123	3.26769	11.123	2.58688		11.122	1.37748	11.122	2.64912	11.123	2.52311	11.1227	2.74329	11.1227	0.725271	11.1227	0.836362	11.123	1.15565	11.123	2.86947	11.123	4.30164
11.123	2.57711	11.123	1.76995	11.124	3.09855	11.1235	5.68378	11.1236	1.99648	11.1235	0.638428	11.124	2.1427	11.124	3.26777	11.124	2.58622		11.123	1.37762	11.123	2.64896	11.124	2.52415	11.1235	2.74287	11.1236	0.725293	11.1235	0.835404	11.124	1.15542	11.124	2.86965	11.124	4.29966
11.124	2.57693	11.123	1.77066	11.125	3.09868	11.1243	5.68353	11.1244	1.99669	11.1243	0.637744	11.125	2.14263	11.125	3.26786	11.125	2.58625		11.124	1.37731	11.123	2.65115	11.125	2.52436	11.1243	2.7427	11.1244	0.725508	11.1243	0.833047	11.125	1.15524	11.125	2.86981	11.125	4.29976
11.124	2.57724	11.124	1.77074	11.126	3.0985	11.1252	5.68326	11.1252	1.99598	11.1252	0.637522	11.126	2.1426	11.126	3.26862	11.126	2.58604		11.124	1.37784	11.124	2.6514	11.126	2.52408	11.1252	2.74253	11.1252	0.7248	11.1252	0.832281	11.126	1.15516	11.126	2.87133	11.126	4.29913
11.125	2.57811	11.125	1.77101	11.126	3.0988	11.126	5.68264	11.1261	1.99544	11.126	0.637453	11.127	2.14201	11.127	3.26932	11.127	2.58547		11.125	1.3793	11.125	2.65221	11.126	2.52455	11.126	2.74213	11.1261	0.724259	11.126	0.832044	11.127	1.15377	11.127	2.87272	11.127	4.2974
11.126	2.57688	11.126	1.77055	11.127	3.09855	11.1268	5.68167	11.1269	1.99526	11.1268	0.636945	11.128	2.14204	11.128	3.26964	11.128	2.58467		11.126	1.37723	11.126	2.65079	11.127	2.52416	11.1268	2.7415	11.1269	0.724075	11.1268	0.830293	11.128	1.15385	11.128	2.87335	11.128	4.29503
11.127	2.57605	11.127	1.77035	11.128	3.09777	11.1277	5.68045	11.1277	1.99528	11.1276	0.636756	11.128	2.14241	11.128	3.26969	11.128	2.58369		11.127	1.37584	11.127	2.65018	11.128	2.52294	11.1277	2.7407	11.1277	0.724093	11.1276	0.829641	11.128	1.15473	11.128	2.87347	11.128	4.29207
11.128	2.57524	11.128	1.77097	11.129	3.09766	11.1285	5.6791	11.1286	1.99573	11.1285	0.636324	11.129	2.14211	11.129	3.26955	11.129	2.58284		11.128	1.37448	11.128	2.65211	11.129	2.52277	11.1285	2.73982	11.1286	0.724545	11.1285	0.828152	11.129	1.15401	11.129	2.87319	11.129	4.28951
11.129	2.57513	11.128	1.77154	11.13	3.09777	11.1293	5.67837	11.1294	1.99552	11.1293	0.635551	11.13	2.14225	11.13	3.26965	11.13	2.5823		11.129	1.3743	11.128	2.65385	11.13	2.52294	11.1293	2.73934	11.1294	0.724335	11.1293	0.825488	11.13	1.15435	11.13	2.87339	11.13	4.28791
11.129	2.57523	11.129	1.77188	11.131	3.09835	11.1302	5.67761	11.1302	1.99527	11.1302	0.635289	11.131	2.14269	11.131	3.26953	11.131	2.58194		11.129	1.37446	11.129	2.65488	11.131	2.52385	11.1302	2.73885	11.1302	0.724088	11.1302	0.824585	11.131	1.15539	11.131	2.87314	11.131	4.28684
11.13	2.57482	11.13	1.77157	11.131	3.09827	11.131	5.67678	11.1311	1.99527	11.131	0.63538	11.132	2.14334	11.132	3.26939	11.132	2.58174		11.13	1.37378	11.13	2.65393	11.131	2.52373	11.131	2.73831	11.1311	0.72409	11.131	0.824899	11.132	1.15692	11.132	2.87285	11.132	4.28624
11.131	2.57422	11.131	1.77186	11.132	3.09835	11.1318	5.6761	11.1319	1.99516	11.1318	0.635091	11.133	2.14342	11.132	3.26949	11.132	2.58149		11.131	1.37277	11.131	2.65483	11.132	2.52384	11.1318	2.73787	11.1319	0.723978	11.1318	0.823903	11.133	1.1571	11.132	2.87305	11.132	4.28549
11.132	2.57338	11.132	1.77201	11.133	3.09805	11.1327	5.67503	11.1327	1.99473	11.1326	0.634946	11.133	2.14346	11.133	3.26999	11.133	2.58073		11.132	1.37135	11.132	2.65528	11.133	2.52338	11.1327	2.73717	11.1327	0.723547	11.1326	0.823403	11.133	1.1572	11.133	2.87406	11.133	4.28322
11.133	2.57281	11.133	1.77233	11.134	3.09782	11.1335	5.67371	11.1336	1.99472	11.1335	0.635169	11.134	2.14355	11.134	3.27028	11.134	2.57982		11.133	1.3704	11.133	2.65629	11.134	2.52303	11.1335	2.73631	11.1336	0.723529	11.1335	0.824172	11.134	1.15742	11.134	2.87464	11.134	4.28049
11.134	2.57255	11.133	1.77217	11.135	3.09771	11.1343	5.67292	11.1344	1.99509	11.1343	0.634404	11.135	2.14354	11.135	3.2703	11.135	2.57899		11.134	1.36997	11.133	2.65579	11.135	2.52285	11.1343	2.7358	11.1344	0.723901	11.1343	0.821535	11.135	1.15739	11.135	2.87466	11.135	4.27799
11.134	2.57191	11.134	1.77214	11.136	3.0975	11.1352	5.67221	11.1352	1.99546	11.1351	0.633643	11.136	2.14303	11.136	3.27058	11.136	2.57854		11.134	1.36889	11.134	2.65569	11.136	2.52252	11.1352	2.73534	11.1352	0.724273	11.1351	0.818912	11.136	1.15618	11.136	2.87523	11.136	4.27663
11.135	2.57244	11.135	1.77174	11.136	3.09701	11.136	5.67141	11.136	1.99552	11.136	0.63282	11.137	2.1431	11.137	3.27109	11.137	2.57795		11.135	1.36978	11.135	2.65447	11.136	2.52176	11.136	2.73481	11.136	0.724331	11.136	0.816076	11.137	1.15635	11.137	2.87624	11.137	4.27487
11.136	2.57226	11.136	1.77195	11.137	3.09735	11.1368	5.67029	11.1369	1.99533	11.1368	0.632055	11.138	2.14311	11.137	3.2713	11.137	2.57728		11.136	1.36948	11.136	2.65509	11.137	2.52228	11.1368	2.73408	11.1369	0.724144	11.1368	0.813439	11.138	1.15638	11.137	2.87666	11.137	4.27288
11.137	2.57155	11.137	1.77201	11.138	3.09737	11.1377	5.66926	11.1377	1.99554	11.1376	0.631297	11.138	2.14251	11.138	3.27147	11.138	2.5764		11.137	1.36828	11.137	2.65529	11.138	2.52231	11.1377	2.73342	11.1377	0.724357	11.1376	0.810827	11.138	1.15497	11.138	2.877	11.138	4.27024
11.138	2.57092	11.138	1.77187	11.139	3.09752	11.1385	5.6679	11.1386	1.99537	11.1385	0.630845	11.139	2.14171	11.139	3.27206	11.139	2.57551		11.138	1.36723	11.138	2.65485	11.139	2.52256	11.1385	2.73253	11.1386	0.724181	11.1385	0.809269	11.139	1.15307	11.139	2.87818	11.139	4.26756
11.139	2.57039	11.138	1.77156	11.14	3.097	11.1393	5.66678	11.1394	1.99513	11.1393	0.63054	11.14	2.1415	11.14	3.2726	11.14	2.57478		11.139	1.36635	11.138	2.6539	11.14	2.52174	11.1393	2.7318	11.1394	0.723941	11.1393	0.808218	11.14	1.15257	11.14	2.87925	11.14	4.26539
11.139	2.57052	11.139	1.77146	11.141	3.0967	11.1402	5.66561	11.1402	1.99497	11.1401	0.630464	11.141	2.14158	11.141	3.27278	11.141	2.57406		11.139	1.36655	11.139	2.65359	11.141	2.52127	11.1402	2.73104	11.1402	0.723789	11.1401	0.807956	11.141	1.15278	11.141	2.87961	11.141	4.26321
11.14	2.56979	11.14	1.77175	11.141	3.09612	11.141	5.66426	11.141	1.99491	11.141	0.63059	11.142	2.14169	11.142	3.27286	11.142	2.57346		11.14	1.36533	11.14	2.6545	11.141	2.52036	11.141	2.73016	11.141	0.723724	11.141	0.808391	11.142	1.15303	11.142	2.87977	11.142	4.2614
11.141	2.56977	11.141	1.7719	11.142	3.09538	11.1418	5.66309	11.1419	1.99471	11.1418	0.630062	11.143	2.14132	11.142	3.27315	11.142	2.57299		11.141	1.36531	11.141	2.65496	11.142	2.51922	11.1418	2.7294	11.1419	0.723521	11.1418	0.806571	11.143	1.15215	11.142	2.88035	11.142	4.26
11.142	2.57026	11.142	1.77179	11.143	3.09518	11.1426	5.66159	11.1427	1.9946	11.1426	0.629593	11.143	2.14173	11.143	3.27349	11.143	2.57219		11.142	1.36612	11.142	2.65461	11.143	2.5189	11.1426	2.72842	11.1427	0.723416	11.1426	0.804954	11.143	1.15312	11.143	2.88102	11.143	4.25762
11.143	2.56957	11.143	1.77169	11.144	3.095	11.1435	5.66008	11.1435	1.99431	11.1435	0.629619	11.144	2.14128	11.144	3.2737	11.144	2.57164		11.143	1.36497	11.143	2.6543	11.144	2.51863	11.1435	2.72744	11.1435	0.723125	11.1435	0.805044	11.144	1.15207	11.144	2.88144	11.144	4.25594
11.144	2.56912	11.143	1.7716	11.145	3.09524	11.1443	5.65871	11.1444	1.99458	11.1443	0.629104	11.145	2.14064	11.145	3.27421	11.145	2.57125		11.144	1.3642	11.143	2.65403	11.145	2.51899	11.1443	2.72655	11.1444	0.723391	11.1443	0.803269	11.145	1.15056	11.145	2.88246	11.145	4.2548
11.144	2.56867	11.144	1.77169	11.146	3.09506	11.1451	5.65702	11.1452	1.99505	11.1451	0.628937	11.146	2.14081	11.146	3.2747	11.146	2.57069		11.144	1.36346	11.144	2.65431	11.146	2.51872	11.1451	2.72545	11.1452	0.723865	11.1451	0.802693	11.146	1.15096	11.146	2.88343	11.146	4.2531
11.145	2.56841	11.145	1.77216	11.146	3.09454	11.146	5.65525	11.146	1.99593	11.146	0.628139	11.147	2.14094	11.147	3.27545	11.147	2.56975		11.145	1.36302	11.145	2.65577	11.146	2.5179	11.146	2.7243	11.146	0.724748	11.146	0.799943	11.147	1.15127	11.147	2.88492	11.147	4.25028
11.146	2.56741	11.146	1.77171	11.147	3.09426	11.1468	5.65421	11.1469	1.99625	11.1468	0.627893	11.147	2.14082	11.147	3.27594	11.147	2.56875		11.146	1.36135	11.146	2.65437	11.147	2.51746	11.1468	2.72362	11.1469	0.725062	11.1468	0.799095	11.147	1.15098	11.147	2.8859	11.147	4.24731
11.147	2.56722	11.147	1.77172	11.148	3.09392	11.1476	5.65312	11.1477	1.9961	11.1476	0.627495	11.148	2.14118	11.148	3.27607	11.148	2.56768		11.147	1.36102	11.147	2.6544	11.148	2.51693	11.1476	2.72291	11.1477	0.724912	11.1476	0.797724	11.148	1.15182	11.148	2.88616	11.148	4.24409
11.148	2.56638	11.147	1.77188	11.149	3.09327	11.1485	5.65222	11.1485	1.99655	11.1485	0.627343	11.149	2.14138	11.149	3.27596	11.149	2.5669		11.148	1.35962	11.147	2.65488	11.149	2.51592	11.1485	2.72232	11.1485	0.725361	11.1485	0.7972	11.149	1.1523	11.149	2.88594	11.149	4.24176
11.149	2.56562	11.148	1.7722	11.15	3.09345	11.1493	5.65117	11.1494	1.9972	11.1493	0.626705	11.15	2.14052	11.15	3.27639	11.15	2.56609		11.149	1.35833	11.148	2.65589	11.15	2.5162	11.1493	2.72164	11.1494	0.726022	11.1493	0.795001	11.15	1.15027	11.15	2.8868	11.15	4.23933
11.149	2.56465	11.149	1.77201	11.151	3.09294	11.1501	5.64977	11.1502	1.99709	11.1501	0.626738	11.151	2.13998	11.151	3.27682	11.151	2.5654		11.149	1.35672	11.149	2.65528	11.151	2.5154	11.1501	2.72073	11.1502	0.725906	11.1501	0.795115	11.151	1.14901	11.151	2.88766	11.151	4.23725
11.15	2.56437	11.15	1.77232	11.151	3.09296	11.151	5.64814	11.151	1.99659	11.1509	0.626644	11.152	2.13954	11.152	3.27668	11.152	2.56449		11.15	1.35624	11.15	2.65625	11.151	2.51543	11.151	2.71967	11.151	0.725409	11.1509	0.794791	11.152	1.14796	11.152	2.88737	11.152	4.23453
11.151	2.56395	11.151	1.77193	11.152	3.0925	11.1518	5.64635	11.1519	1.99618	11.1518	0.626441	11.152	2.13887	11.152	3.27679	11.152	2.5638		11.151	1.35553	11.151	2.65505	11.152	2.51472	11.1518	2.7185	11.1519	0.724999	11.1518	0.794091	11.152	1.14638	11.152	2.8876	11.152	4.23247
11.152	2.56336	11.152	1.77205	11.153	3.09252	11.1526	5.64471	11.1527	1.99622	11.1526	0.62624	11.153	2.13873	11.153	3.27691	11.153	2.56349		11.152	1.35455	11.152	2.65541	11.153	2.51475	11.1526	2.71744	11.1527	0.725039	11.1526	0.793398	11.153	1.14606	11.153	2.88783	11.153	4.23154
11.153	2.56357	11.152	1.77211	11.154	3.09201	11.1535	5.64357	11.1535	1.99627	11.1534	0.626049	11.154	2.13855	11.154	3.27665	11.154	2.56277		11.153	1.3549	11.152	2.65561	11.154	2.51396	11.1535	2.71669	11.1535	0.725089	11.1534	0.79274	11.154	1.14563	11.154	2.88732	11.154	4.22938
11.153	2.56215	11.153	1.77176	11.155	3.09145	11.1543	5.64248	11.1544	1.99699	11.1543	0.625866	11.155	2.13795	11.155	3.27695	11.155	2.56157		11.153	1.35252	11.153	2.65453	11.155	2.51309	11.1543	2.71598	11.1544	0.725803	11.1543	0.792109	11.155	1.14421	11.155	2.8879	11.155	4.22578
11.154	2.56155	11.154	1.77174	11.156	3.09091	11.1551	5.64135	11.1552	1.99691	11.1551	0.626003	11.156	2.13732	11.156	3.27667	11.156	2.56103		11.154	1.3515	11.154	2.65447	11.156	2.51224	11.1551	2.71524	11.1552	0.725724	11.1551	0.792582	11.156	1.14274	11.156	2.88734	11.156	4.22417
11.155	2.56124	11.155	1.77188	11.156	3.09063	11.156	5.64002	11.156	1.99723	11.156	0.626108	11.157	2.13693	11.157	3.2759	11.157	2.56038		11.155	1.351	11.155	2.6549	11.156	2.51181	11.156	2.71438	11.156	0.726046	11.156	0.792943	11.157	1.14181	11.157	2.88581	11.157	4.22221
11.156	2.56092	11.156	1.77254	11.157	3.09057	11.1568	5.63838	11.1569	1.99744	11.1568	0.627017	11.157	2.13634	11.157	3.2752	11.157	2.55981		11.156	1.35045	11.156	2.65693	11.157	2.51171	11.1568	2.71331	11.1569	0.726262	11.1568	0.796076	11.157	1.14043	11.157	2.88443	11.157	4.22049
11.157	2.56089	11.157	1.77282	11.158	3.08993	11.1576	5.63678	11.1577	1.9968	11.1576	0.627429	11.158	2.13613	11.158	3.27501	11.158	2.55902		11.157	1.3504	11.157	2.65776	11.158	2.51071	11.1576	2.71227	11.1577	0.725615	11.1576	0.797496	11.158	1.13994	11.158	2.88405	11.158	4.21812
11.158	2.56058	11.157	1.77236	11.159	3.08916	11.1585	5.63557	11.1585	1.99625	11.1584	0.627196	11.159	2.13606	11.159	3.27479	11.159	2.55796		11.158	1.34988	11.157	2.65638	11.159	2.50951	11.1585	2.71148	11.1585	0.725069	11.1584	0.796693	11.159	1.13977	11.159	2.88361	11.159	4.21496
[truncated: 10,633 more rows]
