# Supplementary material for: Conformational dynamics and membrane insertion mechanism of B4GALNT1 in ganglioside synthesis
Source: Nat Commun. 2025 Jul 1;16:5442. doi: 10.1038/s41467-025-60593-9 (PMC12217166; doi:10.1038/s41467-025-60593-9)
Supplement: Supplementary file 6 — Source Data [file 41467_2025_60593_MOESM6_ESM.zip › Activity_Assay_Data_For_Paper_Master.xlsx]

## Sheet: Assay_1_Data
Raw Data	Raw Data		Standard			Raw Data		Standard			Raw Data		Standard			Raw Data				Standard			Molecular Weight	55529		*15 minute Assay Incubation
	Lipid	RLU	[UDP] (nM)	RLU		Lipid	RLU	[UDP] (nM)	RLU		Lipid	RLU	[UDP] (nM)	RLU		Lipid	Repeat 1	Repeat 2	Repeat 3	[UDP] nM	RLU		[B4GALNT1] (nM)	250		*250 uM Lipid
	LacCer	73881	2000	477534		LacCer	68121	2000	447055		LacCer	78231	2000	462912		GM3	742610	667299	683624	2000	705947		nmol	0.00625
	GD3	488038	1000	182192		GD3	491504	1000	170260		GD3	510706	1000	177659		PC only	3706	3536	3434	1000	283969		mol	6.25e-12
	PC only	10585	500	75530		PC only	12369	500	73931		PC only	11224	500	75085						500	120560		mass (g)	3.47056e-07
			250	34486				250	34530				250	34486						250	55542		mass (mg)	0.000347056
			125	17065				125	16612				125	17095						125	26225
			62.5	7539				62.5	8360				62.5	8630						62.5	13195
			31.25	4553				31.25	4391				31.25	4731						31.25	6932
			0	624				0	797				0	718						0	1722
Interpolated Values																	[UDP] nM
		[UDP] (nM)					[UDP] (nM)					[UDP] (nM)					Repeat 1	Repeat 2	Repeat 3
	LacCer	385.088				LacCer	375.832				LacCer	410.619				GM3	2192.01	1975.85	2022.71
	GD3	2149.28				GD3	2306.62				GD3	2312.79				PC only	71.128	70.64	70.3472
	PC	115.465				PC	121.582				PC	115.899
Subtracted Control																	[UDP] nM
		[UDP] (nM)					[UDP] (nM)					[UDP] (nM)					Repeat 1	Repeat 2	Repeat 3
	LacCer	269.623				LacCer	254.25				LacCer	294.719				GM3	2120.89	1905.21	1952.36
	GD3	2033.82				GD3	2185.03				GD3	2196.89
Grouped Data		[UDP] (nM)
		Repeat 1	Repeat 2	Repeat 3
	LacCer	269.623	254.25	294.719
	GM3	2120.89	1905.21	1952.36
	GD3	2033.82	2185.03	2196.89
Conversion to nmol		[UDP] (nmol)
		Repeat 1	Repeat 2	Repeat 3
	LacCer	0.00674058	0.00635624	0.00736798
	GM3	0.0530222	0.0476302	0.048809
	GD3	0.0508454	0.0546258	0.0549223
Conversion to nmol/mg		[UDP] (nmol/mg)
		Repeat 1	Repeat 2	Repeat 3
	LacCer	19.4222	18.3147	21.2299
	GM3	152.777	137.241	140.637
	GD3	146.505	157.398	158.252
Conversion to nmol/mg/hr		[UDP] (nmol/mg)
		Repeat 1	Repeat 2	Repeat 3
	LacCer	77.6886	73.2589	84.9197
	GM3	611.107	548.962	562.548
	GD3	586.019	629.59	633.007

## Sheet: Assay_1_R
Activity	Lipid	Repeat
77.6886	LacCer	Repeat 1
73.2589	LacCer	Repeat 2
84.9197	LacCer	Repeat 3
611.107	GM3	Repeat 1
548.962	GM3	Repeat 2
562.548	GM3	Repeat 3
586.019	GD3	Repeat 1
629.59	GD3	Repeat 2
633.007	GD3	Repeat 3

## Sheet: Assay_2_Data
Raw Data		1			2			3				[UDP] nM	RLU		Molecular Weight	55529		*15 minute Assay Incubation
	Mutant	GM3+Ni	GM3 No Ni	Sialyllactose	GM3+Ni	GM3 No Ni	Sialyllactose	GM3+Ni	GM3 No Ni	Sialyllactose		2000	705947		[B4GALNT1] (nM)	250		*250 uM Lipid
	WT	742610	18028	12019	667299	18496	11946	683624	17207	8600		1000	283969		nmol	0.00625
	Ctrl	3706	3919	4040	3536	4294	3803	3434	3858	3625		500	120560		mol	6.25e-12
												250	55542		mass (g)	3.47056e-07
												125	26225		mass (mg)	0.000347056
												62.5	13195
												31.25	6932
												0	1722
Interpolated Data		[UDP] (nM)
		1			2			3
	Mutant	GM3+Ni	GM3 No Ni	Sialyllactose	GM3+Ni	GM3 No Ni	Sialyllactose	GM3+Ni	GM3 No Ni	Sialyllactose
	WT	2192.01	112.237	94.9889	1975.85	113.58	94.7794	2022.71	109.88	85.1753
	Ctrl	71.128	71.7394	72.0867	70.64	72.8157	71.4064	70.3472	71.5643	70.8955
Subtracted Control		[UDP] (nM)
		1			2			3
	Mutant	GM3+Ni	GM3 No Ni	Sialyllactose	GM3+Ni	GM3 No Ni	Sialyllactose	GM3+Ni	GM3 No Ni	Sialyllactose
	WT	2120.89	40.4972	22.9022	1905.21	40.7642	23.373	1952.36	38.3158	14.2798
Conversion to nmol		[UDP] (nmol)
		1			2			3
	Mutant	GM3+Ni	GM3 No Ni	Sialyllactose	GM3+Ni	GM3 No Ni	Sialyllactose	GM3+Ni	GM3 No Ni	Sialyllactose
	WT	0.0530222	0.00101243	0.000572556	0.0476302	0.0010191	0.000584324	0.048809	0.000957896	0.000356995
Conversion to nmol/mg		[UDP] (nmol/mg)
		1			2			3
	Mutant	GM3+Ni	GM3 No Ni	Sialyllactose	GM3+Ni	GM3 No Ni	Sialyllactose	GM3+Ni	GM3 No Ni	Sialyllactose
	WT	152.777	2.91719	1.64975	137.241	2.93642	1.68366	140.637	2.76006	1.02864
Conversion to nmol/mg		[UDP] (nmol/mg/hr)
		1			2			3
	Mutant	GM3+Ni	GM3 No Ni	Sialyllactose	GM3+Ni	GM3 No Ni	Sialyllactose	GM3+Ni	GM3 No Ni	Sialyllactose
	WT	611.107	11.6688	6.599	548.962	11.7457	6.73463	562.548	11.0402	4.11455

## Sheet: Assay_2_R
Condition	Activity	Repeat
GM3 + DGS-NTA(Ni)	611.107	Repeat 1
GM3	11.6688	Repeat 1
Sialyl- lactose	6.599	Repeat 1
GM3 + DGS-NTA(Ni)	548.962	Repeat 2
GM3	11.7457	Repeat 2
Sialyl- lactose	6.73463	Repeat 2
GM3 + DGS-NTA(Ni)	562.548	Repeat 3
GM3	11.0402	Repeat 3
Sialyl- lactose	4.11455	Repeat 3

## Sheet: Assay_3_Data
Raw Data		Repeat 1						Repeat 2						Repeat 3						Repeat 1						Repeat 2						Repeat 3					*15 minute Assay Incubation
	Raw	WT	R288H	D358A	R505H		Raw	WT	R288H	D358A	R505H		Raw	WT	R288H	D358A	R505H		Raw	WT	R59A	R66A	R505H		Raw	WT	R59A	R66A	R505H		Raw	WT	R59A	R66A	R505H		*250 uM Lipid
	GD3	261893	7818	1570	1248		GD3	315480	8409	1877	1588		GD3	174870	4557	1621	1041		GD3	734255	255271	704392	22711		GD3	507547	181130	405612	14565		GD3	760716	277328	703806	29455
	Control	7345	4242	2281	1180		Control	6155	3814	2225	1146		Control	5015	3029	1967	889		Control	17233	12865	16778	6042		Control	10775	18927	8866	2594		Control	18528	14269	17383	5757
Subtracted Control		Repeat 1						Repeat 2						Repeat 3						Repeat 1						Repeat 2						Repeat 3
	Raw	WT	R288H	D358A	R505H		Raw	WT	R288H	D358A	R505H		Raw	WT	R288H	D358A	R505H		Raw	WT	R59A	R66A	R505H		Raw	WT	R59A	R66A	R505H		Raw	WT	R59A	R66A	R505H
	GD3	254548	3576	-711	68		GD3	309325	4595	-348	442		GD3	169855	1528	-346	152		GD3	717022	242406	687614	16669		GD3	496772	162203	396746	11971		GD3	742188	263059	686423	23698
%WT Activity		Repeat 1						Repeat 2						Repeat 3						Repeat 1						Repeat 2						Repeat 3
	Raw	WT	R288H	D358A	R505H		Raw	WT	R288H	D358A	R505H		Raw	WT	R288H	D358A	R505H		Raw	WT	R59A	R66A	R505H		Raw	WT	R59A	R66A	R505H		Raw	WT	R59A	R66A	R505H
	GD3		1.40484	-0.279319	0.026714		GD3		1.48549	-0.112503	0.142892		GD3		0.899591	-0.203703	0.0894881		GD3		33.8073	95.8986	2.32475		GD3		32.6514	79.8648	2.40976		GD3		35.4437	92.4864	3.19299
%WT Activity		%WT Activity
	Mutant	Repeat 1	Repeat 2	Repeat 3	Repeat 4	Repeat 5	Repeat 6
	R59A	33.8073	32.6514	35.4437
	R66A	95.8986	79.8648	92.4864
	R288H	1.40484	1.48549	0.899591
	D358A	-0.279319	-0.112503	-0.203703
	R505H	0.026714	0.142892	0.0894881	2.32475	2.40976	3.19299

## Sheet: Assay_3_R
%WT Activity	Mutant	Repeat
33.8073	R59A	Repeat 1
32.6514	R59A	Repeat 2
35.4437	R59A	Repeat 3
95.8986	R66A	Repeat 1
79.8648	R66A	Repeat 2
92.4864	R66A	Repeat 3
1.40484	R288H	Repeat 1
1.48549	R288H	Repeat 2
0.899591	R288H	Repeat 3
-0.279319	D358A	Repeat 1
-0.112503	D358A	Repeat 2
-0.203703	D358A	Repeat 3
0.026714	R505H	Repeat 1
0.142892	R505H	Repeat 2
0.0894881	R505H	Repeat 3
2.32475	R505H	Repeat 4
2.40976	R505H	Repeat 5
3.19299	R505H	Repeat 6

## Sheet: Assay_4_Data
Raw Data		Repeat 1						Repeat 2						Repeat 3						WT			F93W				*15 minute Assay Incubation
	Raw	WT	F93R	W491F	W491N		Raw	WT	F93R	W491F	W491N		Raw	WT	F93R	W491F	W491N		Lipid	R1	R2	R3	R1	R2	R3		*250 uM Lipid
	LacCer	73881	22041	64459	27966		LacCer	68121	21949	61213	25634		LacCer	78231	16806	62194	20138		LacCer	7541	4796	16676	19340	11902	45934
	GM3	50914	15982	39061	17021		GM3	92409	29746	66981	19287		GM3	81732	22299	56950	15549		GM3	63052	90070	202227	159326	218588	515639
	GD3	488038	89845	346038	39747		GD3	491504	110831	417522	50433		GD3	510706	93981	349278	41289		GD3	132402	230744	53429	338740	533516	133048
	Control	10585	9945	12176	11316		Control	12369	10312	12926	10997		Control	11224	9790	12071	10878		PC Only	3647	3921	4816	7712	7805	7592
Subtracted Control		Repeat 1						Repeat 2						Repeat 3						WT			F93W
	Raw	WT	F93R	W491F	W491N		Raw	WT	F93R	W491F	W491N		Raw	WT	F93R	W491F	W491N		Lipid	R1	R2	R3	R1	R2	R3
	LacCer	63296	12096	52283	16650		LacCer	55752	11637	48287	14637		LacCer	67007	7016	50123	9260		LacCer	3894	875	11860	11628	4097	38342
	GM3	40329	6037	26885	5705		GM3	80040	19434	54055	8290		GM3	70508	12509	44879	4671		GM3	59405	86149	197411	151614	210783	508047
	GD3	477453	79900	333862	28431		GD3	479135	100519	404596	39436		GD3	499482	84191	337207	30411		GD3	128755	226823	48613	331028	525711	125456
	Control	0	0	0	0		Control	0	0	0	0		Control	0	0	0	0		PC Only	0	0	0	0	0	0
%WT Activity		Repeat 1						Repeat 2						Repeat 3						WT			F93W
	Raw	WT	F93R	W491F	W491N		Raw	WT	F93R	W491F	W491N		Raw	WT	F93R	W491F	W491N		Lipid	R1	R2	R3	R1	R2	R3
	LacCer		19.1102	82.6008	26.305		LacCer		20.8728	86.6103	26.2538		LacCer		10.4705	74.8026	13.8195		LacCer				298.613	468.229	323.288
	GM3		14.9694	66.6642	14.1461		GM3		24.2804	67.535	10.3573		GM3		17.7412	63.6509	6.62478		GM3				255.221	244.673	257.355
	GD3		16.7346	69.9256	5.95472		GD3		20.9793	84.443	8.23067		GD3		16.8557	67.5113	6.08851		GD3				257.099	231.771	258.071
Grouped Data		LacCer %WT Activity						GM3 %WT Activity						GD3 %WT Activity
	Mutant	Repeat 1	Repeat 2	Repeat 3			Mutant	Repeat 1	Repeat 2	Repeat 3			Mutant	Repeat 1	Repeat 2	Repeat 3
	F93R	19.1102	20.8728	10.4705			F93R	14.9694	24.2804	17.7412			F93R	16.7346	20.9793	16.8557
	F93W	298.613	468.229	323.288			F93W	255.221	244.673	257.355			F93W	257.099	231.771	258.071
	W491N	26.305	26.2538	13.8195			W491N	14.1461	10.3573	6.62478			W491N	5.95472	8.23067	6.08851
	W491F	82.6008	86.6103	74.8026			W491F	66.6642	67.535	63.6509			W491F	69.9256	84.443	67.5113

## Sheet: Assay_4_R
%WT Activity	Lipid	Mutant	Repeat
19.1102	LacCer	F93R	1
20.8728	LacCer	F93R	2
10.4705	LacCer	F93R	3
298.613	LacCer	F93W	1
468.229	LacCer	F93W	2
323.288	LacCer	F93W	3
26.305	LacCer	W491N	1
26.2538	LacCer	W491N	2
13.8195	LacCer	W491N	3
82.6008	LacCer	W491F	1
86.6103	LacCer	W491F	2
74.8026	LacCer	W491F	3
14.9694	GM3	F93R	1
24.2804	GM3	F93R	2
17.7412	GM3	F93R	3
255.221	GM3	F93W	1
244.673	GM3	F93W	2
257.355	GM3	F93W	3
14.1461	GM3	W491N	1
10.3573	GM3	W491N	2
6.62478	GM3	W491N	3
66.6642	GM3	W491F	1
67.535	GM3	W491F	2
63.6509	GM3	W491F	3
16.7346	GD3	F93R	1
20.9793	GD3	F93R	2
16.8557	GD3	F93R	3
257.099	GD3	F93W	1
231.771	GD3	F93W	2
258.071	GD3	F93W	3
5.95472	GD3	W491N	1
8.23067	GD3	W491N	2
6.08851	GD3	W491N	3
69.9256	GD3	W491F	1
84.443	GD3	W491F	2
67.5113	GD3	W491F	3

## Sheet: Assay_5_Data
Raw Data		1			2			3
	Mutant	GM3+Ni	GM3 No Ni	Sialyllactose	GM3+Ni	GM3 No Ni	Sialyllactose	GM3+Ni	GM3 No Ni	Sialyllactose
	WT	742610	18028	12019	667299	18496	11946	683624	17207	8600
	F93R	191876	12569	12158	195622	13106	12210	155571	13366	9898
	W491N	34441	9937	9053	34882	8769	9190	36153	9228	8075
	Ctrl	3706	3919	4040	3536	4294	3803	3434	3858	3625
Subtracted Control		1			2			3
	Mutant	GM3+Ni	GM3 No Ni	Sialyllactose	GM3+Ni	GM3 No Ni	Sialyllactose	GM3+Ni	GM3 No Ni	Sialyllactose
	WT	738904	14109	7979	663763	14202	8143	680190	13349	4975
	F93R	188170	8650	8118	192086	8812	8407	152137	9508	6273
	W491N	30735	6018	5013	31346	4475	5387	32719	5370	4450
	Ctrl	0	0	0	0	0	0	0	0	0
%WT Activity		1			2			3
	Mutant	GM3+Ni	GM3 No Ni	Sialyllactose	GM3+Ni	GM3 No Ni	Sialyllactose	GM3+Ni	GM3 No Ni	Sialyllactose
	F93R	25.4661	61.3084	101.742	28.9389	62.0476	103.242	22.3668	71.2263	126.09
	W491N	4.15954	42.6536	62.8274	4.72247	31.5096	66.155	4.81027	40.2277	89.4472

## Sheet: Assay_5_R
%WT Activity	Mutant	Condition	Repeat
25.4661	F93R	GM3 + DGS-NTA(Ni)	Repeat 1
61.3084	F93R	GM3	Repeat 1
101.742	F93R	Sialyl- lactose	Repeat 1
4.15954	W491N	GM3 + DGS-NTA(Ni)	Repeat 1
42.6536	W491N	GM3	Repeat 1
62.8274	W491N	Sialyl- lactose	Repeat 1
100	WT	GM3 + DGS-NTA(Ni)	Repeat 1
100	WT	GM3	Repeat 1
100	WT	Sialyl- lactose	Repeat 1
28.9389	F93R	GM3 + DGS-NTA(Ni)	Repeat 2
62.0476	F93R	GM3	Repeat 2
103.242	F93R	Sialyl- lactose	Repeat 2
4.72247	W491N	GM3 + DGS-NTA(Ni)	Repeat 2
31.5096	W491N	GM3	Repeat 2
66.155	W491N	Sialyl- lactose	Repeat 2
100	WT	GM3 + DGS-NTA(Ni)	Repeat 2
100	WT	GM3	Repeat 2
100	WT	Sialyl- lactose	Repeat 2
22.3668	F93R	GM3 + DGS-NTA(Ni)	Repeat 3
71.2263	F93R	GM3	Repeat 3
126.09	F93R	Sialyl- lactose	Repeat 3
4.81027	W491N	GM3 + DGS-NTA(Ni)	Repeat 3
40.2277	W491N	GM3	Repeat 3
89.4472	W491N	Sialyl- lactose	Repeat 3
100	WT	GM3 + DGS-NTA(Ni)	Repeat 3
100	WT	GM3	Repeat 3
100	WT	Sialyl- lactose	Repeat 3

[truncated: 8 more sheets: Supp_1_Data, Supp_1_R, Supp_2-3_Data, Supp_2-3_R, Supp_2C_Data, Supp_2C_R, Supp_4-5_Data, Supp_4-5_R]
