# Supplementary material for: Conformational dynamics and membrane insertion mechanism of B4GALNT1 in ganglioside synthesis
Source: Nat Commun. 2025 Jul 1;16:5442. doi: 10.1038/s41467-025-60593-9 (PMC12217166; doi:10.1038/s41467-025-60593-9)
Supplement: Supplementary file 6 — Source Data [file 41467_2025_60593_MOESM6_ESM.zip › MD_Data_For_Paper_Master.xlsx]

## Sheet: Fig_5A_1
Time	Distance	Repeat
0	3.09153	MD1
1	3.03961	MD1
2	3.17173	MD1
3	3.24817	MD1
4	2.99008	MD1
5	3.25471	MD1
6	3.34536	MD1
7	3.43039	MD1
8	2.94616	MD1
9	2.7223	MD1
10	1.63286	MD1
11	2.1089	MD1
12	2.46937	MD1
13	2.35704	MD1
14	2.69963	MD1
15	2.57606	MD1
16	2.30435	MD1
17	2.24107	MD1
18	2.48031	MD1
19	2.73658	MD1
20	3.08064	MD1
21	3.28069	MD1
22	3.33399	MD1
23	3.01758	MD1
24	3.15723	MD1
25	3.19385	MD1
26	2.62663	MD1
27	3.35566	MD1
28	3.01433	MD1
29	2.70419	MD1
30	3.23961	MD1
31	3.39583	MD1
32	3.49231	MD1
33	3.83644	MD1
34	3.79358	MD1
35	3.46454	MD1
36	3.70393	MD1
37	3.03302	MD1
38	3.9124	MD1
39	4.25328	MD1
40	3.64578	MD1
41	3.68785	MD1
42	4.32967	MD1
43	3.67062	MD1
44	2.83935	MD1
45	3.37611	MD1
46	3.57591	MD1
47	3.844	MD1
48	3.33024	MD1
49	3.50426	MD1
50	3.67723	MD1
51	3.69555	MD1
52	4.16493	MD1
53	4.16321	MD1
54	3.90689	MD1
55	3.71634	MD1
56	3.74664	MD1
57	3.42524	MD1
58	3.01163	MD1
59	2.38422	MD1
60	2.59372	MD1
61	2.26613	MD1
62	2.47239	MD1
63	2.96288	MD1
64	2.06369	MD1
65	1.80035	MD1
66	1.29835	MD1
67	1.36543	MD1
68	1.20571	MD1
69	0.845329	MD1
70	0.845749	MD1
71	1.09602	MD1
72	1.37504	MD1
73	0.959906	MD1
74	0.931932	MD1
75	1.04617	MD1
76	0.49621	MD1
77	0.872654	MD1
78	0.497923	MD1
79	0.471139	MD1
80	0.433197	MD1
81	0.427425	MD1
82	0.446033	MD1
83	0.479668	MD1
84	0.424951	MD1
85	0.479249	MD1
86	0.441352	MD1
87	0.516547	MD1
88	0.514085	MD1
89	0.497818	MD1
90	0.495104	MD1
91	0.532587	MD1
92	0.60365	MD1
93	0.641579	MD1
94	0.98859	MD1
95	1.02264	MD1
96	1.09194	MD1
97	1.27729	MD1
98	1.30054	MD1
99	1.10201	MD1
100	1.41613	MD1
101	1.18385	MD1
102	0.964162	MD1
103	1.17922	MD1
104	0.863225	MD1
105	0.847746	MD1
106	0.844719	MD1
107	1.06215	MD1
108	1.08536	MD1
109	0.859758	MD1
110	1.21236	MD1
111	1.2715	MD1
112	1.18859	MD1
113	1.62829	MD1
114	1.80516	MD1
115	1.98153	MD1
116	1.73443	MD1
117	2.17252	MD1
118	2.17961	MD1
119	1.75193	MD1
120	1.85156	MD1
121	2.10454	MD1
122	1.99688	MD1
123	2.39658	MD1
124	2.63487	MD1
125	2.49919	MD1
126	3.06498	MD1
127	2.41823	MD1
128	2.34315	MD1
129	2.29257	MD1
130	1.73297	MD1
131	1.7446	MD1
132	1.97699	MD1
133	1.73507	MD1
134	1.4064	MD1
135	1.19382	MD1
136	1.49039	MD1
137	1.30088	MD1
138	1.56379	MD1
139	1.44271	MD1
140	1.27374	MD1
141	1.22689	MD1
142	1.05489	MD1
143	1.34697	MD1
144	0.496222	MD1
145	0.971989	MD1
146	0.907221	MD1
147	1.17062	MD1
148	1.18749	MD1
149	1.38984	MD1
150	1.05206	MD1
151	1.32296	MD1
152	1.09476	MD1
153	1.05866	MD1
154	0.483233	MD1
155	0.834858	MD1
156	1.30748	MD1
157	1.12542	MD1
158	0.914586	MD1
159	1.14838	MD1
160	0.525338	MD1
161	0.506302	MD1
162	0.832869	MD1
163	0.923935	MD1
164	0.493851	MD1
165	1.03867	MD1
166	1.51839	MD1
167	1.0996	MD1
168	1.4263	MD1
169	1.66344	MD1
170	1.98516	MD1
171	1.26014	MD1
172	1.31094	MD1
173	1.04661	MD1
174	1.39703	MD1
175	1.27187	MD1
176	1.11003	MD1
177	1.04585	MD1
178	0.956325	MD1
179	1.33868	MD1
180	0.842676	MD1
181	1.0668	MD1
182	0.517095	MD1
183	1.15416	MD1
184	1.16806	MD1
185	0.711981	MD1
186	1.03731	MD1
187	0.973684	MD1
188	0.772272	MD1
189	0.734519	MD1
190	1.18097	MD1
191	0.754766	MD1
192	0.70875	MD1
193	0.749052	MD1
194	0.771976	MD1
195	0.530312	MD1
196	0.444566	MD1
197	0.602363	MD1
198	1.00787	MD1
199	0.85891	MD1
200	0.989542	MD1
201	1.00381	MD1
202	1.31846	MD1
203	0.920327	MD1
204	0.928243	MD1
205	1.1029	MD1
206	1.0912	MD1
207	1.18922	MD1
208	1.40282	MD1
209	0.845676	MD1
210	0.925729	MD1
211	0.809533	MD1
212	1.06333	MD1
213	0.945338	MD1
214	1.05789	MD1
215	1.16994	MD1
216	1.61185	MD1
217	1.30222	MD1
218	1.15183	MD1
219	1.22392	MD1
220	1.37627	MD1
221	1.66327	MD1
222	1.41863	MD1
223	1.42104	MD1
224	1.00849	MD1
225	1.03631	MD1
226	1.56428	MD1
227	1.58148	MD1
228	1.58133	MD1
229	1.59365	MD1
230	1.83114	MD1
231	1.94869	MD1
232	1.99811	MD1
233	2.90825	MD1
234	3.02266	MD1
235	2.8639	MD1
236	2.76053	MD1
237	2.94866	MD1
238	3.2163	MD1
239	3.43951	MD1
240	2.97602	MD1
241	3.12525	MD1
242	2.81504	MD1
243	3.58408	MD1
244	2.72919	MD1
245	3.23043	MD1
246	3.26983	MD1
247	3.40932	MD1
248	2.49684	MD1
249	2.70406	MD1
250	3.51005	MD1
251	4.19765	MD1
252	3.34451	MD1
253	3.80149	MD1
254	3.87682	MD1
255	4.11162	MD1
256	4.27497	MD1
257	4.31787	MD1
258	3.63918	MD1
259	3.70801	MD1
260	4.08583	MD1
261	3.74292	MD1
262	3.94706	MD1
263	3.84673	MD1
264	3.87604	MD1
265	3.47368	MD1
266	2.91175	MD1
267	3.23703	MD1
268	3.23311	MD1
269	3.54845	MD1
270	3.56999	MD1
271	3.41346	MD1
272	4.04798	MD1
273	3.98091	MD1
274	4.15602	MD1
275	4.43227	MD1
276	4.61023	MD1
277	4.30049	MD1
278	3.9971	MD1
279	4.1226	MD1
280	3.45252	MD1
281	3.62096	MD1
282	3.4658	MD1
283	3.37375	MD1
284	3.49821	MD1
285	3.76062	MD1
286	3.8079	MD1
287	4.07958	MD1
288	3.78081	MD1
289	3.49871	MD1
290	3.72829	MD1
291	3.86996	MD1
292	3.99191	MD1
293	3.64479	MD1
294	3.56607	MD1
295	3.47735	MD1
296	3.82675	MD1
297	3.48023	MD1
298	3.60688	MD1
299	3.2444	MD1
300	3.57406	MD1
301	2.94543	MD1
302	3.14961	MD1
303	3.18969	MD1
304	3.10806	MD1
305	3.14029	MD1
306	3.00035	MD1
307	3.00881	MD1
308	3.15789	MD1
309	3.07093	MD1
310	3.45893	MD1
311	3.27987	MD1
312	3.17108	MD1
313	2.57632	MD1
314	2.36514	MD1
315	2.7385	MD1
316	2.28237	MD1
317	2.59613	MD1
318	2.32192	MD1
319	2.39215	MD1
320	2.59322	MD1
321	2.40929	MD1
322	2.20012	MD1
323	2.54677	MD1
324	2.68112	MD1
325	2.3845	MD1
326	2.87327	MD1
327	3.06498	MD1
328	3.02792	MD1
329	3.00956	MD1
330	3.17236	MD1
331	3.14463	MD1
332	2.18163	MD1
333	3.11049	MD1
334	2.90242	MD1
335	3.24275	MD1
336	2.95166	MD1
337	3.87556	MD1
338	3.52066	MD1
339	3.43079	MD1
340	3.27291	MD1
341	3.4141	MD1
342	3.27266	MD1
343	3.40378	MD1
344	2.80151	MD1
345	3.40884	MD1
346	3.33071	MD1
347	3.84061	MD1
348	3.26007	MD1
349	3.66801	MD1
350	3.62236	MD1
351	3.27052	MD1
352	3.27322	MD1
353	3.8298	MD1
354	2.69265	MD1
355	3.11581	MD1
356	3.53134	MD1
357	3.47652	MD1
358	3.40782	MD1
359	3.04554	MD1
360	2.57447	MD1
361	2.77565	MD1
362	2.95479	MD1
363	2.93843	MD1
364	3.49489	MD1
365	3.51972	MD1
366	3.48268	MD1
367	3.50566	MD1
368	2.74051	MD1
369	3.01837	MD1
370	3.52832	MD1
371	4.24175	MD1
372	3.59423	MD1
373	3.58132	MD1
374	3.79588	MD1
375	3.62804	MD1
376	3.52426	MD1
377	3.55185	MD1
378	3.96347	MD1
379	4.08914	MD1
380	3.81308	MD1
381	3.71926	MD1
382	3.63776	MD1
383	3.92711	MD1
384	4.15273	MD1
385	4.32395	MD1
386	4.28521	MD1
387	4.28507	MD1
388	5.04159	MD1
389	5.07591	MD1
390	4.29978	MD1
391	3.69662	MD1
392	3.64278	MD1
393	3.97245	MD1
394	4.19747	MD1
395	4.66475	MD1
396	4.15946	MD1
397	4.39352	MD1
398	4.29765	MD1
399	4.36903	MD1
400	4.40898	MD1
401	4.02893	MD1
402	4.48621	MD1
403	3.983	MD1
404	3.87847	MD1
405	3.64254	MD1
406	4.09103	MD1
407	4.74473	MD1
408	4.26108	MD1
409	4.3599	MD1
410	4.03864	MD1
411	4.06127	MD1
412	4.20014	MD1
413	4.88051	MD1
414	4.97225	MD1
415	5.16462	MD1
416	5.18454	MD1
417	4.82847	MD1
418	5.23446	MD1
419	4.57257	MD1
420	4.85054	MD1
421	4.77114	MD1
422	3.86251	MD1
423	3.89481	MD1
424	4.39884	MD1
425	4.15293	MD1
426	4.28185	MD1
427	3.93722	MD1
428	3.5305	MD1
429	3.63889	MD1
430	4.63921	MD1
431	3.81692	MD1
432	4.22429	MD1
433	4.47655	MD1
434	4.41102	MD1
435	3.82619	MD1
436	4.79063	MD1
437	4.34526	MD1
438	4.22997	MD1
439	4.30703	MD1
440	4.93961	MD1
441	4.26221	MD1
442	4.65664	MD1
443	4.65048	MD1
444	3.81466	MD1
445	3.7831	MD1
446	3.95456	MD1
447	4.83051	MD1
448	4.68958	MD1
449	4.6764	MD1
450	4.71884	MD1
451	4.69407	MD1
452	4.64352	MD1
453	4.767	MD1
454	4.67309	MD1
455	4.69003	MD1
456	4.844	MD1
457	3.88595	MD1
458	3.89589	MD1
459	4.41219	MD1
460	3.91449	MD1
461	3.54155	MD1
462	4.01649	MD1
463	4.09768	MD1
464	4.09538	MD1
465	3.70999	MD1
466	3.34777	MD1
467	3.95329	MD1
468	3.18193	MD1
469	3.2292	MD1
470	3.09518	MD1
471	3.2278	MD1
472	3.55473	MD1
473	3.46018	MD1
474	3.04393	MD1
475	3.2554	MD1
476	2.86541	MD1
477	2.58205	MD1
478	2.48536	MD1
479	2.52637	MD1
480	2.3769	MD1
481	2.64103	MD1
482	3.26899	MD1
483	3.00099	MD1
484	3.03773	MD1
485	3.10241	MD1
486	3.27013	MD1
487	3.27567	MD1
488	3.28211	MD1
489	2.63566	MD1
490	2.86088	MD1
491	2.09868	MD1
492	2.34353	MD1
493	2.40505	MD1
494	2.86565	MD1
495	2.64918	MD1
496	2.39453	MD1
497	2.36194	MD1
498	1.9305	MD1
499	2.96458	MD1
500	3.58667	MD1
501	3.52706	MD1
502	3.27855	MD1
503	2.69447	MD1
504	2.73558	MD1
505	2.85517	MD1
506	2.29755	MD1
507	2.25649	MD1
508	1.89479	MD1
509	2.10376	MD1
510	2.06555	MD1
511	1.91548	MD1
512	1.58489	MD1
513	2.09365	MD1
514	2.01557	MD1
515	1.43234	MD1
516	1.65803	MD1
517	1.36618	MD1
518	1.21416	MD1
519	1.73529	MD1
520	1.47086	MD1
521	1.5558	MD1
522	1.72707	MD1
523	1.61546	MD1
524	1.85992	MD1
525	1.57082	MD1
526	1.75067	MD1
527	1.64445	MD1
528	1.65095	MD1
529	1.47645	MD1
530	1.71434	MD1
531	1.47483	MD1
532	0.878875	MD1
533	0.997119	MD1
534	1.01341	MD1
535	1.38725	MD1
536	1.56079	MD1
537	1.18208	MD1
538	1.31148	MD1
539	1.57701	MD1
540	1.21137	MD1
541	1.18686	MD1
542	1.34342	MD1
543	0.952701	MD1
544	1.65176	MD1
545	1.40423	MD1
546	0.832521	MD1
547	1.18224	MD1
548	1.575	MD1
549	1.59732	MD1
550	1.21596	MD1
551	1.27316	MD1
552	0.955075	MD1
553	0.43753	MD1
554	0.796264	MD1
555	0.607287	MD1
556	0.437024	MD1
557	0.480197	MD1
558	0.466509	MD1
559	0.427999	MD1
560	0.473682	MD1
561	0.458989	MD1
562	0.465001	MD1
563	0.433857	MD1
564	0.424884	MD1
565	0.445774	MD1
566	0.46228	MD1
567	0.469648	MD1
568	0.440094	MD1
569	0.451412	MD1
570	0.455847	MD1
571	0.451172	MD1
572	0.466501	MD1
573	0.461113	MD1
574	0.409015	MD1
575	0.401776	MD1
576	0.425503	MD1
577	0.443312	MD1
578	0.461542	MD1
579	0.438665	MD1
580	0.48037	MD1
581	0.455253	MD1
582	0.435718	MD1
583	0.437328	MD1
584	0.46013	MD1
585	0.469197	MD1
586	0.449056	MD1
587	0.451502	MD1
588	0.404494	MD1
589	0.441027	MD1
590	0.396409	MD1
591	0.431416	MD1
592	0.463875	MD1
593	0.435541	MD1
594	0.47676	MD1
595	0.446403	MD1
596	0.444394	MD1
597	0.444654	MD1
598	0.46215	MD1
599	0.42577	MD1
600	0.440364	MD1
601	0.439073	MD1
602	0.42528	MD1
603	0.434681	MD1
604	0.488635	MD1
605	0.512735	MD1
606	0.447613	MD1
607	0.417749	MD1
608	0.474317	MD1
609	0.443274	MD1
610	0.429991	MD1
611	0.455354	MD1
612	0.467568	MD1
613	0.442935	MD1
614	0.428709	MD1
615	0.472327	MD1
616	0.427228	MD1
617	0.451639	MD1
618	0.440296	MD1
619	0.440047	MD1
620	0.44594	MD1
621	0.477309	MD1
622	0.462191	MD1
623	0.409494	MD1
624	0.420227	MD1
625	0.432895	MD1
626	0.398022	MD1
627	0.434298	MD1
628	0.468504	MD1
629	0.418933	MD1
630	0.442178	MD1
631	0.417141	MD1
632	0.427073	MD1
633	0.442071	MD1
634	0.43248	MD1
635	0.445663	MD1
636	0.433953	MD1
637	0.428305	MD1
638	0.453068	MD1
639	0.432117	MD1
640	0.448513	MD1
641	0.413371	MD1
642	0.41975	MD1
643	0.445001	MD1
644	0.435851	MD1
645	0.407562	MD1
646	0.462836	MD1
647	0.433986	MD1
648	0.417464	MD1
649	0.458785	MD1
650	0.41832	MD1
651	0.403771	MD1
652	0.433752	MD1
653	0.450109	MD1
654	0.461105	MD1
655	0.430729	MD1
656	0.432887	MD1
657	0.427055	MD1
658	0.423383	MD1
659	0.419567	MD1
660	0.411035	MD1
661	0.43198	MD1
662	0.416409	MD1
663	0.451205	MD1
664	0.409527	MD1
665	0.431384	MD1
666	0.4278	MD1
667	0.432988	MD1
668	0.439501	MD1
669	0.438691	MD1
670	0.421698	MD1
671	0.440765	MD1
672	0.458603	MD1
673	0.414638	MD1
674	0.424138	MD1
675	0.430637	MD1
676	0.426539	MD1
677	0.441937	MD1
678	0.437	MD1
679	0.435884	MD1
680	0.424295	MD1
681	0.442484	MD1
682	0.42112	MD1
683	0.431436	MD1
684	0.426573	MD1
685	0.424337	MD1
686	0.428188	MD1
687	0.429828	MD1
688	0.400634	MD1
689	0.450517	MD1
690	0.428591	MD1
691	0.447355	MD1
692	0.444199	MD1
693	0.422783	MD1
694	0.422129	MD1
695	0.417043	MD1
696	0.434212	MD1
697	0.458578	MD1
698	0.438402	MD1
699	0.429485	MD1
700	0.440015	MD1
701	0.460474	MD1
702	0.426315	MD1
703	0.432327	MD1
704	0.434347	MD1
705	0.434883	MD1
706	0.428586	MD1
707	0.431041	MD1
708	0.42325	MD1
709	0.438334	MD1
710	0.430061	MD1
711	0.432884	MD1
712	0.411976	MD1
713	0.455252	MD1
714	0.445841	MD1
715	0.422564	MD1
716	0.432639	MD1
717	0.422181	MD1
718	0.40255	MD1
719	0.432033	MD1
720	0.446141	MD1
721	0.424085	MD1
722	0.423164	MD1
723	0.434298	MD1
724	0.429308	MD1
725	0.442953	MD1
726	0.421438	MD1
727	0.421005	MD1
728	0.420185	MD1
729	0.422074	MD1
730	0.420689	MD1
731	0.45192	MD1
732	0.437009	MD1
733	0.388851	MD1
734	0.452441	MD1
735	0.433846	MD1
736	0.444186	MD1
737	0.42924	MD1
738	0.408646	MD1
739	0.414755	MD1
740	0.445105	MD1
741	0.433984	MD1
742	0.431438	MD1
743	0.423413	MD1
744	0.415032	MD1
745	0.411677	MD1
746	0.448159	MD1
747	0.43496	MD1
748	0.40438	MD1
749	0.432209	MD1
750	0.455152	MD1
751	0.461508	MD1
752	0.445171	MD1
753	0.438448	MD1
754	0.430877	MD1
755	0.433193	MD1
756	0.438231	MD1
757	0.43876	MD1
758	0.426984	MD1
759	0.438371	MD1
760	0.431354	MD1
761	0.4429	MD1
762	0.448013	MD1
763	0.42204	MD1
764	0.437297	MD1
765	0.436889	MD1
766	0.470326	MD1
767	0.42615	MD1
768	0.446943	MD1
769	0.440485	MD1
770	0.418526	MD1
771	0.453484	MD1
772	0.414746	MD1
773	0.420829	MD1
774	0.454411	MD1
775	0.441501	MD1
776	0.44204	MD1
777	0.410522	MD1
778	0.444554	MD1
779	0.457604	MD1
780	0.420168	MD1
781	0.460832	MD1
782	0.429764	MD1
783	0.424532	MD1
784	0.435506	MD1
785	0.401405	MD1
786	0.432883	MD1
787	0.444788	MD1
788	0.441442	MD1
789	0.438136	MD1
790	0.418006	MD1
791	0.443709	MD1
792	0.414112	MD1
793	0.409947	MD1
794	0.431938	MD1
795	0.428438	MD1
796	0.409125	MD1
797	0.436726	MD1
798	0.423209	MD1
799	0.424936	MD1
800	0.423244	MD1
801	0.454747	MD1
802	0.427364	MD1
803	0.425453	MD1
804	0.457429	MD1
805	0.422285	MD1
806	0.433896	MD1
807	0.441401	MD1
808	0.445988	MD1
809	0.437687	MD1
810	0.441159	MD1
811	0.41769	MD1
812	0.446118	MD1
813	0.425918	MD1
814	0.451722	MD1
815	0.435561	MD1
816	0.440994	MD1
817	0.451964	MD1
818	0.412552	MD1
819	0.422483	MD1
820	0.439398	MD1
821	0.45054	MD1
822	0.45018	MD1
823	0.426413	MD1
824	0.445564	MD1
825	0.427978	MD1
826	0.470746	MD1
827	0.421345	MD1
828	0.420145	MD1
829	0.436439	MD1
830	0.452423	MD1
831	0.443693	MD1
832	0.460569	MD1
833	0.440538	MD1
834	0.442251	MD1
835	0.413979	MD1
836	0.442446	MD1
837	0.425729	MD1
838	0.458443	MD1
839	0.410602	MD1
840	0.436146	MD1
841	0.436273	MD1
842	0.435237	MD1
843	0.419753	MD1
844	0.436384	MD1
845	0.440994	MD1
846	0.421245	MD1
847	0.430506	MD1
848	0.435773	MD1
849	0.43434	MD1
850	0.443333	MD1
851	0.425978	MD1
852	0.462807	MD1
853	0.479036	MD1
854	0.415836	MD1
855	0.470012	MD1
856	0.434309	MD1
857	0.43391	MD1
858	0.440384	MD1
859	0.44848	MD1
860	0.456279	MD1
861	0.446496	MD1
862	0.436183	MD1
863	0.432883	MD1
864	0.419854	MD1
865	0.449096	MD1
866	0.427416	MD1
867	0.403238	MD1
868	0.436802	MD1
869	0.4256	MD1
870	0.423751	MD1
871	0.404216	MD1
872	0.422559	MD1
873	0.427011	MD1
874	0.41968	MD1
875	0.451385	MD1
876	0.416655	MD1
877	0.44198	MD1
878	0.432343	MD1
879	0.446127	MD1
880	0.440589	MD1
881	0.416767	MD1
882	0.439219	MD1
883	0.426713	MD1
884	0.441622	MD1
885	0.441806	MD1
886	0.435245	MD1
887	0.451298	MD1
888	0.451269	MD1
889	0.437697	MD1
890	0.420613	MD1
891	0.424817	MD1
892	0.438194	MD1
893	0.415137	MD1
894	0.43977	MD1
895	0.441949	MD1
896	0.443611	MD1
897	0.456959	MD1
898	0.426809	MD1
899	0.452094	MD1
900	0.434343	MD1
901	0.463128	MD1
902	0.446559	MD1
903	0.452763	MD1
904	0.434669	MD1
905	0.434659	MD1
906	0.435276	MD1
907	0.437065	MD1
908	0.408456	MD1
909	0.434639	MD1
910	0.447288	MD1
911	0.460759	MD1
912	0.411085	MD1
913	0.434229	MD1
914	0.423787	MD1
915	0.437467	MD1
916	0.454279	MD1
917	0.438726	MD1
918	0.424519	MD1
919	0.451927	MD1
920	0.431097	MD1
921	0.429653	MD1
922	0.417628	MD1
923	0.458381	MD1
924	0.436631	MD1
925	0.442917	MD1
926	0.427284	MD1
927	0.435458	MD1
928	0.458292	MD1
929	0.450239	MD1
930	0.443154	MD1
931	0.455342	MD1
932	0.424416	MD1
933	0.422851	MD1
934	0.438505	MD1
935	0.452282	MD1
936	0.425569	MD1
937	0.438592	MD1
938	0.417012	MD1
939	0.409275	MD1
940	0.427582	MD1
941	0.467483	MD1
942	0.434804	MD1
943	0.434496	MD1
944	0.439249	MD1
945	0.437129	MD1
946	0.4615	MD1
947	0.436107	MD1
948	0.441179	MD1
949	0.434728	MD1
950	0.391518	MD1
951	0.45361	MD1
952	0.438328	MD1
953	0.452286	MD1
954	0.417736	MD1
955	0.465024	MD1
956	0.448574	MD1
957	0.434753	MD1
958	0.448889	MD1
959	0.450884	MD1
960	0.426121	MD1
961	0.457594	MD1
962	0.429237	MD1
963	0.461438	MD1
964	0.431969	MD1
965	0.463078	MD1
966	0.438244	MD1
967	0.463319	MD1
968	0.428344	MD1
969	0.454742	MD1
970	0.455599	MD1
971	0.463148	MD1
972	0.444228	MD1
973	0.437046	MD1
974	0.434217	MD1
975	0.456505	MD1
976	0.482643	MD1
977	0.447118	MD1
978	0.404949	MD1
979	0.506102	MD1
980	0.433579	MD1
981	0.418863	MD1
982	0.441471	MD1
983	0.43443	MD1
984	0.404318	MD1
985	0.448518	MD1
986	0.433474	MD1
987	0.416382	MD1
988	0.465193	MD1
989	0.435136	MD1
990	0.43418	MD1
991	0.444426	MD1
992	0.427337	MD1
993	0.438505	MD1
994	0.450443	MD1
995	0.429081	MD1
996	0.434757	MD1
997	0.41658	MD1
998	0.477059	MD1
999	0.461556	MD1
1000	0.462727	MD1
1001	0.468963	MD1
1002	0.446494	MD1
1003	0.436038	MD1
1004	0.465261	MD1
1005	0.433015	MD1
1006	0.463309	MD1
1007	0.418532	MD1
1008	0.427577	MD1
1009	0.391861	MD1
1010	0.447388	MD1
1011	0.435192	MD1
1012	0.416173	MD1
1013	0.424846	MD1
1014	0.452098	MD1
1015	0.440641	MD1
1016	0.407203	MD1
1017	0.450404	MD1
1018	0.416296	MD1
1019	0.434267	MD1
1020	0.426975	MD1
1021	0.416562	MD1
1022	0.408774	MD1
1023	0.4405	MD1
1024	0.434671	MD1
1025	0.424464	MD1
1026	0.444625	MD1
1027	0.388742	MD1
1028	0.441721	MD1
1029	0.450762	MD1
1030	0.440323	MD1
1031	0.417655	MD1
1032	0.476461	MD1
1033	0.42396	MD1
1034	0.44442	MD1
1035	0.442278	MD1
1036	0.446951	MD1
1037	0.424856	MD1
1038	0.44149	MD1
1039	0.450203	MD1
1040	0.467584	MD1
1041	0.440124	MD1
1042	0.433922	MD1
1043	0.42877	MD1
1044	0.440163	MD1
1045	0.40915	MD1
1046	0.450083	MD1
1047	0.460071	MD1
1048	0.437282	MD1
1049	0.456619	MD1
1050	0.4567	MD1
1051	0.456621	MD1
1052	0.476399	MD1
1053	0.449005	MD1
1054	0.454443	MD1
1055	0.428468	MD1
1056	0.460271	MD1
1057	0.409101	MD1
1058	0.438838	MD1
1059	0.438582	MD1
1060	0.426366	MD1
1061	0.425472	MD1
1062	0.43917	MD1
1063	0.425839	MD1
1064	0.440384	MD1
1065	0.473831	MD1
1066	0.436454	MD1
1067	0.42571	MD1
1068	0.429928	MD1
1069	0.45889	MD1
1070	0.438672	MD1
1071	0.44572	MD1
1072	0.428424	MD1
1073	0.452628	MD1
1074	0.445934	MD1
1075	0.451528	MD1
1076	0.444867	MD1
1077	0.446627	MD1
1078	0.425722	MD1
1079	0.440053	MD1
1080	0.440989	MD1
1081	0.454322	MD1
1082	0.420006	MD1
1083	0.437834	MD1
1084	0.425973	MD1
1085	0.438044	MD1
1086	0.425776	MD1
1087	0.443628	MD1
1088	0.477678	MD1
1089	0.423072	MD1
1090	0.435905	MD1
1091	0.431441	MD1
1092	0.439116	MD1
1093	0.409	MD1
1094	0.446655	MD1
1095	0.422927	MD1
1096	0.445053	MD1
1097	0.426142	MD1
1098	0.461751	MD1
1099	0.433713	MD1
1100	0.473558	MD1
1101	0.457742	MD1
1102	0.409602	MD1
1103	0.427522	MD1
1104	0.431472	MD1
1105	0.448655	MD1
1106	0.428105	MD1
1107	0.444241	MD1
1108	0.441478	MD1
1109	0.47071	MD1
1110	0.418571	MD1
1111	0.424625	MD1
1112	0.431055	MD1
1113	0.453189	MD1
1114	0.426109	MD1
1115	0.462937	MD1
1116	0.415304	MD1
1117	0.434534	MD1
1118	0.441854	MD1
1119	0.432423	MD1
1120	0.421827	MD1
1121	0.432784	MD1
1122	0.444437	MD1
1123	0.433982	MD1
1124	0.423907	MD1
1125	0.454471	MD1
1126	0.458671	MD1
1127	0.457451	MD1
1128	0.444886	MD1
1129	0.447303	MD1
1130	0.430335	MD1
1131	0.421016	MD1
1132	0.443247	MD1
1133	0.444413	MD1
1134	0.436742	MD1
1135	0.446914	MD1
1136	0.445594	MD1
1137	0.439057	MD1
1138	0.460021	MD1
1139	0.452895	MD1
1140	0.420849	MD1
1141	0.449524	MD1
1142	0.432107	MD1
1143	0.441778	MD1
1144	0.435397	MD1
1145	0.427723	MD1
1146	0.442247	MD1
1147	0.418672	MD1
1148	0.419029	MD1
1149	0.454999	MD1
1150	0.421503	MD1
1151	0.458292	MD1
1152	0.427966	MD1
1153	0.441079	MD1
1154	0.459435	MD1
1155	0.420253	MD1
1156	0.444201	MD1
1157	0.4046	MD1
1158	0.406981	MD1
1159	0.450936	MD1
1160	0.419675	MD1
1161	0.451132	MD1
1162	0.439965	MD1
1163	0.46584	MD1
1164	0.431313	MD1
1165	0.453562	MD1
1166	0.446323	MD1
1167	0.407757	MD1
1168	0.41468	MD1
1169	0.429344	MD1
1170	0.417414	MD1
1171	0.430678	MD1
1172	0.440121	MD1
1173	0.4343	MD1
1174	0.430453	MD1
1175	0.414875	MD1
1176	0.463459	MD1
1177	0.455186	MD1
1178	0.420472	MD1
1179	0.440172	MD1
1180	0.441174	MD1
1181	0.406822	MD1
1182	0.429896	MD1
1183	0.43786	MD1
1184	0.434508	MD1
1185	0.426068	MD1
1186	0.425589	MD1
1187	0.410875	MD1
1188	0.438974	MD1
1189	0.453975	MD1
1190	0.44427	MD1
1191	0.400429	MD1
1192	0.413177	MD1
1193	0.493025	MD1
1194	0.443487	MD1
1195	0.44868	MD1
1196	0.441497	MD1
1197	0.460967	MD1
1198	0.44947	MD1
1199	0.434272	MD1
1200	0.430117	MD1
1201	0.415928	MD1
1202	0.43754	MD1
1203	0.456842	MD1
1204	0.433101	MD1
1205	0.441679	MD1
1206	0.428449	MD1
1207	0.486663	MD1
1208	0.428454	MD1
1209	0.423297	MD1
1210	0.450725	MD1
1211	0.42981	MD1
1212	0.441984	MD1
1213	0.461177	MD1
1214	0.42827	MD1
1215	0.436804	MD1
1216	0.435729	MD1
1217	0.438408	MD1
1218	0.421935	MD1
1219	0.436236	MD1
1220	0.43852	MD1
1221	0.460614	MD1
1222	0.437097	MD1
1223	0.426759	MD1
1224	0.434687	MD1
1225	0.428646	MD1
1226	0.43358	MD1
1227	0.420767	MD1
1228	0.426981	MD1
1229	0.439723	MD1
1230	0.433629	MD1
1231	0.415293	MD1
1232	0.428016	MD1
1233	0.4289	MD1
1234	0.440524	MD1
1235	0.411676	MD1
1236	0.436089	MD1
1237	0.42675	MD1
1238	0.421455	MD1
1239	0.464781	MD1
1240	0.447268	MD1
1241	0.442506	MD1
1242	0.442983	MD1
1243	0.437057	MD1
1244	0.422441	MD1
1245	0.448151	MD1
1246	0.431296	MD1
1247	0.440234	MD1
1248	0.437298	MD1
1249	0.448964	MD1
1250	0.418933	MD1
1251	0.426477	MD1
1252	0.46086	MD1
1253	0.415826	MD1
1254	0.433059	MD1
1255	0.437966	MD1
1256	0.442904	MD1
1257	0.4323	MD1
1258	0.42821	MD1
1259	0.42438	MD1
1260	0.451711	MD1
1261	0.441967	MD1
1262	0.428927	MD1
1263	0.44917	MD1
1264	0.415762	MD1
1265	0.448544	MD1
1266	0.441974	MD1
1267	0.433152	MD1
1268	0.426552	MD1
1269	0.446714	MD1
1270	0.47435	MD1
1271	0.441881	MD1
1272	0.425023	MD1
1273	0.431499	MD1
1274	0.451974	MD1
1275	0.454523	MD1
1276	0.461116	MD1
1277	0.438887	MD1
1278	0.436206	MD1
1279	0.449447	MD1
1280	0.406373	MD1
1281	0.452478	MD1
1282	0.442921	MD1
1283	0.436274	MD1
1284	0.468522	MD1
1285	0.418174	MD1
1286	0.428373	MD1
1287	0.4352	MD1
1288	0.451758	MD1
1289	0.435333	MD1
1290	0.428904	MD1
1291	0.445386	MD1
1292	0.440868	MD1
1293	0.443647	MD1
1294	0.429903	MD1
1295	0.461828	MD1
1296	0.445176	MD1
1297	0.404428	MD1
1298	0.458939	MD1
1299	0.448953	MD1
1300	0.436505	MD1
1301	0.421451	MD1
1302	0.417398	MD1
1303	0.453775	MD1
1304	0.415686	MD1
1305	0.420608	MD1
1306	0.446103	MD1
1307	0.412108	MD1
1308	0.4066	MD1
1309	0.444809	MD1
1310	0.417129	MD1
1311	0.429791	MD1
1312	0.461147	MD1
1313	0.45307	MD1
1314	0.413373	MD1
1315	0.426702	MD1
1316	0.410487	MD1
1317	0.431606	MD1
1318	0.457742	MD1
1319	0.419113	MD1
1320	0.426152	MD1
1321	0.426531	MD1
1322	0.436415	MD1
1323	0.417493	MD1
1324	0.43733	MD1
1325	0.453676	MD1
1326	0.447291	MD1
1327	0.427631	MD1
1328	0.41431	MD1
1329	0.429656	MD1
1330	0.418272	MD1
1331	0.457093	MD1
1332	0.454914	MD1
1333	0.454841	MD1
1334	0.482708	MD1
1335	0.433559	MD1
1336	0.439919	MD1
1337	0.452611	MD1
1338	0.488515	MD1
1339	0.443441	MD1
1340	0.421439	MD1
1341	0.431851	MD1
1342	0.421528	MD1
1343	0.420922	MD1
1344	0.44622	MD1
1345	0.454029	MD1
1346	0.44319	MD1
1347	0.433627	MD1
1348	0.425966	MD1
1349	0.417717	MD1
1350	0.450494	MD1
1351	0.470749	MD1
1352	0.435708	MD1
1353	0.426675	MD1
1354	0.439187	MD1
1355	0.440055	MD1
1356	0.444856	MD1
1357	0.442627	MD1
1358	0.41405	MD1
1359	0.409415	MD1
1360	0.406537	MD1
1361	0.421934	MD1
1362	0.436718	MD1
1363	0.402906	MD1
1364	0.442786	MD1
1365	0.437619	MD1
1366	0.428826	MD1
1367	0.426652	MD1
1368	0.449098	MD1
1369	0.43287	MD1
1370	0.430602	MD1
1371	0.422068	MD1
1372	0.427383	MD1
1373	0.426878	MD1
1374	0.416143	MD1
1375	0.41522	MD1
1376	0.411992	MD1
1377	0.404412	MD1
1378	0.479387	MD1
1379	0.441674	MD1
1380	0.446638	MD1
1381	0.431951	MD1
1382	0.456879	MD1
1383	0.446361	MD1
1384	0.438742	MD1
1385	0.412116	MD1
1386	0.438009	MD1
1387	0.47291	MD1
1388	0.448184	MD1
1389	0.448401	MD1
1390	0.43466	MD1
1391	0.457182	MD1
1392	0.423183	MD1
1393	0.435953	MD1
1394	0.432541	MD1
1395	0.452739	MD1
1396	0.422961	MD1
1397	0.440202	MD1
1398	0.412869	MD1
1399	0.456025	MD1
1400	0.435163	MD1
1401	0.425749	MD1
1402	0.389255	MD1
1403	0.433241	MD1
1404	0.395534	MD1
1405	0.439474	MD1
1406	0.414784	MD1
1407	0.450822	MD1
1408	0.455351	MD1
1409	0.444731	MD1
1410	0.438773	MD1
1411	0.398286	MD1
1412	0.446055	MD1
1413	0.417526	MD1
1414	0.421843	MD1
1415	0.468146	MD1
1416	0.424292	MD1
1417	0.451299	MD1
1418	0.45052	MD1
1419	0.414129	MD1
1420	0.422109	MD1
1421	0.421213	MD1
1422	0.437425	MD1
1423	0.46488	MD1
1424	0.444687	MD1
1425	0.442175	MD1
1426	0.440377	MD1
1427	0.452171	MD1
1428	0.437316	MD1
1429	0.401134	MD1
1430	0.426123	MD1
1431	0.430953	MD1
1432	0.427079	MD1
1433	0.47698	MD1
1434	0.416013	MD1
1435	0.434947	MD1
1436	0.431632	MD1
1437	0.443842	MD1
1438	0.445998	MD1
1439	0.42035	MD1
1440	0.467143	MD1
1441	0.457074	MD1
1442	0.4291	MD1
1443	0.424529	MD1
1444	0.445514	MD1
1445	0.437465	MD1
1446	0.458014	MD1
1447	0.421023	MD1
1448	0.468849	MD1
1449	0.432078	MD1
1450	0.422823	MD1
1451	0.431272	MD1
1452	0.413207	MD1
1453	0.431319	MD1
1454	0.421873	MD1
1455	0.401521	MD1
1456	0.407616	MD1
1457	0.438877	MD1
1458	0.420564	MD1
1459	0.444547	MD1
1460	0.41831	MD1
1461	0.434299	MD1
1462	0.427788	MD1
1463	0.444266	MD1
1464	0.461164	MD1
1465	0.432824	MD1
1466	0.412095	MD1
1467	0.427092	MD1
1468	0.422959	MD1
1469	0.449858	MD1
1470	0.44352	MD1
1471	0.435583	MD1
1472	0.422182	MD1
1473	0.432051	MD1
1474	0.431739	MD1
1475	0.432595	MD1
1476	0.438824	MD1
1477	0.424925	MD1
1478	0.442888	MD1
1479	0.470553	MD1
1480	0.449685	MD1
1481	0.438789	MD1
1482	0.441834	MD1
1483	0.437192	MD1
1484	0.423149	MD1
1485	0.444458	MD1
1486	0.454005	MD1
1487	0.426279	MD1
1488	0.430734	MD1
1489	0.444221	MD1
1490	0.453672	MD1
1491	0.38556	MD1
1492	0.415655	MD1
1493	0.447588	MD1
1494	0.433122	MD1
1495	0.404109	MD1
1496	0.428806	MD1
1497	0.413424	MD1
1498	0.428843	MD1
1499	0.446107	MD1
1500	0.410957	MD1
1501	0.413612	MD1
1502	0.448652	MD1
1503	0.446797	MD1
1504	0.447693	MD1
1505	0.425514	MD1
1506	0.427598	MD1
1507	0.42318	MD1
1508	0.419344	MD1
1509	0.433369	MD1
1510	0.439315	MD1
1511	0.441372	MD1
1512	0.46439	MD1
1513	0.433816	MD1
1514	0.434534	MD1
1515	0.440155	MD1
1516	0.445446	MD1
1517	0.4384	MD1
1518	0.429971	MD1
1519	0.430402	MD1
1520	0.416633	MD1
1521	0.43897	MD1
1522	0.432221	MD1
1523	0.435139	MD1
1524	0.448917	MD1
1525	0.441902	MD1
1526	0.467	MD1
1527	0.44867	MD1
1528	0.435618	MD1
1529	0.475813	MD1
1530	0.45014	MD1
1531	0.457772	MD1
1532	0.433702	MD1
1533	0.436262	MD1
1534	0.447559	MD1
1535	0.440186	MD1
1536	0.452155	MD1
1537	0.478847	MD1
1538	0.421769	MD1
1539	0.428243	MD1
1540	0.440905	MD1
1541	0.426319	MD1
1542	0.433085	MD1
1543	0.452522	MD1
1544	0.443871	MD1
1545	0.431649	MD1
1546	0.430919	MD1
1547	0.427714	MD1
1548	0.446364	MD1
1549	0.450395	MD1
1550	0.407732	MD1
1551	0.466285	MD1
1552	0.422086	MD1
1553	0.438681	MD1
1554	0.428631	MD1
1555	0.402788	MD1
1556	0.434457	MD1
1557	0.416494	MD1
1558	0.424877	MD1
1559	0.434433	MD1
1560	0.434049	MD1
1561	0.409995	MD1
1562	0.427818	MD1
1563	0.439308	MD1
1564	0.46763	MD1
1565	0.425869	MD1
1566	0.423827	MD1
1567	0.438829	MD1
1568	0.433382	MD1
1569	0.447802	MD1
1570	0.43876	MD1
1571	0.398943	MD1
1572	0.431927	MD1
1573	0.441272	MD1
1574	0.430337	MD1
1575	0.427945	MD1
1576	0.440022	MD1
1577	0.412666	MD1
1578	0.426677	MD1
1579	0.430637	MD1
1580	0.441288	MD1
1581	0.452769	MD1
1582	0.433317	MD1
1583	0.459931	MD1
1584	0.459018	MD1
1585	0.430827	MD1
1586	0.442868	MD1
1587	0.416827	MD1
1588	0.453054	MD1
1589	0.411502	MD1
1590	0.415686	MD1
1591	0.424902	MD1
1592	0.429802	MD1
1593	0.446078	MD1
1594	0.440531	MD1
1595	0.436964	MD1
1596	0.422908	MD1
1597	0.428248	MD1
1598	0.431047	MD1
1599	0.450225	MD1
1600	0.434894	MD1
1601	0.417305	MD1
1602	0.414479	MD1
1603	0.414749	MD1
1604	0.447035	MD1
1605	0.449304	MD1
1606	0.440114	MD1
1607	0.428812	MD1
1608	0.429051	MD1
1609	0.436733	MD1
1610	0.429452	MD1
1611	0.453828	MD1
1612	0.428033	MD1
1613	0.444381	MD1
1614	0.458259	MD1
1615	0.479961	MD1
1616	0.439561	MD1
1617	0.429061	MD1
1618	0.442406	MD1
1619	0.44013	MD1
1620	0.440784	MD1
1621	0.419455	MD1
1622	0.413472	MD1
1623	0.400385	MD1
1624	0.44103	MD1
1625	0.444901	MD1
1626	0.429976	MD1
1627	0.408124	MD1
1628	0.435675	MD1
1629	0.461144	MD1
1630	0.407437	MD1
1631	0.435523	MD1
1632	0.426087	MD1
1633	0.438093	MD1
1634	0.427997	MD1
1635	0.441211	MD1
1636	0.461052	MD1
1637	0.427711	MD1
1638	0.451597	MD1
1639	0.432993	MD1
1640	0.446174	MD1
1641	0.4414	MD1
1642	0.431484	MD1
1643	0.447678	MD1
1644	0.425399	MD1
1645	0.440169	MD1
1646	0.435222	MD1
1647	0.420066	MD1
1648	0.463653	MD1
1649	0.434549	MD1
1650	0.489314	MD1
1651	0.428396	MD1
1652	0.434262	MD1
1653	0.42967	MD1
1654	0.445406	MD1
1655	0.464659	MD1
1656	0.45203	MD1
1657	0.441479	MD1
1658	0.451238	MD1
1659	0.414449	MD1
1660	0.454325	MD1
1661	0.430738	MD1
1662	0.453554	MD1
1663	0.456574	MD1
1664	0.449562	MD1
1665	0.389146	MD1
1666	0.421088	MD1
1667	0.429698	MD1
1668	0.453666	MD1
1669	0.43708	MD1
1670	0.456013	MD1
1671	0.42929	MD1
1672	0.454147	MD1
1673	0.465002	MD1
1674	0.432772	MD1
1675	0.424359	MD1
1676	0.429745	MD1
1677	0.424944	MD1
1678	0.420215	MD1
1679	0.427626	MD1
1680	0.449763	MD1
1681	0.450699	MD1
1682	0.42347	MD1
1683	0.45276	MD1
1684	0.438696	MD1
1685	0.441699	MD1
1686	0.432612	MD1
1687	0.450766	MD1
1688	0.424711	MD1
1689	0.459993	MD1
1690	0.486266	MD1
1691	0.47267	MD1
1692	0.424351	MD1
1693	0.423277	MD1
1694	0.404363	MD1
1695	0.382844	MD1
1696	0.434715	MD1
1697	0.433257	MD1
1698	0.45815	MD1
1699	0.461806	MD1
1700	0.432208	MD1
1701	0.452442	MD1
1702	0.43776	MD1
1703	0.439578	MD1
1704	0.416165	MD1
1705	0.454441	MD1
1706	0.442887	MD1
1707	0.439076	MD1
1708	0.441746	MD1
1709	0.444367	MD1
1710	0.431088	MD1
1711	0.402136	MD1
1712	0.425922	MD1
1713	0.438286	MD1
1714	0.423126	MD1
1715	0.424944	MD1
1716	0.448808	MD1
1717	0.462069	MD1
1718	0.428313	MD1
1719	0.428682	MD1
1720	0.441916	MD1
1721	0.436101	MD1
1722	0.423482	MD1
1723	0.450088	MD1
1724	0.432886	MD1
1725	0.440201	MD1
1726	0.407579	MD1
1727	0.403494	MD1
1728	0.421265	MD1
1729	0.441899	MD1
1730	0.468826	MD1
1731	0.418076	MD1
1732	0.431795	MD1
1733	0.436407	MD1
1734	0.461657	MD1
1735	0.43824	MD1
1736	0.451887	MD1
1737	0.412737	MD1
1738	0.408585	MD1
1739	0.431759	MD1
1740	0.455391	MD1
1741	0.42005	MD1
1742	0.429311	MD1
1743	0.437461	MD1
1744	0.452613	MD1
1745	0.440549	MD1
1746	0.441347	MD1
1747	0.454755	MD1
1748	0.416814	MD1
1749	0.432299	MD1
1750	0.451145	MD1
1751	0.441918	MD1
1752	0.420159	MD1
1753	0.44249	MD1
1754	0.443768	MD1
1755	0.443606	MD1
1756	0.436571	MD1
1757	0.448452	MD1
1758	0.422335	MD1
1759	0.4562	MD1
1760	0.459536	MD1
1761	0.454606	MD1
1762	0.430758	MD1
1763	0.441042	MD1
1764	0.432374	MD1
1765	0.419497	MD1
1766	0.442968	MD1
1767	0.41357	MD1
1768	0.423689	MD1
1769	0.445548	MD1
1770	0.433501	MD1
1771	0.415192	MD1
1772	0.424351	MD1
1773	0.437829	MD1
1774	0.452457	MD1
1775	0.454348	MD1
1776	0.444071	MD1
1777	0.447726	MD1
1778	0.45167	MD1
1779	0.44462	MD1
1780	0.430342	MD1
1781	0.462959	MD1
1782	0.440551	MD1
1783	0.435561	MD1
1784	0.446655	MD1
1785	0.464126	MD1
1786	0.466198	MD1
1787	0.428193	MD1
1788	0.445704	MD1
1789	0.433145	MD1
1790	0.452574	MD1
1791	0.459984	MD1
1792	0.433498	MD1
1793	0.421682	MD1
1794	0.413102	MD1
1795	0.43287	MD1
1796	0.448477	MD1
1797	0.455647	MD1
1798	0.483788	MD1
1799	0.439926	MD1
1800	0.415198	MD1
1801	0.432857	MD1
1802	0.4398	MD1
1803	0.4197	MD1
1804	0.423304	MD1
1805	0.406569	MD1
1806	0.41351	MD1
1807	0.404755	MD1
1808	0.426857	MD1
1809	0.410064	MD1
1810	0.441062	MD1
1811	0.429204	MD1
1812	0.433158	MD1
1813	0.457207	MD1
1814	0.457349	MD1
1815	0.422607	MD1
1816	0.44036	MD1
1817	0.443055	MD1
1818	0.407678	MD1
1819	0.443065	MD1
1820	0.439829	MD1
1821	0.451656	MD1
1822	0.45087	MD1
1823	0.425995	MD1
1824	0.422017	MD1
1825	0.433373	MD1
1826	0.421667	MD1
1827	0.45279	MD1
1828	0.434119	MD1
1829	0.444437	MD1
1830	0.426913	MD1
1831	0.447075	MD1
1832	0.445573	MD1
1833	0.439054	MD1
1834	0.425586	MD1
1835	0.460738	MD1
1836	0.397021	MD1
1837	0.414712	MD1
1838	0.421223	MD1
1839	0.420177	MD1
1840	0.417509	MD1
1841	0.434603	MD1
1842	0.43671	MD1
1843	0.47606	MD1
1844	0.423911	MD1
1845	0.422994	MD1
1846	0.443589	MD1
1847	0.431735	MD1
1848	0.449503	MD1
1849	0.4623	MD1
1850	0.45874	MD1
1851	0.447398	MD1
1852	0.427473	MD1
1853	0.4412	MD1
1854	0.45024	MD1
1855	0.464302	MD1
1856	0.423312	MD1
1857	0.433067	MD1
1858	0.438762	MD1
1859	0.448268	MD1
1860	0.456486	MD1
1861	0.444247	MD1
1862	0.45124	MD1
1863	0.4321	MD1
1864	0.428291	MD1
1865	0.426573	MD1
1866	0.44116	MD1
1867	0.426801	MD1
1868	0.413346	MD1
1869	0.433721	MD1
1870	0.426535	MD1
1871	0.432204	MD1
1872	0.42548	MD1
1873	0.440178	MD1
1874	0.445482	MD1
1875	0.434714	MD1
1876	0.439899	MD1
1877	0.434786	MD1
1878	0.454646	MD1
1879	0.449962	MD1
1880	0.423395	MD1
1881	0.417664	MD1
1882	0.443731	MD1
1883	0.454502	MD1
1884	0.451591	MD1
1885	0.437312	MD1
1886	0.416796	MD1
1887	0.459396	MD1
1888	0.441368	MD1
1889	0.435874	MD1
1890	0.421455	MD1
1891	0.446544	MD1
1892	0.428663	MD1
1893	0.459789	MD1
1894	0.406157	MD1
1895	0.452139	MD1
1896	0.428913	MD1
1897	0.43369	MD1
1898	0.409943	MD1
1899	0.447329	MD1
1900	0.425325	MD1
1901	0.414885	MD1
1902	0.453184	MD1
1903	0.499063	MD1
1904	0.482114	MD1
1905	0.444133	MD1
1906	0.444903	MD1
1907	0.445882	MD1
1908	0.452697	MD1
1909	0.451674	MD1
1910	0.447838	MD1
1911	0.448633	MD1
1912	0.428813	MD1
1913	0.438257	MD1
1914	0.450131	MD1
1915	0.420039	MD1
1916	0.439043	MD1
1917	0.44452	MD1
1918	0.398921	MD1
1919	0.440722	MD1
1920	0.447486	MD1
1921	0.443709	MD1
1922	0.436365	MD1
1923	0.418884	MD1
1924	0.446365	MD1
1925	0.440617	MD1
1926	0.43422	MD1
1927	0.448246	MD1
1928	0.43861	MD1
1929	0.467265	MD1
1930	0.441646	MD1
1931	0.443852	MD1
1932	0.456925	MD1
1933	0.426816	MD1
1934	0.437012	MD1
1935	0.443887	MD1
1936	0.475465	MD1
1937	0.463652	MD1
1938	0.447465	MD1
1939	0.467363	MD1
1940	0.412091	MD1
1941	0.435583	MD1
1942	0.446651	MD1
1943	0.431034	MD1
1944	0.442947	MD1
1945	0.458444	MD1
1946	0.435398	MD1
1947	0.433332	MD1
1948	0.441878	MD1
1949	0.425465	MD1
1950	0.418083	MD1
1951	0.448194	MD1
1952	0.456875	MD1
1953	0.437181	MD1
1954	0.423663	MD1
1955	0.43005	MD1
1956	0.437173	MD1
1957	0.446582	MD1
1958	0.463891	MD1
1959	0.454559	MD1
1960	0.469277	MD1
1961	0.43608	MD1
1962	0.437181	MD1
1963	0.424262	MD1
1964	0.451551	MD1
1965	0.433186	MD1
1966	0.427527	MD1
1967	0.416556	MD1
1968	0.436948	MD1
1969	0.428589	MD1
1970	0.388872	MD1
1971	0.418262	MD1
1972	0.459749	MD1
1973	0.428581	MD1
1974	0.429692	MD1
1975	0.445686	MD1
1976	0.412567	MD1
1977	0.448434	MD1
1978	0.421602	MD1
1979	0.425921	MD1
1980	0.429942	MD1
1981	0.461144	MD1
1982	0.405632	MD1
1983	0.416558	MD1
1984	0.411834	MD1
1985	0.425859	MD1
1986	0.427332	MD1
1987	0.425491	MD1
1988	0.442812	MD1
1989	0.436895	MD1
1990	0.452492	MD1
1991	0.426349	MD1
1992	0.44235	MD1
1993	0.432469	MD1
1994	0.463989	MD1
1995	0.409546	MD1
1996	0.402001	MD1
1997	0.411424	MD1
1998	0.412178	MD1
[truncated: 123,026 more rows]

## Sheet: Fig_5A_2
Time	Contacts	Repeat
0	0	MD1
1	0	MD1
2	0	MD1
3	0	MD1
4	0	MD1
5	0	MD1
6	0	MD1
7	0	MD1
8	0	MD1
9	0	MD1
10	0	MD1
11	0	MD1
12	0	MD1
13	0	MD1
14	0	MD1
15	0	MD1
16	0	MD1
17	0	MD1
18	0	MD1
19	0	MD1
20	0	MD1
21	0	MD1
22	0	MD1
23	0	MD1
24	0	MD1
25	0	MD1
26	0	MD1
27	0	MD1
28	0	MD1
29	0	MD1
30	0	MD1
31	0	MD1
32	0	MD1
33	0	MD1
34	0	MD1
35	0	MD1
36	0	MD1
37	0	MD1
38	0	MD1
39	0	MD1
40	0	MD1
41	0	MD1
42	0	MD1
43	0	MD1
44	0	MD1
45	0	MD1
46	0	MD1
47	0	MD1
48	0	MD1
49	0	MD1
50	0	MD1
51	0	MD1
52	0	MD1
53	0	MD1
54	0	MD1
55	0	MD1
56	0	MD1
57	0	MD1
58	0	MD1
59	0	MD1
60	0	MD1
61	0	MD1
62	0	MD1
63	0	MD1
64	0	MD1
65	0	MD1
66	0	MD1
67	0	MD1
68	0	MD1
69	0	MD1
70	0	MD1
71	0	MD1
72	0	MD1
73	0	MD1
74	0	MD1
75	0	MD1
76	2	MD1
77	0	MD1
78	3	MD1
79	5	MD1
80	2	MD1
81	7	MD1
82	20	MD1
83	10	MD1
84	10	MD1
85	10	MD1
86	8	MD1
87	2	MD1
88	2	MD1
89	8	MD1
90	4	MD1
91	1	MD1
92	0	MD1
93	0	MD1
94	0	MD1
95	0	MD1
96	0	MD1
97	0	MD1
98	0	MD1
99	0	MD1
100	0	MD1
101	0	MD1
102	0	MD1
103	0	MD1
104	0	MD1
105	0	MD1
106	0	MD1
107	0	MD1
108	0	MD1
109	0	MD1
110	0	MD1
111	0	MD1
112	0	MD1
113	0	MD1
114	0	MD1
115	0	MD1
116	0	MD1
117	0	MD1
118	0	MD1
119	0	MD1
120	0	MD1
121	0	MD1
122	0	MD1
123	0	MD1
124	0	MD1
125	0	MD1
126	0	MD1
127	0	MD1
128	0	MD1
129	0	MD1
130	0	MD1
131	0	MD1
132	0	MD1
133	0	MD1
134	0	MD1
135	0	MD1
136	0	MD1
137	0	MD1
138	0	MD1
139	0	MD1
140	0	MD1
141	0	MD1
142	0	MD1
143	0	MD1
144	1	MD1
145	0	MD1
146	0	MD1
147	0	MD1
148	0	MD1
149	0	MD1
150	0	MD1
151	0	MD1
152	0	MD1
153	0	MD1
154	2	MD1
155	0	MD1
156	0	MD1
157	0	MD1
158	0	MD1
159	0	MD1
160	6	MD1
161	2	MD1
162	0	MD1
163	0	MD1
164	2	MD1
165	0	MD1
166	0	MD1
167	0	MD1
168	0	MD1
169	0	MD1
170	0	MD1
171	0	MD1
172	0	MD1
173	0	MD1
174	0	MD1
175	0	MD1
176	0	MD1
177	0	MD1
178	0	MD1
179	0	MD1
180	0	MD1
181	0	MD1
182	1	MD1
183	0	MD1
184	0	MD1
185	0	MD1
186	0	MD1
187	0	MD1
188	0	MD1
189	0	MD1
190	0	MD1
191	0	MD1
192	0	MD1
193	0	MD1
194	0	MD1
195	1	MD1
196	2	MD1
197	0	MD1
198	0	MD1
199	0	MD1
200	0	MD1
201	0	MD1
202	0	MD1
203	0	MD1
204	0	MD1
205	0	MD1
206	0	MD1
207	0	MD1
208	0	MD1
209	0	MD1
210	0	MD1
211	0	MD1
212	0	MD1
213	0	MD1
214	0	MD1
215	0	MD1
216	0	MD1
217	0	MD1
218	0	MD1
219	0	MD1
220	0	MD1
221	0	MD1
222	0	MD1
223	0	MD1
224	0	MD1
225	0	MD1
226	0	MD1
227	0	MD1
228	0	MD1
229	0	MD1
230	0	MD1
231	0	MD1
232	0	MD1
233	0	MD1
234	0	MD1
235	0	MD1
236	0	MD1
237	0	MD1
238	0	MD1
239	0	MD1
240	0	MD1
241	0	MD1
242	0	MD1
243	0	MD1
244	0	MD1
245	0	MD1
246	0	MD1
247	0	MD1
248	0	MD1
249	0	MD1
250	0	MD1
251	0	MD1
252	0	MD1
253	0	MD1
254	0	MD1
255	0	MD1
256	0	MD1
257	0	MD1
258	0	MD1
259	0	MD1
260	0	MD1
261	0	MD1
262	0	MD1
263	0	MD1
264	0	MD1
265	0	MD1
266	0	MD1
267	0	MD1
268	0	MD1
269	0	MD1
270	0	MD1
271	0	MD1
272	0	MD1
273	0	MD1
274	0	MD1
275	0	MD1
276	0	MD1
277	0	MD1
278	0	MD1
279	0	MD1
280	0	MD1
281	0	MD1
282	0	MD1
283	0	MD1
284	0	MD1
285	0	MD1
286	0	MD1
287	0	MD1
288	0	MD1
289	0	MD1
290	0	MD1
291	0	MD1
292	0	MD1
293	0	MD1
294	0	MD1
295	0	MD1
296	0	MD1
297	0	MD1
298	0	MD1
299	0	MD1
300	0	MD1
301	0	MD1
302	0	MD1
303	0	MD1
304	0	MD1
305	0	MD1
306	0	MD1
307	0	MD1
308	0	MD1
309	0	MD1
310	0	MD1
311	0	MD1
312	0	MD1
313	0	MD1
314	0	MD1
315	0	MD1
316	0	MD1
317	0	MD1
318	0	MD1
319	0	MD1
320	0	MD1
321	0	MD1
322	0	MD1
323	0	MD1
324	0	MD1
325	0	MD1
326	0	MD1
327	0	MD1
328	0	MD1
329	0	MD1
330	0	MD1
331	0	MD1
332	0	MD1
333	0	MD1
334	0	MD1
335	0	MD1
336	0	MD1
337	0	MD1
338	0	MD1
339	0	MD1
340	0	MD1
341	0	MD1
342	0	MD1
343	0	MD1
344	0	MD1
345	0	MD1
346	0	MD1
347	0	MD1
348	0	MD1
349	0	MD1
350	0	MD1
351	0	MD1
352	0	MD1
353	0	MD1
354	0	MD1
355	0	MD1
356	0	MD1
357	0	MD1
358	0	MD1
359	0	MD1
360	0	MD1
361	0	MD1
362	0	MD1
363	0	MD1
364	0	MD1
365	0	MD1
366	0	MD1
367	0	MD1
368	0	MD1
369	0	MD1
370	0	MD1
371	0	MD1
372	0	MD1
373	0	MD1
374	0	MD1
375	0	MD1
376	0	MD1
377	0	MD1
378	0	MD1
379	0	MD1
380	0	MD1
381	0	MD1
382	0	MD1
383	0	MD1
384	0	MD1
385	0	MD1
386	0	MD1
387	0	MD1
388	0	MD1
389	0	MD1
390	0	MD1
391	0	MD1
392	0	MD1
393	0	MD1
394	0	MD1
395	0	MD1
396	0	MD1
397	0	MD1
398	0	MD1
399	0	MD1
400	0	MD1
401	0	MD1
402	0	MD1
403	0	MD1
404	0	MD1
405	0	MD1
406	0	MD1
407	0	MD1
408	0	MD1
409	0	MD1
410	0	MD1
411	0	MD1
412	0	MD1
413	0	MD1
414	0	MD1
415	0	MD1
416	0	MD1
417	0	MD1
418	0	MD1
419	0	MD1
420	0	MD1
421	0	MD1
422	0	MD1
423	0	MD1
424	0	MD1
425	0	MD1
426	0	MD1
427	0	MD1
428	0	MD1
429	0	MD1
430	0	MD1
431	0	MD1
432	0	MD1
433	0	MD1
434	0	MD1
435	0	MD1
436	0	MD1
437	0	MD1
438	0	MD1
439	0	MD1
440	0	MD1
441	0	MD1
442	0	MD1
443	0	MD1
444	0	MD1
445	0	MD1
446	0	MD1
447	0	MD1
448	0	MD1
449	0	MD1
450	0	MD1
451	0	MD1
452	0	MD1
453	0	MD1
454	0	MD1
455	0	MD1
456	0	MD1
457	0	MD1
458	0	MD1
459	0	MD1
460	0	MD1
461	0	MD1
462	0	MD1
463	0	MD1
464	0	MD1
465	0	MD1
466	0	MD1
467	0	MD1
468	0	MD1
469	0	MD1
470	0	MD1
471	0	MD1
472	0	MD1
473	0	MD1
474	0	MD1
475	0	MD1
476	0	MD1
477	0	MD1
478	0	MD1
479	0	MD1
480	0	MD1
481	0	MD1
482	0	MD1
483	0	MD1
484	0	MD1
485	0	MD1
486	0	MD1
487	0	MD1
488	0	MD1
489	0	MD1
490	0	MD1
491	0	MD1
492	0	MD1
493	0	MD1
494	0	MD1
495	0	MD1
496	0	MD1
497	0	MD1
498	0	MD1
499	0	MD1
500	0	MD1
501	0	MD1
502	0	MD1
503	0	MD1
504	0	MD1
505	0	MD1
506	0	MD1
507	0	MD1
508	0	MD1
509	0	MD1
510	0	MD1
511	0	MD1
512	0	MD1
513	0	MD1
514	0	MD1
515	0	MD1
516	0	MD1
517	0	MD1
518	0	MD1
519	0	MD1
520	0	MD1
521	0	MD1
522	0	MD1
523	0	MD1
524	0	MD1
525	0	MD1
526	0	MD1
527	0	MD1
528	0	MD1
529	0	MD1
530	0	MD1
531	0	MD1
532	0	MD1
533	0	MD1
534	0	MD1
535	0	MD1
536	0	MD1
537	0	MD1
538	0	MD1
539	0	MD1
540	0	MD1
541	0	MD1
542	0	MD1
543	0	MD1
544	0	MD1
545	0	MD1
546	0	MD1
547	0	MD1
548	0	MD1
549	0	MD1
550	0	MD1
551	0	MD1
552	0	MD1
553	2	MD1
554	0	MD1
555	0	MD1
556	8	MD1
557	10	MD1
558	14	MD1
559	20	MD1
560	14	MD1
561	23	MD1
562	17	MD1
563	23	MD1
564	26	MD1
565	21	MD1
566	11	MD1
567	11	MD1
568	18	MD1
569	23	MD1
570	30	MD1
571	14	MD1
572	16	MD1
573	29	MD1
574	17	MD1
575	21	MD1
576	19	MD1
577	22	MD1
578	20	MD1
579	29	MD1
580	20	MD1
581	18	MD1
582	26	MD1
583	27	MD1
584	16	MD1
585	12	MD1
586	17	MD1
587	11	MD1
588	28	MD1
589	20	MD1
590	22	MD1
591	20	MD1
592	5	MD1
593	31	MD1
594	10	MD1
595	19	MD1
596	25	MD1
597	35	MD1
598	18	MD1
599	16	MD1
600	22	MD1
601	23	MD1
602	19	MD1
603	13	MD1
604	12	MD1
605	4	MD1
606	10	MD1
607	13	MD1
608	14	MD1
609	12	MD1
610	16	MD1
611	23	MD1
612	9	MD1
613	13	MD1
614	15	MD1
615	20	MD1
616	16	MD1
617	25	MD1
618	35	MD1
619	13	MD1
620	13	MD1
621	15	MD1
622	24	MD1
623	18	MD1
624	22	MD1
625	19	MD1
626	18	MD1
627	18	MD1
628	20	MD1
629	19	MD1
630	29	MD1
631	40	MD1
632	30	MD1
633	44	MD1
634	53	MD1
635	38	MD1
636	70	MD1
637	53	MD1
638	46	MD1
639	45	MD1
640	36	MD1
641	48	MD1
642	52	MD1
643	58	MD1
644	44	MD1
645	42	MD1
646	17	MD1
647	34	MD1
648	60	MD1
649	37	MD1
650	36	MD1
651	28	MD1
652	26	MD1
653	28	MD1
654	27	MD1
655	47	MD1
656	36	MD1
657	54	MD1
658	48	MD1
659	35	MD1
660	47	MD1
661	49	MD1
662	34	MD1
663	31	MD1
664	54	MD1
665	34	MD1
666	47	MD1
667	35	MD1
668	37	MD1
669	23	MD1
670	41	MD1
671	29	MD1
672	42	MD1
673	40	MD1
674	38	MD1
675	40	MD1
676	40	MD1
677	46	MD1
678	49	MD1
679	45	MD1
680	37	MD1
681	36	MD1
682	30	MD1
683	45	MD1
684	49	MD1
685	53	MD1
686	48	MD1
687	48	MD1
688	46	MD1
689	46	MD1
690	54	MD1
691	46	MD1
692	45	MD1
693	52	MD1
694	54	MD1
695	48	MD1
696	65	MD1
697	65	MD1
698	43	MD1
699	57	MD1
700	67	MD1
701	38	MD1
702	58	MD1
703	49	MD1
704	51	MD1
705	29	MD1
706	56	MD1
707	39	MD1
708	38	MD1
709	42	MD1
710	50	MD1
711	45	MD1
712	44	MD1
713	41	MD1
714	66	MD1
715	41	MD1
716	38	MD1
717	28	MD1
718	43	MD1
719	55	MD1
720	41	MD1
721	51	MD1
722	44	MD1
723	62	MD1
724	45	MD1
725	46	MD1
726	59	MD1
727	56	MD1
728	41	MD1
729	40	MD1
730	41	MD1
731	35	MD1
732	38	MD1
733	61	MD1
734	41	MD1
735	62	MD1
736	31	MD1
737	35	MD1
738	33	MD1
739	48	MD1
740	42	MD1
741	34	MD1
742	37	MD1
743	30	MD1
744	41	MD1
745	45	MD1
746	42	MD1
747	37	MD1
748	35	MD1
749	55	MD1
750	38	MD1
751	28	MD1
752	30	MD1
753	55	MD1
754	47	MD1
755	37	MD1
756	50	MD1
757	47	MD1
758	27	MD1
759	30	MD1
760	55	MD1
761	41	MD1
762	25	MD1
763	39	MD1
764	31	MD1
765	37	MD1
766	35	MD1
767	42	MD1
768	38	MD1
769	35	MD1
770	30	MD1
771	19	MD1
772	24	MD1
773	32	MD1
774	18	MD1
775	25	MD1
776	34	MD1
777	26	MD1
778	19	MD1
779	12	MD1
780	24	MD1
781	17	MD1
782	23	MD1
783	33	MD1
784	30	MD1
785	51	MD1
786	53	MD1
787	49	MD1
788	37	MD1
789	44	MD1
790	42	MD1
791	37	MD1
792	43	MD1
793	32	MD1
794	52	MD1
795	43	MD1
796	43	MD1
797	44	MD1
798	62	MD1
799	48	MD1
800	26	MD1
801	30	MD1
802	33	MD1
803	35	MD1
804	30	MD1
805	25	MD1
806	46	MD1
807	31	MD1
808	27	MD1
809	40	MD1
810	36	MD1
811	24	MD1
812	32	MD1
813	32	MD1
814	35	MD1
815	21	MD1
816	16	MD1
817	29	MD1
818	32	MD1
819	35	MD1
820	37	MD1
821	47	MD1
822	37	MD1
823	29	MD1
824	38	MD1
825	48	MD1
826	34	MD1
827	35	MD1
828	55	MD1
829	52	MD1
830	25	MD1
831	29	MD1
832	45	MD1
833	42	MD1
834	37	MD1
835	39	MD1
836	35	MD1
837	26	MD1
838	26	MD1
839	21	MD1
840	24	MD1
841	30	MD1
842	45	MD1
843	32	MD1
844	38	MD1
845	30	MD1
846	30	MD1
847	41	MD1
848	38	MD1
849	19	MD1
850	29	MD1
851	36	MD1
852	23	MD1
853	20	MD1
854	29	MD1
855	39	MD1
856	44	MD1
857	35	MD1
858	42	MD1
859	29	MD1
860	32	MD1
861	36	MD1
862	29	MD1
863	36	MD1
864	23	MD1
865	28	MD1
866	43	MD1
867	46	MD1
868	34	MD1
869	31	MD1
870	28	MD1
871	45	MD1
872	39	MD1
873	23	MD1
874	34	MD1
875	23	MD1
876	26	MD1
877	42	MD1
878	23	MD1
879	26	MD1
880	22	MD1
881	26	MD1
882	22	MD1
883	21	MD1
884	28	MD1
885	22	MD1
886	22	MD1
887	32	MD1
888	42	MD1
889	48	MD1
890	24	MD1
891	29	MD1
892	23	MD1
893	32	MD1
894	47	MD1
895	45	MD1
896	42	MD1
897	31	MD1
898	35	MD1
899	24	MD1
900	31	MD1
901	33	MD1
902	25	MD1
903	49	MD1
904	31	MD1
905	42	MD1
906	35	MD1
907	23	MD1
908	36	MD1
909	38	MD1
910	27	MD1
911	23	MD1
912	33	MD1
913	32	MD1
914	37	MD1
915	50	MD1
916	42	MD1
917	23	MD1
918	28	MD1
919	27	MD1
920	38	MD1
921	40	MD1
922	33	MD1
923	48	MD1
924	57	MD1
925	30	MD1
926	43	MD1
927	25	MD1
928	30	MD1
929	38	MD1
930	30	MD1
931	31	MD1
932	29	MD1
933	23	MD1
934	19	MD1
935	20	MD1
936	19	MD1
937	18	MD1
938	19	MD1
939	24	MD1
940	37	MD1
941	29	MD1
942	19	MD1
943	22	MD1
944	24	MD1
945	25	MD1
946	20	MD1
947	20	MD1
948	17	MD1
949	34	MD1
950	45	MD1
951	20	MD1
952	30	MD1
953	25	MD1
954	18	MD1
955	17	MD1
956	26	MD1
957	25	MD1
958	31	MD1
959	11	MD1
960	22	MD1
961	9	MD1
962	26	MD1
963	20	MD1
964	28	MD1
965	7	MD1
966	15	MD1
967	14	MD1
968	15	MD1
969	39	MD1
970	15	MD1
971	19	MD1
972	18	MD1
973	28	MD1
974	22	MD1
975	18	MD1
976	26	MD1
977	23	MD1
978	21	MD1
979	12	MD1
980	27	MD1
981	22	MD1
982	26	MD1
983	30	MD1
984	33	MD1
985	24	MD1
986	23	MD1
987	23	MD1
988	23	MD1
989	34	MD1
990	27	MD1
991	30	MD1
992	26	MD1
993	16	MD1
994	18	MD1
995	26	MD1
996	21	MD1
997	34	MD1
998	24	MD1
999	8	MD1
1000	11	MD1
1001	6	MD1
1002	13	MD1
1003	19	MD1
1004	14	MD1
1005	18	MD1
1006	24	MD1
1007	29	MD1
1008	14	MD1
1009	26	MD1
1010	20	MD1
1011	17	MD1
1012	22	MD1
1013	13	MD1
1014	16	MD1
1015	17	MD1
1016	28	MD1
1017	30	MD1
1018	24	MD1
1019	14	MD1
1020	29	MD1
1021	22	MD1
1022	21	MD1
1023	30	MD1
1024	18	MD1
1025	47	MD1
1026	33	MD1
1027	38	MD1
1028	33	MD1
1029	31	MD1
1030	23	MD1
1031	16	MD1
1032	30	MD1
1033	29	MD1
1034	30	MD1
1035	36	MD1
1036	25	MD1
1037	40	MD1
1038	29	MD1
1039	34	MD1
1040	22	MD1
1041	25	MD1
1042	31	MD1
1043	32	MD1
1044	34	MD1
1045	65	MD1
1046	35	MD1
1047	42	MD1
1048	27	MD1
1049	25	MD1
1050	48	MD1
1051	29	MD1
1052	39	MD1
1053	23	MD1
1054	24	MD1
1055	33	MD1
1056	25	MD1
1057	19	MD1
1058	43	MD1
1059	39	MD1
1060	66	MD1
1061	32	MD1
1062	31	MD1
1063	28	MD1
1064	43	MD1
1065	27	MD1
1066	44	MD1
1067	57	MD1
1068	22	MD1
1069	25	MD1
1070	17	MD1
1071	48	MD1
1072	37	MD1
1073	19	MD1
1074	42	MD1
1075	19	MD1
1076	35	MD1
1077	27	MD1
1078	31	MD1
1079	20	MD1
1080	27	MD1
1081	28	MD1
1082	33	MD1
1083	18	MD1
1084	35	MD1
1085	41	MD1
1086	45	MD1
1087	36	MD1
1088	36	MD1
1089	36	MD1
1090	41	MD1
1091	38	MD1
1092	31	MD1
1093	46	MD1
1094	28	MD1
1095	22	MD1
1096	47	MD1
1097	41	MD1
1098	31	MD1
1099	47	MD1
1100	33	MD1
1101	23	MD1
1102	37	MD1
1103	39	MD1
1104	36	MD1
1105	41	MD1
1106	52	MD1
1107	24	MD1
1108	42	MD1
1109	28	MD1
1110	26	MD1
1111	32	MD1
1112	46	MD1
1113	23	MD1
1114	41	MD1
1115	30	MD1
1116	36	MD1
1117	36	MD1
1118	29	MD1
1119	38	MD1
1120	31	MD1
1121	33	MD1
1122	31	MD1
1123	24	MD1
1124	26	MD1
1125	31	MD1
1126	19	MD1
1127	33	MD1
1128	16	MD1
1129	25	MD1
1130	32	MD1
1131	42	MD1
1132	34	MD1
1133	32	MD1
1134	13	MD1
1135	14	MD1
1136	21	MD1
1137	27	MD1
1138	32	MD1
1139	34	MD1
1140	34	MD1
1141	50	MD1
1142	32	MD1
1143	28	MD1
1144	23	MD1
1145	15	MD1
1146	21	MD1
1147	19	MD1
1148	31	MD1
1149	19	MD1
1150	43	MD1
1151	23	MD1
1152	32	MD1
1153	29	MD1
1154	15	MD1
1155	38	MD1
1156	33	MD1
1157	39	MD1
1158	30	MD1
1159	26	MD1
1160	29	MD1
1161	26	MD1
1162	18	MD1
1163	26	MD1
1164	26	MD1
1165	29	MD1
1166	45	MD1
1167	36	MD1
1168	30	MD1
1169	34	MD1
1170	37	MD1
1171	36	MD1
1172	19	MD1
1173	40	MD1
1174	34	MD1
1175	34	MD1
1176	49	MD1
1177	35	MD1
1178	30	MD1
1179	31	MD1
1180	41	MD1
1181	41	MD1
1182	43	MD1
1183	43	MD1
1184	41	MD1
1185	45	MD1
1186	39	MD1
1187	38	MD1
1188	39	MD1
1189	44	MD1
1190	33	MD1
1191	33	MD1
1192	41	MD1
1193	19	MD1
1194	45	MD1
1195	37	MD1
1196	29	MD1
1197	34	MD1
1198	32	MD1
1199	45	MD1
1200	29	MD1
1201	25	MD1
1202	37	MD1
1203	31	MD1
1204	35	MD1
1205	32	MD1
1206	43	MD1
1207	12	MD1
1208	31	MD1
1209	27	MD1
1210	40	MD1
1211	56	MD1
1212	26	MD1
1213	34	MD1
1214	29	MD1
1215	34	MD1
1216	28	MD1
1217	38	MD1
1218	31	MD1
1219	28	MD1
1220	35	MD1
1221	34	MD1
1222	48	MD1
1223	50	MD1
1224	42	MD1
1225	38	MD1
1226	43	MD1
1227	39	MD1
1228	49	MD1
1229	24	MD1
1230	27	MD1
1231	38	MD1
1232	31	MD1
1233	39	MD1
1234	43	MD1
1235	60	MD1
1236	28	MD1
1237	33	MD1
1238	26	MD1
1239	15	MD1
1240	28	MD1
1241	17	MD1
1242	28	MD1
1243	29	MD1
1244	41	MD1
1245	13	MD1
1246	18	MD1
1247	22	MD1
1248	23	MD1
1249	31	MD1
1250	33	MD1
1251	30	MD1
1252	26	MD1
1253	36	MD1
1254	32	MD1
1255	20	MD1
1256	29	MD1
1257	18	MD1
1258	27	MD1
1259	28	MD1
1260	36	MD1
1261	24	MD1
1262	21	MD1
1263	29	MD1
1264	25	MD1
1265	31	MD1
1266	13	MD1
1267	21	MD1
1268	12	MD1
1269	11	MD1
1270	4	MD1
1271	9	MD1
1272	29	MD1
1273	31	MD1
1274	25	MD1
1275	25	MD1
1276	18	MD1
1277	18	MD1
1278	19	MD1
1279	25	MD1
1280	30	MD1
1281	27	MD1
1282	33	MD1
1283	27	MD1
1284	20	MD1
1285	17	MD1
1286	24	MD1
1287	33	MD1
1288	30	MD1
1289	29	MD1
1290	40	MD1
1291	25	MD1
1292	37	MD1
1293	34	MD1
1294	36	MD1
1295	37	MD1
1296	29	MD1
1297	41	MD1
1298	26	MD1
1299	33	MD1
1300	35	MD1
1301	41	MD1
1302	47	MD1
1303	38	MD1
1304	28	MD1
1305	32	MD1
1306	52	MD1
1307	34	MD1
1308	32	MD1
1309	36	MD1
1310	34	MD1
1311	31	MD1
1312	44	MD1
1313	21	MD1
1314	38	MD1
1315	42	MD1
1316	25	MD1
1317	39	MD1
1318	28	MD1
1319	37	MD1
1320	40	MD1
1321	44	MD1
1322	35	MD1
1323	31	MD1
1324	28	MD1
1325	41	MD1
1326	23	MD1
1327	38	MD1
1328	72	MD1
1329	46	MD1
1330	33	MD1
1331	34	MD1
1332	29	MD1
1333	20	MD1
1334	21	MD1
1335	23	MD1
1336	29	MD1
1337	37	MD1
1338	29	MD1
1339	38	MD1
1340	52	MD1
1341	51	MD1
1342	49	MD1
1343	52	MD1
1344	54	MD1
1345	48	MD1
1346	43	MD1
1347	50	MD1
1348	53	MD1
1349	52	MD1
1350	40	MD1
1351	37	MD1
1352	30	MD1
1353	29	MD1
1354	32	MD1
1355	50	MD1
1356	34	MD1
1357	44	MD1
1358	46	MD1
1359	47	MD1
1360	32	MD1
1361	54	MD1
1362	45	MD1
1363	30	MD1
1364	31	MD1
1365	32	MD1
1366	42	MD1
1367	37	MD1
1368	32	MD1
1369	41	MD1
1370	42	MD1
1371	34	MD1
1372	37	MD1
1373	47	MD1
1374	42	MD1
1375	33	MD1
1376	39	MD1
1377	37	MD1
1378	16	MD1
1379	41	MD1
1380	45	MD1
1381	45	MD1
1382	27	MD1
1383	27	MD1
1384	28	MD1
1385	26	MD1
1386	27	MD1
1387	26	MD1
1388	24	MD1
1389	34	MD1
1390	54	MD1
1391	45	MD1
1392	38	MD1
1393	33	MD1
1394	25	MD1
1395	39	MD1
1396	50	MD1
1397	38	MD1
1398	60	MD1
1399	29	MD1
1400	36	MD1
1401	47	MD1
1402	29	MD1
1403	23	MD1
1404	47	MD1
1405	32	MD1
1406	20	MD1
1407	41	MD1
1408	38	MD1
1409	23	MD1
1410	33	MD1
1411	40	MD1
1412	38	MD1
1413	38	MD1
1414	35	MD1
1415	21	MD1
1416	35	MD1
1417	21	MD1
1418	38	MD1
1419	42	MD1
1420	32	MD1
1421	35	MD1
1422	19	MD1
1423	30	MD1
1424	33	MD1
1425	40	MD1
1426	35	MD1
1427	14	MD1
1428	42	MD1
1429	39	MD1
1430	22	MD1
1431	33	MD1
1432	39	MD1
1433	27	MD1
1434	32	MD1
1435	22	MD1
1436	38	MD1
1437	42	MD1
1438	22	MD1
1439	23	MD1
1440	13	MD1
1441	19	MD1
1442	34	MD1
1443	41	MD1
1444	41	MD1
1445	44	MD1
1446	21	MD1
1447	38	MD1
1448	20	MD1
1449	32	MD1
1450	30	MD1
1451	27	MD1
1452	44	MD1
1453	37	MD1
1454	45	MD1
1455	38	MD1
1456	53	MD1
1457	47	MD1
1458	41	MD1
1459	33	MD1
1460	27	MD1
1461	42	MD1
1462	43	MD1
1463	30	MD1
1464	35	MD1
1465	25	MD1
1466	30	MD1
1467	44	MD1
1468	28	MD1
1469	41	MD1
1470	40	MD1
1471	45	MD1
1472	47	MD1
1473	36	MD1
1474	32	MD1
1475	31	MD1
1476	29	MD1
1477	47	MD1
1478	35	MD1
1479	26	MD1
1480	22	MD1
1481	30	MD1
1482	24	MD1
1483	37	MD1
1484	32	MD1
1485	38	MD1
1486	47	MD1
1487	32	MD1
1488	33	MD1
1489	28	MD1
1490	19	MD1
1491	32	MD1
1492	19	MD1
1493	33	MD1
1494	45	MD1
1495	49	MD1
1496	50	MD1
1497	41	MD1
1498	45	MD1
1499	46	MD1
1500	33	MD1
1501	49	MD1
1502	24	MD1
1503	20	MD1
1504	26	MD1
1505	25	MD1
1506	27	MD1
1507	37	MD1
1508	46	MD1
1509	26	MD1
1510	31	MD1
1511	42	MD1
1512	47	MD1
1513	51	MD1
1514	49	MD1
1515	52	MD1
1516	46	MD1
1517	23	MD1
1518	36	MD1
1519	47	MD1
1520	40	MD1
1521	51	MD1
1522	28	MD1
1523	33	MD1
1524	26	MD1
1525	23	MD1
1526	26	MD1
1527	35	MD1
1528	22	MD1
1529	27	MD1
1530	25	MD1
1531	35	MD1
1532	32	MD1
1533	25	MD1
1534	26	MD1
1535	38	MD1
1536	48	MD1
1537	14	MD1
1538	43	MD1
1539	17	MD1
1540	24	MD1
1541	33	MD1
1542	31	MD1
1543	36	MD1
1544	37	MD1
1545	23	MD1
1546	31	MD1
1547	36	MD1
1548	43	MD1
1549	43	MD1
1550	45	MD1
1551	31	MD1
1552	39	MD1
1553	22	MD1
1554	25	MD1
1555	22	MD1
1556	29	MD1
1557	27	MD1
1558	42	MD1
1559	24	MD1
1560	30	MD1
1561	22	MD1
1562	32	MD1
1563	49	MD1
1564	26	MD1
1565	42	MD1
1566	31	MD1
1567	45	MD1
1568	51	MD1
1569	39	MD1
1570	43	MD1
1571	53	MD1
1572	30	MD1
1573	49	MD1
1574	60	MD1
1575	41	MD1
1576	52	MD1
1577	63	MD1
1578	27	MD1
1579	47	MD1
1580	33	MD1
1581	47	MD1
1582	61	MD1
1583	30	MD1
1584	34	MD1
1585	35	MD1
1586	39	MD1
1587	29	MD1
1588	31	MD1
1589	34	MD1
1590	30	MD1
1591	22	MD1
1592	37	MD1
1593	29	MD1
1594	29	MD1
1595	35	MD1
1596	33	MD1
1597	23	MD1
1598	32	MD1
1599	37	MD1
1600	30	MD1
1601	36	MD1
1602	33	MD1
1603	38	MD1
1604	31	MD1
1605	36	MD1
1606	42	MD1
1607	25	MD1
1608	23	MD1
1609	38	MD1
1610	37	MD1
1611	23	MD1
1612	32	MD1
1613	33	MD1
1614	37	MD1
1615	26	MD1
1616	33	MD1
1617	36	MD1
1618	27	MD1
1619	37	MD1
1620	34	MD1
1621	38	MD1
1622	38	MD1
1623	25	MD1
1624	40	MD1
1625	34	MD1
1626	27	MD1
1627	32	MD1
1628	41	MD1
1629	41	MD1
1630	25	MD1
1631	30	MD1
1632	31	MD1
1633	26	MD1
1634	40	MD1
1635	42	MD1
1636	33	MD1
1637	23	MD1
1638	47	MD1
1639	48	MD1
1640	47	MD1
1641	29	MD1
1642	41	MD1
1643	28	MD1
1644	26	MD1
1645	37	MD1
1646	19	MD1
1647	30	MD1
1648	35	MD1
1649	32	MD1
1650	22	MD1
1651	32	MD1
1652	20	MD1
1653	19	MD1
1654	10	MD1
1655	16	MD1
1656	7	MD1
1657	18	MD1
1658	18	MD1
1659	32	MD1
1660	22	MD1
1661	21	MD1
1662	35	MD1
1663	35	MD1
1664	23	MD1
1665	42	MD1
1666	30	MD1
1667	20	MD1
1668	16	MD1
1669	24	MD1
1670	18	MD1
1671	28	MD1
1672	18	MD1
1673	24	MD1
1674	45	MD1
1675	20	MD1
1676	35	MD1
1677	38	MD1
1678	41	MD1
1679	21	MD1
1680	28	MD1
1681	31	MD1
1682	29	MD1
1683	49	MD1
1684	32	MD1
1685	34	MD1
1686	30	MD1
1687	20	MD1
1688	36	MD1
1689	29	MD1
1690	19	MD1
1691	16	MD1
1692	28	MD1
1693	32	MD1
1694	35	MD1
1695	18	MD1
1696	16	MD1
1697	17	MD1
1698	13	MD1
1699	30	MD1
1700	40	MD1
1701	28	MD1
1702	12	MD1
1703	29	MD1
1704	23	MD1
1705	28	MD1
1706	18	MD1
1707	27	MD1
1708	26	MD1
1709	30	MD1
1710	22	MD1
1711	41	MD1
1712	28	MD1
1713	22	MD1
1714	33	MD1
1715	34	MD1
1716	31	MD1
1717	21	MD1
1718	30	MD1
1719	30	MD1
1720	22	MD1
1721	40	MD1
1722	49	MD1
1723	36	MD1
1724	36	MD1
1725	31	MD1
1726	19	MD1
1727	34	MD1
1728	28	MD1
1729	38	MD1
1730	25	MD1
1731	41	MD1
1732	30	MD1
1733	32	MD1
1734	37	MD1
1735	20	MD1
1736	40	MD1
1737	42	MD1
1738	35	MD1
1739	55	MD1
1740	34	MD1
1741	33	MD1
1742	54	MD1
1743	50	MD1
1744	39	MD1
1745	27	MD1
1746	23	MD1
1747	23	MD1
1748	26	MD1
1749	41	MD1
1750	48	MD1
1751	29	MD1
1752	37	MD1
1753	41	MD1
1754	25	MD1
1755	40	MD1
1756	36	MD1
1757	39	MD1
1758	53	MD1
1759	35	MD1
1760	35	MD1
1761	32	MD1
1762	43	MD1
1763	20	MD1
1764	37	MD1
1765	68	MD1
1766	43	MD1
1767	45	MD1
1768	29	MD1
1769	27	MD1
1770	39	MD1
1771	68	MD1
1772	65	MD1
1773	32	MD1
1774	19	MD1
1775	28	MD1
1776	37	MD1
1777	40	MD1
1778	38	MD1
1779	35	MD1
1780	48	MD1
1781	21	MD1
1782	32	MD1
1783	41	MD1
1784	20	MD1
1785	28	MD1
1786	20	MD1
1787	33	MD1
1788	39	MD1
1789	42	MD1
1790	38	MD1
1791	38	MD1
1792	45	MD1
1793	35	MD1
1794	38	MD1
1795	35	MD1
1796	27	MD1
1797	21	MD1
1798	20	MD1
1799	28	MD1
1800	42	MD1
1801	41	MD1
1802	41	MD1
1803	49	MD1
1804	48	MD1
1805	34	MD1
1806	45	MD1
1807	48	MD1
1808	70	MD1
1809	72	MD1
1810	38	MD1
1811	36	MD1
1812	22	MD1
1813	27	MD1
1814	23	MD1
1815	30	MD1
1816	20	MD1
1817	21	MD1
1818	25	MD1
1819	24	MD1
1820	26	MD1
1821	40	MD1
1822	49	MD1
1823	67	MD1
1824	47	MD1
1825	31	MD1
1826	26	MD1
1827	18	MD1
1828	19	MD1
1829	26	MD1
1830	29	MD1
1831	10	MD1
1832	22	MD1
1833	32	MD1
1834	22	MD1
1835	26	MD1
1836	32	MD1
1837	21	MD1
1838	42	MD1
1839	24	MD1
1840	21	MD1
1841	18	MD1
1842	28	MD1
1843	17	MD1
1844	16	MD1
1845	29	MD1
1846	19	MD1
1847	17	MD1
1848	42	MD1
1849	17	MD1
1850	13	MD1
1851	17	MD1
1852	24	MD1
1853	23	MD1
1854	15	MD1
1855	18	MD1
1856	17	MD1
1857	42	MD1
1858	24	MD1
1859	33	MD1
1860	19	MD1
1861	40	MD1
1862	19	MD1
1863	46	MD1
1864	48	MD1
1865	44	MD1
1866	34	MD1
1867	32	MD1
1868	47	MD1
1869	37	MD1
1870	57	MD1
1871	53	MD1
1872	49	MD1
1873	34	MD1
1874	41	MD1
1875	18	MD1
1876	40	MD1
1877	47	MD1
1878	46	MD1
1879	35	MD1
1880	30	MD1
1881	39	MD1
1882	36	MD1
1883	23	MD1
1884	32	MD1
1885	44	MD1
1886	32	MD1
1887	33	MD1
1888	33	MD1
1889	51	MD1
1890	41	MD1
1891	39	MD1
1892	43	MD1
1893	32	MD1
1894	27	MD1
1895	35	MD1
1896	6	MD1
1897	20	MD1
1898	33	MD1
1899	23	MD1
1900	14	MD1
1901	32	MD1
1902	10	MD1
1903	3	MD1
1904	8	MD1
1905	22	MD1
1906	24	MD1
1907	19	MD1
1908	16	MD1
1909	26	MD1
1910	16	MD1
1911	35	MD1
1912	25	MD1
1913	22	MD1
1914	21	MD1
1915	16	MD1
1916	22	MD1
1917	27	MD1
1918	24	MD1
1919	27	MD1
1920	19	MD1
1921	24	MD1
1922	28	MD1
1923	28	MD1
1924	35	MD1
1925	40	MD1
1926	28	MD1
1927	31	MD1
1928	17	MD1
1929	20	MD1
1930	19	MD1
1931	14	MD1
1932	31	MD1
1933	42	MD1
1934	20	MD1
1935	27	MD1
1936	17	MD1
1937	14	MD1
1938	17	MD1
1939	14	MD1
1940	15	MD1
1941	32	MD1
1942	28	MD1
1943	34	MD1
1944	24	MD1
1945	16	MD1
1946	29	MD1
1947	20	MD1
1948	19	MD1
1949	16	MD1
1950	25	MD1
1951	27	MD1
1952	27	MD1
1953	18	MD1
1954	12	MD1
1955	21	MD1
1956	17	MD1
1957	8	MD1
1958	15	MD1
1959	12	MD1
1960	17	MD1
1961	33	MD1
1962	19	MD1
1963	17	MD1
1964	11	MD1
1965	35	MD1
1966	37	MD1
1967	22	MD1
1968	33	MD1
1969	35	MD1
1970	41	MD1
1971	33	MD1
1972	10	MD1
1973	18	MD1
1974	36	MD1
1975	34	MD1
1976	43	MD1
1977	42	MD1
1978	36	MD1
1979	54	MD1
1980	30	MD1
1981	27	MD1
1982	36	MD1
1983	24	MD1
1984	37	MD1
1985	48	MD1
1986	49	MD1
1987	40	MD1
1988	65	MD1
1989	38	MD1
1990	37	MD1
1991	52	MD1
1992	42	MD1
1993	43	MD1
1994	40	MD1
1995	43	MD1
1996	24	MD1
1997	33	MD1
1998	49	MD1
[truncated: 123,026 more rows]

## Sheet: Fig_5C
Residue Index	PC Contacts	Repeat	Chain
51	2	MD1	Chain A
52	3	MD1	Chain A
53	7	MD1	Chain A
54	8	MD1	Chain A
55	10	MD1	Chain A
56	15	MD1	Chain A
57	21	MD1	Chain A
58	29	MD1	Chain A
59	29	MD1	Chain A
60	7	MD1	Chain A
61	23	MD1	Chain A
62	36	MD1	Chain A
63	11	MD1	Chain A
64	21	MD1	Chain A
65	42	MD1	Chain A
66	23	MD1	Chain A
67	35	MD1	Chain A
68	10	MD1	Chain A
69	56	MD1	Chain A
70	30	MD1	Chain A
71	4	MD1	Chain A
72	4	MD1	Chain A
73	7	MD1	Chain A
74	0	MD1	Chain A
75	0	MD1	Chain A
76	2	MD1	Chain A
77	0	MD1	Chain A
78	0	MD1	Chain A
79	8	MD1	Chain A
80	5	MD1	Chain A
81	26	MD1	Chain A
82	70	MD1	Chain A
83	423	MD1	Chain A
84	949	MD1	Chain A
85	2155	MD1	Chain A
86	2994	MD1	Chain A
87	3781	MD1	Chain A
88	4104	MD1	Chain A
89	4187	MD1	Chain A
90	3856	MD1	Chain A
91	3741	MD1	Chain A
92	4087	MD1	Chain A
93	3900	MD1	Chain A
94	2586	MD1	Chain A
95	1719	MD1	Chain A
96	673	MD1	Chain A
97	336	MD1	Chain A
98	70	MD1	Chain A
99	115	MD1	Chain A
100	11	MD1	Chain A
101	15	MD1	Chain A
102	1	MD1	Chain A
103	4	MD1	Chain A
104	21	MD1	Chain A
105	3	MD1	Chain A
106	1	MD1	Chain A
107	6	MD1	Chain A
108	8	MD1	Chain A
109	9	MD1	Chain A
110	3	MD1	Chain A
111	0	MD1	Chain A
112	2	MD1	Chain A
113	4	MD1	Chain A
114	1	MD1	Chain A
115	0	MD1	Chain A
116	0	MD1	Chain A
117	0	MD1	Chain A
118	0	MD1	Chain A
119	0	MD1	Chain A
120	0	MD1	Chain A
121	0	MD1	Chain A
122	0	MD1	Chain A
123	0	MD1	Chain A
124	0	MD1	Chain A
125	0	MD1	Chain A
126	0	MD1	Chain A
127	0	MD1	Chain A
128	0	MD1	Chain A
129	0	MD1	Chain A
130	0	MD1	Chain A
131	0	MD1	Chain A
132	0	MD1	Chain A
133	0	MD1	Chain A
134	0	MD1	Chain A
135	0	MD1	Chain A
136	0	MD1	Chain A
137	0	MD1	Chain A
138	0	MD1	Chain A
139	0	MD1	Chain A
140	0	MD1	Chain A
141	0	MD1	Chain A
142	0	MD1	Chain A
143	0	MD1	Chain A
144	0	MD1	Chain A
145	0	MD1	Chain A
146	0	MD1	Chain A
147	0	MD1	Chain A
148	0	MD1	Chain A
149	0	MD1	Chain A
150	0	MD1	Chain A
151	0	MD1	Chain A
152	0	MD1	Chain A
153	0	MD1	Chain A
154	0	MD1	Chain A
155	0	MD1	Chain A
156	0	MD1	Chain A
157	0	MD1	Chain A
158	0	MD1	Chain A
159	0	MD1	Chain A
160	0	MD1	Chain A
161	0	MD1	Chain A
162	0	MD1	Chain A
163	0	MD1	Chain A
164	0	MD1	Chain A
165	0	MD1	Chain A
166	0	MD1	Chain A
167	0	MD1	Chain A
168	0	MD1	Chain A
169	0	MD1	Chain A
170	0	MD1	Chain A
171	0	MD1	Chain A
172	0	MD1	Chain A
173	0	MD1	Chain A
174	0	MD1	Chain A
175	0	MD1	Chain A
176	0	MD1	Chain A
177	0	MD1	Chain A
178	0	MD1	Chain A
179	0	MD1	Chain A
180	0	MD1	Chain A
181	0	MD1	Chain A
182	0	MD1	Chain A
183	0	MD1	Chain A
184	0	MD1	Chain A
185	0	MD1	Chain A
186	0	MD1	Chain A
187	0	MD1	Chain A
188	0	MD1	Chain A
189	0	MD1	Chain A
190	0	MD1	Chain A
191	0	MD1	Chain A
192	0	MD1	Chain A
193	0	MD1	Chain A
194	0	MD1	Chain A
195	0	MD1	Chain A
196	0	MD1	Chain A
197	0	MD1	Chain A
198	0	MD1	Chain A
199	0	MD1	Chain A
200	0	MD1	Chain A
201	0	MD1	Chain A
202	0	MD1	Chain A
203	0	MD1	Chain A
204	0	MD1	Chain A
205	0	MD1	Chain A
206	0	MD1	Chain A
207	0	MD1	Chain A
208	0	MD1	Chain A
209	0	MD1	Chain A
210	0	MD1	Chain A
211	0	MD1	Chain A
212	0	MD1	Chain A
213	0	MD1	Chain A
214	0	MD1	Chain A
215	0	MD1	Chain A
216	0	MD1	Chain A
217	0	MD1	Chain A
218	0	MD1	Chain A
219	0	MD1	Chain A
220	0	MD1	Chain A
221	0	MD1	Chain A
222	0	MD1	Chain A
223	0	MD1	Chain A
224	0	MD1	Chain A
225	0	MD1	Chain A
226	0	MD1	Chain A
227	0	MD1	Chain A
228	0	MD1	Chain A
229	0	MD1	Chain A
230	0	MD1	Chain A
231	0	MD1	Chain A
232	0	MD1	Chain A
233	0	MD1	Chain A
234	0	MD1	Chain A
235	0	MD1	Chain A
236	0	MD1	Chain A
237	0	MD1	Chain A
238	0	MD1	Chain A
239	0	MD1	Chain A
240	0	MD1	Chain A
241	0	MD1	Chain A
242	0	MD1	Chain A
243	0	MD1	Chain A
244	0	MD1	Chain A
245	0	MD1	Chain A
246	0	MD1	Chain A
247	0	MD1	Chain A
248	0	MD1	Chain A
249	0	MD1	Chain A
250	0	MD1	Chain A
251	0	MD1	Chain A
252	0	MD1	Chain A
253	0	MD1	Chain A
254	0	MD1	Chain A
255	0	MD1	Chain A
256	0	MD1	Chain A
257	0	MD1	Chain A
258	0	MD1	Chain A
259	0	MD1	Chain A
260	0	MD1	Chain A
261	0	MD1	Chain A
262	0	MD1	Chain A
263	0	MD1	Chain A
264	0	MD1	Chain A
265	0	MD1	Chain A
266	0	MD1	Chain A
267	0	MD1	Chain A
268	0	MD1	Chain A
269	0	MD1	Chain A
270	1	MD1	Chain A
271	1	MD1	Chain A
272	1	MD1	Chain A
273	0	MD1	Chain A
274	0	MD1	Chain A
275	0	MD1	Chain A
276	0	MD1	Chain A
277	0	MD1	Chain A
278	0	MD1	Chain A
279	0	MD1	Chain A
280	0	MD1	Chain A
281	0	MD1	Chain A
282	0	MD1	Chain A
283	0	MD1	Chain A
284	0	MD1	Chain A
285	0	MD1	Chain A
286	0	MD1	Chain A
287	0	MD1	Chain A
288	0	MD1	Chain A
289	6	MD1	Chain A
290	34	MD1	Chain A
291	7	MD1	Chain A
292	0	MD1	Chain A
293	9	MD1	Chain A
294	34	MD1	Chain A
295	2	MD1	Chain A
296	0	MD1	Chain A
297	6	MD1	Chain A
298	5	MD1	Chain A
299	0	MD1	Chain A
300	0	MD1	Chain A
301	2	MD1	Chain A
302	0	MD1	Chain A
303	0	MD1	Chain A
304	0	MD1	Chain A
305	0	MD1	Chain A
306	0	MD1	Chain A
307	0	MD1	Chain A
308	0	MD1	Chain A
309	0	MD1	Chain A
310	0	MD1	Chain A
311	0	MD1	Chain A
312	0	MD1	Chain A
313	0	MD1	Chain A
314	0	MD1	Chain A
315	0	MD1	Chain A
316	0	MD1	Chain A
317	0	MD1	Chain A
318	0	MD1	Chain A
319	0	MD1	Chain A
320	0	MD1	Chain A
321	0	MD1	Chain A
322	0	MD1	Chain A
323	0	MD1	Chain A
324	0	MD1	Chain A
325	0	MD1	Chain A
326	0	MD1	Chain A
327	0	MD1	Chain A
328	0	MD1	Chain A
329	0	MD1	Chain A
330	0	MD1	Chain A
331	0	MD1	Chain A
332	0	MD1	Chain A
333	0	MD1	Chain A
334	0	MD1	Chain A
335	0	MD1	Chain A
336	0	MD1	Chain A
337	0	MD1	Chain A
338	0	MD1	Chain A
339	0	MD1	Chain A
340	0	MD1	Chain A
341	0	MD1	Chain A
342	0	MD1	Chain A
343	0	MD1	Chain A
344	0	MD1	Chain A
345	0	MD1	Chain A
346	0	MD1	Chain A
347	0	MD1	Chain A
348	0	MD1	Chain A
349	0	MD1	Chain A
350	0	MD1	Chain A
351	0	MD1	Chain A
352	0	MD1	Chain A
353	0	MD1	Chain A
354	0	MD1	Chain A
355	0	MD1	Chain A
356	0	MD1	Chain A
357	0	MD1	Chain A
358	4	MD1	Chain A
359	5	MD1	Chain A
360	33	MD1	Chain A
361	9	MD1	Chain A
362	50	MD1	Chain A
363	189	MD1	Chain A
364	88	MD1	Chain A
365	21	MD1	Chain A
366	0	MD1	Chain A
367	2	MD1	Chain A
368	3	MD1	Chain A
369	1	MD1	Chain A
370	0	MD1	Chain A
371	0	MD1	Chain A
372	0	MD1	Chain A
373	0	MD1	Chain A
374	0	MD1	Chain A
375	0	MD1	Chain A
376	0	MD1	Chain A
377	0	MD1	Chain A
378	0	MD1	Chain A
379	0	MD1	Chain A
380	0	MD1	Chain A
381	0	MD1	Chain A
382	0	MD1	Chain A
383	0	MD1	Chain A
384	0	MD1	Chain A
385	9	MD1	Chain A
386	11	MD1	Chain A
387	72	MD1	Chain A
388	299	MD1	Chain A
389	848	MD1	Chain A
390	1451	MD1	Chain A
391	1123	MD1	Chain A
392	701	MD1	Chain A
393	400	MD1	Chain A
394	102	MD1	Chain A
395	50	MD1	Chain A
396	16	MD1	Chain A
397	9	MD1	Chain A
398	0	MD1	Chain A
399	0	MD1	Chain A
400	0	MD1	Chain A
401	0	MD1	Chain A
402	0	MD1	Chain A
403	0	MD1	Chain A
404	0	MD1	Chain A
405	0	MD1	Chain A
406	1	MD1	Chain A
407	1	MD1	Chain A
408	0	MD1	Chain A
409	0	MD1	Chain A
410	0	MD1	Chain A
411	0	MD1	Chain A
412	0	MD1	Chain A
413	0	MD1	Chain A
414	0	MD1	Chain A
415	0	MD1	Chain A
416	1	MD1	Chain A
417	31	MD1	Chain A
418	8	MD1	Chain A
419	44	MD1	Chain A
420	44	MD1	Chain A
421	33	MD1	Chain A
422	51	MD1	Chain A
423	29	MD1	Chain A
424	101	MD1	Chain A
425	186	MD1	Chain A
426	137	MD1	Chain A
427	137	MD1	Chain A
428	76	MD1	Chain A
429	20	MD1	Chain A
430	14	MD1	Chain A
431	0	MD1	Chain A
432	0	MD1	Chain A
433	0	MD1	Chain A
434	0	MD1	Chain A
435	0	MD1	Chain A
436	0	MD1	Chain A
437	0	MD1	Chain A
438	0	MD1	Chain A
439	0	MD1	Chain A
440	0	MD1	Chain A
441	0	MD1	Chain A
442	0	MD1	Chain A
443	0	MD1	Chain A
444	0	MD1	Chain A
445	0	MD1	Chain A
446	0	MD1	Chain A
447	0	MD1	Chain A
448	0	MD1	Chain A
449	0	MD1	Chain A
450	0	MD1	Chain A
451	0	MD1	Chain A
452	0	MD1	Chain A
453	0	MD1	Chain A
454	0	MD1	Chain A
455	0	MD1	Chain A
456	0	MD1	Chain A
457	0	MD1	Chain A
458	0	MD1	Chain A
459	0	MD1	Chain A
460	0	MD1	Chain A
461	0	MD1	Chain A
462	0	MD1	Chain A
463	0	MD1	Chain A
464	0	MD1	Chain A
465	0	MD1	Chain A
466	0	MD1	Chain A
467	0	MD1	Chain A
468	0	MD1	Chain A
469	0	MD1	Chain A
470	0	MD1	Chain A
471	0	MD1	Chain A
472	0	MD1	Chain A
473	0	MD1	Chain A
474	0	MD1	Chain A
475	9	MD1	Chain A
476	7	MD1	Chain A
477	75	MD1	Chain A
478	56	MD1	Chain A
479	7	MD1	Chain A
480	10	MD1	Chain A
481	17	MD1	Chain A
482	66	MD1	Chain A
483	131	MD1	Chain A
484	171	MD1	Chain A
485	374	MD1	Chain A
486	799	MD1	Chain A
487	1344	MD1	Chain A
488	1750	MD1	Chain A
489	2289	MD1	Chain A
490	2930	MD1	Chain A
491	3325	MD1	Chain A
492	2257	MD1	Chain A
493	1629	MD1	Chain A
494	636	MD1	Chain A
495	304	MD1	Chain A
496	70	MD1	Chain A
497	27	MD1	Chain A
498	97	MD1	Chain A
499	288	MD1	Chain A
500	289	MD1	Chain A
501	205	MD1	Chain A
502	179	MD1	Chain A
503	46	MD1	Chain A
504	6	MD1	Chain A
505	6	MD1	Chain A
506	83	MD1	Chain A
507	114	MD1	Chain A
508	117	MD1	Chain A
509	204	MD1	Chain A
510	70	MD1	Chain A
511	8	MD1	Chain A
512	0	MD1	Chain A
513	3	MD1	Chain A
514	1	MD1	Chain A
515	0	MD1	Chain A
516	0	MD1	Chain A
517	0	MD1	Chain A
518	0	MD1	Chain A
519	0	MD1	Chain A
520	0	MD1	Chain A
521	0	MD1	Chain A
522	0	MD1	Chain A
523	0	MD1	Chain A
524	0	MD1	Chain A
525	0	MD1	Chain A
526	0	MD1	Chain A
527	0	MD1	Chain A
528	0	MD1	Chain A
529	0	MD1	Chain A
530	0	MD1	Chain A
531	0	MD1	Chain A
532	8	MD1	Chain A
533	56	MD1	Chain A
51	0	MD1	Chain B
52	0	MD1	Chain B
53	0	MD1	Chain B
54	0	MD1	Chain B
55	0	MD1	Chain B
56	0	MD1	Chain B
57	0	MD1	Chain B
58	0	MD1	Chain B
59	0	MD1	Chain B
60	0	MD1	Chain B
61	0	MD1	Chain B
62	0	MD1	Chain B
63	0	MD1	Chain B
64	0	MD1	Chain B
65	0	MD1	Chain B
66	0	MD1	Chain B
67	0	MD1	Chain B
68	0	MD1	Chain B
69	0	MD1	Chain B
70	0	MD1	Chain B
71	0	MD1	Chain B
72	0	MD1	Chain B
73	0	MD1	Chain B
74	0	MD1	Chain B
75	0	MD1	Chain B
76	0	MD1	Chain B
77	0	MD1	Chain B
78	0	MD1	Chain B
79	0	MD1	Chain B
80	0	MD1	Chain B
81	0	MD1	Chain B
82	0	MD1	Chain B
83	0	MD1	Chain B
84	0	MD1	Chain B
85	0	MD1	Chain B
86	0	MD1	Chain B
87	0	MD1	Chain B
88	0	MD1	Chain B
89	0	MD1	Chain B
90	0	MD1	Chain B
91	0	MD1	Chain B
92	0	MD1	Chain B
93	0	MD1	Chain B
94	0	MD1	Chain B
95	0	MD1	Chain B
96	0	MD1	Chain B
97	0	MD1	Chain B
98	0	MD1	Chain B
99	0	MD1	Chain B
100	0	MD1	Chain B
101	0	MD1	Chain B
102	0	MD1	Chain B
103	0	MD1	Chain B
104	0	MD1	Chain B
105	0	MD1	Chain B
106	0	MD1	Chain B
107	0	MD1	Chain B
108	0	MD1	Chain B
109	0	MD1	Chain B
110	0	MD1	Chain B
111	0	MD1	Chain B
112	0	MD1	Chain B
113	0	MD1	Chain B
114	0	MD1	Chain B
115	0	MD1	Chain B
116	0	MD1	Chain B
117	0	MD1	Chain B
118	0	MD1	Chain B
119	0	MD1	Chain B
120	0	MD1	Chain B
121	0	MD1	Chain B
122	0	MD1	Chain B
123	0	MD1	Chain B
124	0	MD1	Chain B
125	0	MD1	Chain B
126	0	MD1	Chain B
127	0	MD1	Chain B
128	0	MD1	Chain B
129	0	MD1	Chain B
130	0	MD1	Chain B
131	0	MD1	Chain B
132	0	MD1	Chain B
133	0	MD1	Chain B
134	0	MD1	Chain B
135	0	MD1	Chain B
136	0	MD1	Chain B
137	0	MD1	Chain B
138	0	MD1	Chain B
139	0	MD1	Chain B
140	0	MD1	Chain B
141	0	MD1	Chain B
142	0	MD1	Chain B
143	0	MD1	Chain B
144	0	MD1	Chain B
145	0	MD1	Chain B
146	0	MD1	Chain B
147	0	MD1	Chain B
148	0	MD1	Chain B
149	0	MD1	Chain B
150	0	MD1	Chain B
151	0	MD1	Chain B
152	0	MD1	Chain B
153	0	MD1	Chain B
154	0	MD1	Chain B
155	0	MD1	Chain B
156	0	MD1	Chain B
157	0	MD1	Chain B
158	0	MD1	Chain B
159	0	MD1	Chain B
160	0	MD1	Chain B
161	0	MD1	Chain B
162	0	MD1	Chain B
163	0	MD1	Chain B
164	0	MD1	Chain B
165	0	MD1	Chain B
166	0	MD1	Chain B
167	0	MD1	Chain B
168	0	MD1	Chain B
169	0	MD1	Chain B
170	0	MD1	Chain B
171	0	MD1	Chain B
172	0	MD1	Chain B
173	0	MD1	Chain B
174	0	MD1	Chain B
175	0	MD1	Chain B
176	0	MD1	Chain B
177	0	MD1	Chain B
178	0	MD1	Chain B
179	0	MD1	Chain B
180	0	MD1	Chain B
181	0	MD1	Chain B
182	1	MD1	Chain B
183	0	MD1	Chain B
184	0	MD1	Chain B
185	0	MD1	Chain B
186	0	MD1	Chain B
187	0	MD1	Chain B
188	0	MD1	Chain B
189	0	MD1	Chain B
190	0	MD1	Chain B
191	0	MD1	Chain B
192	10	MD1	Chain B
193	3	MD1	Chain B
194	4	MD1	Chain B
195	2	MD1	Chain B
196	4	MD1	Chain B
197	1	MD1	Chain B
198	7	MD1	Chain B
199	9	MD1	Chain B
200	7	MD1	Chain B
201	6	MD1	Chain B
202	4	MD1	Chain B
203	1	MD1	Chain B
204	1	MD1	Chain B
205	1	MD1	Chain B
206	0	MD1	Chain B
207	0	MD1	Chain B
208	0	MD1	Chain B
209	0	MD1	Chain B
210	0	MD1	Chain B
211	0	MD1	Chain B
212	0	MD1	Chain B
213	0	MD1	Chain B
214	0	MD1	Chain B
215	0	MD1	Chain B
216	0	MD1	Chain B
217	0	MD1	Chain B
218	0	MD1	Chain B
219	0	MD1	Chain B
220	0	MD1	Chain B
221	0	MD1	Chain B
222	0	MD1	Chain B
223	0	MD1	Chain B
224	0	MD1	Chain B
225	0	MD1	Chain B
226	0	MD1	Chain B
227	0	MD1	Chain B
228	1	MD1	Chain B
229	1	MD1	Chain B
230	0	MD1	Chain B
231	0	MD1	Chain B
232	0	MD1	Chain B
233	0	MD1	Chain B
234	0	MD1	Chain B
235	0	MD1	Chain B
236	0	MD1	Chain B
237	0	MD1	Chain B
238	0	MD1	Chain B
239	0	MD1	Chain B
240	0	MD1	Chain B
241	0	MD1	Chain B
242	0	MD1	Chain B
243	0	MD1	Chain B
244	0	MD1	Chain B
245	0	MD1	Chain B
246	0	MD1	Chain B
247	0	MD1	Chain B
248	0	MD1	Chain B
249	0	MD1	Chain B
250	0	MD1	Chain B
251	0	MD1	Chain B
252	0	MD1	Chain B
253	0	MD1	Chain B
254	0	MD1	Chain B
255	0	MD1	Chain B
256	0	MD1	Chain B
257	0	MD1	Chain B
258	0	MD1	Chain B
259	0	MD1	Chain B
260	0	MD1	Chain B
261	0	MD1	Chain B
262	0	MD1	Chain B
263	0	MD1	Chain B
264	0	MD1	Chain B
265	0	MD1	Chain B
266	0	MD1	Chain B
267	0	MD1	Chain B
268	0	MD1	Chain B
269	1	MD1	Chain B
270	0	MD1	Chain B
271	0	MD1	Chain B
272	0	MD1	Chain B
273	0	MD1	Chain B
274	0	MD1	Chain B
275	0	MD1	Chain B
276	0	MD1	Chain B
277	0	MD1	Chain B
278	0	MD1	Chain B
279	0	MD1	Chain B
280	0	MD1	Chain B
281	0	MD1	Chain B
282	0	MD1	Chain B
283	0	MD1	Chain B
284	0	MD1	Chain B
285	0	MD1	Chain B
286	0	MD1	Chain B
287	0	MD1	Chain B
288	0	MD1	Chain B
289	0	MD1	Chain B
290	0	MD1	Chain B
291	0	MD1	Chain B
292	0	MD1	Chain B
293	0	MD1	Chain B
294	0	MD1	Chain B
295	0	MD1	Chain B
296	0	MD1	Chain B
297	0	MD1	Chain B
298	0	MD1	Chain B
299	0	MD1	Chain B
300	0	MD1	Chain B
301	0	MD1	Chain B
302	0	MD1	Chain B
303	0	MD1	Chain B
304	0	MD1	Chain B
305	0	MD1	Chain B
306	0	MD1	Chain B
307	0	MD1	Chain B
308	0	MD1	Chain B
309	0	MD1	Chain B
310	0	MD1	Chain B
311	0	MD1	Chain B
312	0	MD1	Chain B
313	0	MD1	Chain B
314	0	MD1	Chain B
315	0	MD1	Chain B
316	1	MD1	Chain B
317	1	MD1	Chain B
318	0	MD1	Chain B
319	0	MD1	Chain B
320	0	MD1	Chain B
321	0	MD1	Chain B
322	0	MD1	Chain B
323	0	MD1	Chain B
324	0	MD1	Chain B
325	0	MD1	Chain B
326	0	MD1	Chain B
327	0	MD1	Chain B
328	0	MD1	Chain B
329	0	MD1	Chain B
330	0	MD1	Chain B
331	0	MD1	Chain B
332	0	MD1	Chain B
333	0	MD1	Chain B
334	0	MD1	Chain B
335	0	MD1	Chain B
336	0	MD1	Chain B
337	0	MD1	Chain B
338	0	MD1	Chain B
339	0	MD1	Chain B
340	0	MD1	Chain B
341	0	MD1	Chain B
342	0	MD1	Chain B
343	0	MD1	Chain B
344	0	MD1	Chain B
345	0	MD1	Chain B
346	0	MD1	Chain B
347	0	MD1	Chain B
348	0	MD1	Chain B
349	0	MD1	Chain B
350	0	MD1	Chain B
351	0	MD1	Chain B
352	0	MD1	Chain B
353	0	MD1	Chain B
354	0	MD1	Chain B
355	0	MD1	Chain B
356	0	MD1	Chain B
357	0	MD1	Chain B
358	0	MD1	Chain B
359	0	MD1	Chain B
360	0	MD1	Chain B
361	0	MD1	Chain B
362	0	MD1	Chain B
363	0	MD1	Chain B
364	0	MD1	Chain B
365	0	MD1	Chain B
366	0	MD1	Chain B
367	0	MD1	Chain B
368	0	MD1	Chain B
369	0	MD1	Chain B
370	0	MD1	Chain B
371	0	MD1	Chain B
372	0	MD1	Chain B
373	0	MD1	Chain B
374	0	MD1	Chain B
375	0	MD1	Chain B
376	0	MD1	Chain B
377	0	MD1	Chain B
378	0	MD1	Chain B
379	0	MD1	Chain B
380	0	MD1	Chain B
381	0	MD1	Chain B
382	0	MD1	Chain B
383	0	MD1	Chain B
384	0	MD1	Chain B
385	0	MD1	Chain B
386	0	MD1	Chain B
387	0	MD1	Chain B
388	0	MD1	Chain B
389	0	MD1	Chain B
390	0	MD1	Chain B
391	0	MD1	Chain B
392	0	MD1	Chain B
393	0	MD1	Chain B
394	0	MD1	Chain B
395	0	MD1	Chain B
396	0	MD1	Chain B
397	0	MD1	Chain B
398	0	MD1	Chain B
399	0	MD1	Chain B
400	0	MD1	Chain B
401	0	MD1	Chain B
402	0	MD1	Chain B
403	0	MD1	Chain B
404	0	MD1	Chain B
405	0	MD1	Chain B
406	0	MD1	Chain B
407	0	MD1	Chain B
408	0	MD1	Chain B
409	0	MD1	Chain B
410	0	MD1	Chain B
411	0	MD1	Chain B
412	0	MD1	Chain B
413	0	MD1	Chain B
414	0	MD1	Chain B
415	0	MD1	Chain B
416	0	MD1	Chain B
417	0	MD1	Chain B
418	0	MD1	Chain B
419	0	MD1	Chain B
420	0	MD1	Chain B
421	0	MD1	Chain B
422	0	MD1	Chain B
423	0	MD1	Chain B
424	0	MD1	Chain B
425	0	MD1	Chain B
426	0	MD1	Chain B
427	0	MD1	Chain B
428	0	MD1	Chain B
429	0	MD1	Chain B
430	0	MD1	Chain B
431	0	MD1	Chain B
432	0	MD1	Chain B
433	0	MD1	Chain B
434	0	MD1	Chain B
435	0	MD1	Chain B
436	0	MD1	Chain B
437	0	MD1	Chain B
438	0	MD1	Chain B
439	0	MD1	Chain B
440	0	MD1	Chain B
441	0	MD1	Chain B
442	0	MD1	Chain B
443	0	MD1	Chain B
444	0	MD1	Chain B
445	0	MD1	Chain B
446	0	MD1	Chain B
447	0	MD1	Chain B
448	0	MD1	Chain B
449	0	MD1	Chain B
450	0	MD1	Chain B
451	0	MD1	Chain B
452	0	MD1	Chain B
453	0	MD1	Chain B
454	0	MD1	Chain B
455	0	MD1	Chain B
456	0	MD1	Chain B
457	0	MD1	Chain B
458	0	MD1	Chain B
459	0	MD1	Chain B
460	0	MD1	Chain B
461	0	MD1	Chain B
462	0	MD1	Chain B
463	0	MD1	Chain B
464	0	MD1	Chain B
465	0	MD1	Chain B
466	0	MD1	Chain B
467	0	MD1	Chain B
468	0	MD1	Chain B
469	0	MD1	Chain B
470	0	MD1	Chain B
471	0	MD1	Chain B
472	0	MD1	Chain B
473	0	MD1	Chain B
474	0	MD1	Chain B
475	0	MD1	Chain B
476	0	MD1	Chain B
477	0	MD1	Chain B
478	0	MD1	Chain B
479	0	MD1	Chain B
480	0	MD1	Chain B
481	0	MD1	Chain B
482	0	MD1	Chain B
483	0	MD1	Chain B
484	0	MD1	Chain B
485	0	MD1	Chain B
486	0	MD1	Chain B
487	0	MD1	Chain B
488	0	MD1	Chain B
489	0	MD1	Chain B
490	0	MD1	Chain B
491	0	MD1	Chain B
492	0	MD1	Chain B
493	0	MD1	Chain B
494	0	MD1	Chain B
495	0	MD1	Chain B
496	0	MD1	Chain B
497	0	MD1	Chain B
498	0	MD1	Chain B
499	0	MD1	Chain B
500	0	MD1	Chain B
501	0	MD1	Chain B
502	0	MD1	Chain B
503	0	MD1	Chain B
504	0	MD1	Chain B
505	0	MD1	Chain B
506	0	MD1	Chain B
507	0	MD1	Chain B
508	0	MD1	Chain B
509	0	MD1	Chain B
510	0	MD1	Chain B
511	0	MD1	Chain B
512	0	MD1	Chain B
513	0	MD1	Chain B
514	0	MD1	Chain B
515	0	MD1	Chain B
516	0	MD1	Chain B
517	0	MD1	Chain B
518	0	MD1	Chain B
519	0	MD1	Chain B
520	0	MD1	Chain B
521	0	MD1	Chain B
522	0	MD1	Chain B
523	0	MD1	Chain B
524	0	MD1	Chain B
525	0	MD1	Chain B
526	0	MD1	Chain B
527	0	MD1	Chain B
528	0	MD1	Chain B
529	0	MD1	Chain B
530	0	MD1	Chain B
531	0	MD1	Chain B
532	0	MD1	Chain B
533	0	MD1	Chain B
51	0	MD2	Chain A
52	0	MD2	Chain A
53	1	MD2	Chain A
54	1	MD2	Chain A
55	1	MD2	Chain A
56	2	MD2	Chain A
57	5	MD2	Chain A
58	10	MD2	Chain A
59	7	MD2	Chain A
60	0	MD2	Chain A
61	3	MD2	Chain A
62	4	MD2	Chain A
63	2	MD2	Chain A
64	2	MD2	Chain A
65	1	MD2	Chain A
66	0	MD2	Chain A
67	0	MD2	Chain A
68	0	MD2	Chain A
69	0	MD2	Chain A
70	0	MD2	Chain A
71	0	MD2	Chain A
72	0	MD2	Chain A
73	0	MD2	Chain A
74	0	MD2	Chain A
75	0	MD2	Chain A
76	0	MD2	Chain A
77	0	MD2	Chain A
78	0	MD2	Chain A
79	0	MD2	Chain A
80	0	MD2	Chain A
81	0	MD2	Chain A
82	0	MD2	Chain A
83	0	MD2	Chain A
84	0	MD2	Chain A
85	0	MD2	Chain A
86	0	MD2	Chain A
87	0	MD2	Chain A
88	0	MD2	Chain A
89	0	MD2	Chain A
90	0	MD2	Chain A
91	0	MD2	Chain A
92	0	MD2	Chain A
93	0	MD2	Chain A
94	0	MD2	Chain A
95	0	MD2	Chain A
96	0	MD2	Chain A
97	0	MD2	Chain A
98	0	MD2	Chain A
99	0	MD2	Chain A
100	0	MD2	Chain A
101	0	MD2	Chain A
102	0	MD2	Chain A
103	0	MD2	Chain A
104	1	MD2	Chain A
105	0	MD2	Chain A
106	0	MD2	Chain A
107	1	MD2	Chain A
108	8	MD2	Chain A
109	21	MD2	Chain A
110	3	MD2	Chain A
111	0	MD2	Chain A
112	13	MD2	Chain A
113	8	MD2	Chain A
114	0	MD2	Chain A
115	0	MD2	Chain A
116	2	MD2	Chain A
117	1	MD2	Chain A
118	0	MD2	Chain A
119	0	MD2	Chain A
120	0	MD2	Chain A
121	0	MD2	Chain A
122	0	MD2	Chain A
123	0	MD2	Chain A
124	0	MD2	Chain A
125	0	MD2	Chain A
126	0	MD2	Chain A
127	0	MD2	Chain A
128	0	MD2	Chain A
129	0	MD2	Chain A
130	0	MD2	Chain A
131	0	MD2	Chain A
132	0	MD2	Chain A
133	0	MD2	Chain A
134	0	MD2	Chain A
135	0	MD2	Chain A
136	0	MD2	Chain A
137	0	MD2	Chain A
138	0	MD2	Chain A
139	0	MD2	Chain A
140	0	MD2	Chain A
141	0	MD2	Chain A
142	0	MD2	Chain A
143	0	MD2	Chain A
144	0	MD2	Chain A
145	0	MD2	Chain A
146	0	MD2	Chain A
147	0	MD2	Chain A
148	0	MD2	Chain A
149	0	MD2	Chain A
150	0	MD2	Chain A
151	0	MD2	Chain A
152	0	MD2	Chain A
153	0	MD2	Chain A
154	0	MD2	Chain A
155	0	MD2	Chain A
156	0	MD2	Chain A
157	0	MD2	Chain A
158	0	MD2	Chain A
159	0	MD2	Chain A
160	0	MD2	Chain A
161	0	MD2	Chain A
162	0	MD2	Chain A
163	0	MD2	Chain A
164	0	MD2	Chain A
165	0	MD2	Chain A
166	0	MD2	Chain A
167	0	MD2	Chain A
168	0	MD2	Chain A
169	0	MD2	Chain A
170	1	MD2	Chain A
171	11	MD2	Chain A
172	18	MD2	Chain A
173	21	MD2	Chain A
174	20	MD2	Chain A
175	21	MD2	Chain A
176	19	MD2	Chain A
177	5	MD2	Chain A
178	0	MD2	Chain A
179	0	MD2	Chain A
180	0	MD2	Chain A
181	0	MD2	Chain A
182	0	MD2	Chain A
183	0	MD2	Chain A
184	0	MD2	Chain A
185	0	MD2	Chain A
186	0	MD2	Chain A
187	0	MD2	Chain A
188	0	MD2	Chain A
189	0	MD2	Chain A
190	0	MD2	Chain A
191	1	MD2	Chain A
192	26	MD2	Chain A
193	24	MD2	Chain A
194	98	MD2	Chain A
195	135	MD2	Chain A
196	79	MD2	Chain A
197	38	MD2	Chain A
198	39	MD2	Chain A
199	23	MD2	Chain A
200	16	MD2	Chain A
201	19	MD2	Chain A
202	12	MD2	Chain A
203	1	MD2	Chain A
204	0	MD2	Chain A
205	1	MD2	Chain A
206	0	MD2	Chain A
207	3	MD2	Chain A
208	3	MD2	Chain A
209	23	MD2	Chain A
210	27	MD2	Chain A
211	16	MD2	Chain A
212	16	MD2	Chain A
213	13	MD2	Chain A
214	23	MD2	Chain A
215	1	MD2	Chain A
216	0	MD2	Chain A
217	0	MD2	Chain A
218	0	MD2	Chain A
219	0	MD2	Chain A
220	0	MD2	Chain A
221	0	MD2	Chain A
222	0	MD2	Chain A
223	0	MD2	Chain A
224	0	MD2	Chain A
225	0	MD2	Chain A
226	0	MD2	Chain A
227	0	MD2	Chain A
228	0	MD2	Chain A
229	0	MD2	Chain A
230	0	MD2	Chain A
231	0	MD2	Chain A
232	0	MD2	Chain A
233	0	MD2	Chain A
234	0	MD2	Chain A
235	0	MD2	Chain A
236	0	MD2	Chain A
237	0	MD2	Chain A
238	0	MD2	Chain A
239	0	MD2	Chain A
240	0	MD2	Chain A
241	1	MD2	Chain A
242	4	MD2	Chain A
243	25	MD2	Chain A
244	18	MD2	Chain A
245	1	MD2	Chain A
246	0	MD2	Chain A
247	0	MD2	Chain A
248	0	MD2	Chain A
249	0	MD2	Chain A
250	0	MD2	Chain A
251	0	MD2	Chain A
252	0	MD2	Chain A
253	0	MD2	Chain A
254	0	MD2	Chain A
255	0	MD2	Chain A
256	0	MD2	Chain A
257	0	MD2	Chain A
258	0	MD2	Chain A
259	0	MD2	Chain A
260	0	MD2	Chain A
261	0	MD2	Chain A
262	0	MD2	Chain A
263	0	MD2	Chain A
264	0	MD2	Chain A
265	0	MD2	Chain A
266	0	MD2	Chain A
267	0	MD2	Chain A
268	0	MD2	Chain A
269	0	MD2	Chain A
270	0	MD2	Chain A
271	0	MD2	Chain A
272	0	MD2	Chain A
273	0	MD2	Chain A
274	0	MD2	Chain A
275	0	MD2	Chain A
276	0	MD2	Chain A
277	0	MD2	Chain A
278	0	MD2	Chain A
279	0	MD2	Chain A
280	0	MD2	Chain A
281	0	MD2	Chain A
282	0	MD2	Chain A
283	0	MD2	Chain A
284	0	MD2	Chain A
285	0	MD2	Chain A
286	0	MD2	Chain A
287	0	MD2	Chain A
288	0	MD2	Chain A
289	0	MD2	Chain A
290	0	MD2	Chain A
291	0	MD2	Chain A
292	0	MD2	Chain A
293	0	MD2	Chain A
294	0	MD2	Chain A
295	0	MD2	Chain A
296	0	MD2	Chain A
297	0	MD2	Chain A
298	0	MD2	Chain A
299	0	MD2	Chain A
300	0	MD2	Chain A
301	0	MD2	Chain A
302	0	MD2	Chain A
303	0	MD2	Chain A
304	0	MD2	Chain A
305	0	MD2	Chain A
306	0	MD2	Chain A
307	0	MD2	Chain A
308	0	MD2	Chain A
309	0	MD2	Chain A
310	0	MD2	Chain A
311	0	MD2	Chain A
312	0	MD2	Chain A
313	0	MD2	Chain A
314	0	MD2	Chain A
315	0	MD2	Chain A
316	0	MD2	Chain A
317	0	MD2	Chain A
318	0	MD2	Chain A
319	0	MD2	Chain A
320	0	MD2	Chain A
321	0	MD2	Chain A
322	0	MD2	Chain A
323	0	MD2	Chain A
324	0	MD2	Chain A
325	0	MD2	Chain A
326	0	MD2	Chain A
327	0	MD2	Chain A
328	0	MD2	Chain A
329	0	MD2	Chain A
330	0	MD2	Chain A
331	0	MD2	Chain A
332	0	MD2	Chain A
333	0	MD2	Chain A
334	0	MD2	Chain A
335	0	MD2	Chain A
336	0	MD2	Chain A
337	0	MD2	Chain A
338	0	MD2	Chain A
339	0	MD2	Chain A
340	0	MD2	Chain A
341	0	MD2	Chain A
342	0	MD2	Chain A
343	0	MD2	Chain A
344	0	MD2	Chain A
345	0	MD2	Chain A
346	0	MD2	Chain A
347	0	MD2	Chain A
348	0	MD2	Chain A
349	0	MD2	Chain A
350	0	MD2	Chain A
351	0	MD2	Chain A
352	0	MD2	Chain A
353	0	MD2	Chain A
354	0	MD2	Chain A
355	0	MD2	Chain A
356	0	MD2	Chain A
357	0	MD2	Chain A
358	0	MD2	Chain A
359	0	MD2	Chain A
360	0	MD2	Chain A
361	0	MD2	Chain A
362	0	MD2	Chain A
363	0	MD2	Chain A
364	0	MD2	Chain A
365	0	MD2	Chain A
366	0	MD2	Chain A
367	0	MD2	Chain A
368	0	MD2	Chain A
369	0	MD2	Chain A
370	0	MD2	Chain A
371	0	MD2	Chain A
372	0	MD2	Chain A
373	0	MD2	Chain A
374	0	MD2	Chain A
375	0	MD2	Chain A
376	0	MD2	Chain A
377	0	MD2	Chain A
378	0	MD2	Chain A
379	0	MD2	Chain A
380	0	MD2	Chain A
381	0	MD2	Chain A
382	0	MD2	Chain A
383	0	MD2	Chain A
384	0	MD2	Chain A
385	0	MD2	Chain A
386	0	MD2	Chain A
387	0	MD2	Chain A
388	0	MD2	Chain A
389	0	MD2	Chain A
390	0	MD2	Chain A
391	0	MD2	Chain A
392	0	MD2	Chain A
393	0	MD2	Chain A
394	0	MD2	Chain A
395	0	MD2	Chain A
396	0	MD2	Chain A
397	0	MD2	Chain A
398	0	MD2	Chain A
399	0	MD2	Chain A
400	0	MD2	Chain A
401	0	MD2	Chain A
402	0	MD2	Chain A
403	0	MD2	Chain A
404	0	MD2	Chain A
405	0	MD2	Chain A
406	0	MD2	Chain A
407	0	MD2	Chain A
408	0	MD2	Chain A
409	0	MD2	Chain A
410	0	MD2	Chain A
411	0	MD2	Chain A
412	0	MD2	Chain A
413	0	MD2	Chain A
414	0	MD2	Chain A
415	0	MD2	Chain A
416	0	MD2	Chain A
417	0	MD2	Chain A
418	0	MD2	Chain A
419	0	MD2	Chain A
420	0	MD2	Chain A
421	0	MD2	Chain A
422	0	MD2	Chain A
423	0	MD2	Chain A
424	0	MD2	Chain A
425	0	MD2	Chain A
426	0	MD2	Chain A
427	0	MD2	Chain A
428	0	MD2	Chain A
429	0	MD2	Chain A
430	0	MD2	Chain A
431	0	MD2	Chain A
432	0	MD2	Chain A
433	0	MD2	Chain A
434	0	MD2	Chain A
435	0	MD2	Chain A
436	0	MD2	Chain A
437	0	MD2	Chain A
438	0	MD2	Chain A
439	0	MD2	Chain A
440	0	MD2	Chain A
441	0	MD2	Chain A
442	0	MD2	Chain A
443	0	MD2	Chain A
444	0	MD2	Chain A
445	0	MD2	Chain A
446	0	MD2	Chain A
447	0	MD2	Chain A
448	0	MD2	Chain A
449	0	MD2	Chain A
450	0	MD2	Chain A
451	0	MD2	Chain A
452	0	MD2	Chain A
453	0	MD2	Chain A
454	0	MD2	Chain A
455	0	MD2	Chain A
456	0	MD2	Chain A
457	0	MD2	Chain A
458	0	MD2	Chain A
459	0	MD2	Chain A
460	0	MD2	Chain A
461	0	MD2	Chain A
462	0	MD2	Chain A
463	0	MD2	Chain A
464	0	MD2	Chain A
465	0	MD2	Chain A
466	0	MD2	Chain A
467	0	MD2	Chain A
468	0	MD2	Chain A
469	0	MD2	Chain A
470	0	MD2	Chain A
471	0	MD2	Chain A
472	0	MD2	Chain A
473	0	MD2	Chain A
474	0	MD2	Chain A
475	0	MD2	Chain A
476	0	MD2	Chain A
477	0	MD2	Chain A
478	0	MD2	Chain A
479	0	MD2	Chain A
480	0	MD2	Chain A
481	0	MD2	Chain A
482	0	MD2	Chain A
483	0	MD2	Chain A
484	0	MD2	Chain A
485	0	MD2	Chain A
486	0	MD2	Chain A
487	0	MD2	Chain A
488	0	MD2	Chain A
489	0	MD2	Chain A
490	0	MD2	Chain A
491	0	MD2	Chain A
492	0	MD2	Chain A
493	0	MD2	Chain A
494	0	MD2	Chain A
495	0	MD2	Chain A
496	0	MD2	Chain A
497	0	MD2	Chain A
498	0	MD2	Chain A
499	0	MD2	Chain A
500	0	MD2	Chain A
501	0	MD2	Chain A
502	0	MD2	Chain A
503	0	MD2	Chain A
504	0	MD2	Chain A
505	0	MD2	Chain A
506	0	MD2	Chain A
507	0	MD2	Chain A
508	0	MD2	Chain A
509	0	MD2	Chain A
510	0	MD2	Chain A
511	0	MD2	Chain A
512	0	MD2	Chain A
513	0	MD2	Chain A
514	0	MD2	Chain A
515	0	MD2	Chain A
516	0	MD2	Chain A
517	0	MD2	Chain A
518	0	MD2	Chain A
519	0	MD2	Chain A
520	0	MD2	Chain A
521	0	MD2	Chain A
522	0	MD2	Chain A
523	0	MD2	Chain A
524	0	MD2	Chain A
525	0	MD2	Chain A
526	0	MD2	Chain A
527	0	MD2	Chain A
528	0	MD2	Chain A
529	0	MD2	Chain A
530	0	MD2	Chain A
531	0	MD2	Chain A
532	0	MD2	Chain A
533	0	MD2	Chain A
51	1066	MD2	Chain B
52	991	MD2	Chain B
53	924	MD2	Chain B
54	947	MD2	Chain B
55	939	MD2	Chain B
56	831	MD2	Chain B
57	634	MD2	Chain B
58	543	MD2	Chain B
59	464	MD2	Chain B
60	454	MD2	Chain B
61	564	MD2	Chain B
62	508	MD2	Chain B
63	273	MD2	Chain B
64	167	MD2	Chain B
65	121	MD2	Chain B
66	54	MD2	Chain B
67	57	MD2	Chain B
68	25	MD2	Chain B
69	93	MD2	Chain B
70	48	MD2	Chain B
71	1	MD2	Chain B
72	3	MD2	Chain B
73	8	MD2	Chain B
74	2	MD2	Chain B
75	0	MD2	Chain B
76	0	MD2	Chain B
77	0	MD2	Chain B
78	0	MD2	Chain B
79	2	MD2	Chain B
80	4	MD2	Chain B
81	15	MD2	Chain B
82	51	MD2	Chain B
83	248	MD2	Chain B
84	505	MD2	Chain B
85	1269	MD2	Chain B
86	2287	MD2	Chain B
87	2925	MD2	Chain B
88	3183	MD2	Chain B
89	3254	MD2	Chain B
90	2970	MD2	Chain B
91	2879	MD2	Chain B
92	3153	MD2	Chain B
93	3040	MD2	Chain B
94	2186	MD2	Chain B
95	1566	MD2	Chain B
96	632	MD2	Chain B
97	231	MD2	Chain B
98	33	MD2	Chain B
99	85	MD2	Chain B
100	16	MD2	Chain B
101	17	MD2	Chain B
102	1	MD2	Chain B
103	8	MD2	Chain B
104	52	MD2	Chain B
105	16	MD2	Chain B
106	6	MD2	Chain B
107	7	MD2	Chain B
108	7	MD2	Chain B
109	4	MD2	Chain B
110	0	MD2	Chain B
111	1	MD2	Chain B
112	0	MD2	Chain B
113	0	MD2	Chain B
114	0	MD2	Chain B
115	0	MD2	Chain B
116	0	MD2	Chain B
117	0	MD2	Chain B
118	0	MD2	Chain B
119	0	MD2	Chain B
120	0	MD2	Chain B
121	0	MD2	Chain B
122	0	MD2	Chain B
123	0	MD2	Chain B
124	0	MD2	Chain B
125	0	MD2	Chain B
126	0	MD2	Chain B
127	0	MD2	Chain B
128	0	MD2	Chain B
129	0	MD2	Chain B
130	0	MD2	Chain B
131	0	MD2	Chain B
132	0	MD2	Chain B
133	0	MD2	Chain B
134	0	MD2	Chain B
135	0	MD2	Chain B
136	0	MD2	Chain B
137	0	MD2	Chain B
138	0	MD2	Chain B
139	0	MD2	Chain B
140	0	MD2	Chain B
141	0	MD2	Chain B
142	0	MD2	Chain B
143	0	MD2	Chain B
144	0	MD2	Chain B
145	0	MD2	Chain B
146	0	MD2	Chain B
147	0	MD2	Chain B
148	0	MD2	Chain B
149	0	MD2	Chain B
150	0	MD2	Chain B
151	0	MD2	Chain B
152	0	MD2	Chain B
153	0	MD2	Chain B
154	0	MD2	Chain B
155	0	MD2	Chain B
156	0	MD2	Chain B
157	0	MD2	Chain B
158	0	MD2	Chain B
159	0	MD2	Chain B
160	0	MD2	Chain B
161	0	MD2	Chain B
162	0	MD2	Chain B
163	0	MD2	Chain B
164	0	MD2	Chain B
165	0	MD2	Chain B
166	0	MD2	Chain B
167	0	MD2	Chain B
168	0	MD2	Chain B
169	1	MD2	Chain B
170	2	MD2	Chain B
171	2	MD2	Chain B
172	1	MD2	Chain B
173	1	MD2	Chain B
174	1	MD2	Chain B
175	0	MD2	Chain B
176	0	MD2	Chain B
177	0	MD2	Chain B
178	0	MD2	Chain B
179	0	MD2	Chain B
180	0	MD2	Chain B
181	0	MD2	Chain B
182	0	MD2	Chain B
183	0	MD2	Chain B
184	0	MD2	Chain B
185	0	MD2	Chain B
186	0	MD2	Chain B
187	0	MD2	Chain B
188	0	MD2	Chain B
189	0	MD2	Chain B
190	0	MD2	Chain B
191	0	MD2	Chain B
192	0	MD2	Chain B
193	0	MD2	Chain B
194	0	MD2	Chain B
195	0	MD2	Chain B
196	0	MD2	Chain B
197	0	MD2	Chain B
198	0	MD2	Chain B
199	0	MD2	Chain B
200	0	MD2	Chain B
201	0	MD2	Chain B
202	0	MD2	Chain B
203	0	MD2	Chain B
204	0	MD2	Chain B
205	0	MD2	Chain B
206	0	MD2	Chain B
207	0	MD2	Chain B
208	0	MD2	Chain B
209	0	MD2	Chain B
210	0	MD2	Chain B
211	0	MD2	Chain B
212	0	MD2	Chain B
213	2	MD2	Chain B
214	2	MD2	Chain B
215	0	MD2	Chain B
216	0	MD2	Chain B
217	1	MD2	Chain B
218	0	MD2	Chain B
219	0	MD2	Chain B
220	0	MD2	Chain B
221	0	MD2	Chain B
222	0	MD2	Chain B
223	0	MD2	Chain B
224	0	MD2	Chain B
225	0	MD2	Chain B
226	0	MD2	Chain B
227	0	MD2	Chain B
228	0	MD2	Chain B
229	0	MD2	Chain B
230	0	MD2	Chain B
231	0	MD2	Chain B
232	0	MD2	Chain B
233	0	MD2	Chain B
234	0	MD2	Chain B
235	0	MD2	Chain B
236	0	MD2	Chain B
237	0	MD2	Chain B
238	0	MD2	Chain B
239	0	MD2	Chain B
240	0	MD2	Chain B
241	0	MD2	Chain B
242	0	MD2	Chain B
243	0	MD2	Chain B
244	0	MD2	Chain B
245	0	MD2	Chain B
246	0	MD2	Chain B
247	0	MD2	Chain B
248	0	MD2	Chain B
249	0	MD2	Chain B
250	0	MD2	Chain B
251	0	MD2	Chain B
252	0	MD2	Chain B
253	0	MD2	Chain B
254	0	MD2	Chain B
255	0	MD2	Chain B
256	0	MD2	Chain B
257	0	MD2	Chain B
258	0	MD2	Chain B
259	0	MD2	Chain B
260	0	MD2	Chain B
261	0	MD2	Chain B
262	0	MD2	Chain B
263	0	MD2	Chain B
264	0	MD2	Chain B
265	0	MD2	Chain B
266	1	MD2	Chain B
267	1	MD2	Chain B
268	2	MD2	Chain B
269	6	MD2	Chain B
270	11	MD2	Chain B
271	8	MD2	Chain B
272	1	MD2	Chain B
273	0	MD2	Chain B
274	0	MD2	Chain B
275	0	MD2	Chain B
276	0	MD2	Chain B
277	0	MD2	Chain B
278	0	MD2	Chain B
279	0	MD2	Chain B
280	0	MD2	Chain B
281	0	MD2	Chain B
282	0	MD2	Chain B
283	0	MD2	Chain B
284	0	MD2	Chain B
285	0	MD2	Chain B
286	0	MD2	Chain B
287	0	MD2	Chain B
288	3	MD2	Chain B
289	21	MD2	Chain B
290	24	MD2	Chain B
291	3	MD2	Chain B
292	0	MD2	Chain B
293	9	MD2	Chain B
294	12	MD2	Chain B
295	1	MD2	Chain B
296	0	MD2	Chain B
297	7	MD2	Chain B
298	2	MD2	Chain B
299	0	MD2	Chain B
300	0	MD2	Chain B
301	4	MD2	Chain B
302	1	MD2	Chain B
303	0	MD2	Chain B
304	0	MD2	Chain B
305	0	MD2	Chain B
306	0	MD2	Chain B
307	0	MD2	Chain B
308	0	MD2	Chain B
309	0	MD2	Chain B
310	0	MD2	Chain B
311	0	MD2	Chain B
312	0	MD2	Chain B
313	0	MD2	Chain B
314	0	MD2	Chain B
315	0	MD2	Chain B
316	1	MD2	Chain B
317	0	MD2	Chain B
318	0	MD2	Chain B
319	0	MD2	Chain B
320	0	MD2	Chain B
321	0	MD2	Chain B
322	0	MD2	Chain B
323	0	MD2	Chain B
324	0	MD2	Chain B
325	0	MD2	Chain B
326	0	MD2	Chain B
327	0	MD2	Chain B
328	0	MD2	Chain B
329	0	MD2	Chain B
330	0	MD2	Chain B
331	0	MD2	Chain B
332	0	MD2	Chain B
333	0	MD2	Chain B
334	0	MD2	Chain B
335	0	MD2	Chain B
336	0	MD2	Chain B
337	0	MD2	Chain B
338	0	MD2	Chain B
339	0	MD2	Chain B
340	0	MD2	Chain B
341	0	MD2	Chain B
342	0	MD2	Chain B
343	0	MD2	Chain B
344	0	MD2	Chain B
345	0	MD2	Chain B
346	0	MD2	Chain B
347	0	MD2	Chain B
348	0	MD2	Chain B
349	0	MD2	Chain B
350	0	MD2	Chain B
351	0	MD2	Chain B
352	0	MD2	Chain B
353	0	MD2	Chain B
354	0	MD2	Chain B
355	0	MD2	Chain B
356	0	MD2	Chain B
357	0	MD2	Chain B
358	1	MD2	Chain B
359	1	MD2	Chain B
360	7	MD2	Chain B
361	3	MD2	Chain B
362	21	MD2	Chain B
363	101	MD2	Chain B
364	36	MD2	Chain B
365	12	MD2	Chain B
366	0	MD2	Chain B
367	0	MD2	Chain B
368	4	MD2	Chain B
369	2	MD2	Chain B
370	0	MD2	Chain B
371	0	MD2	Chain B
372	0	MD2	Chain B
373	0	MD2	Chain B
374	0	MD2	Chain B
375	0	MD2	Chain B
376	0	MD2	Chain B
377	0	MD2	Chain B
378	0	MD2	Chain B
379	0	MD2	Chain B
380	0	MD2	Chain B
381	0	MD2	Chain B
382	0	MD2	Chain B
383	0	MD2	Chain B
384	0	MD2	Chain B
385	10	MD2	Chain B
386	6	MD2	Chain B
387	25	MD2	Chain B
388	212	MD2	Chain B
389	547	MD2	Chain B
390	821	MD2	Chain B
391	562	MD2	Chain B
392	280	MD2	Chain B
393	92	MD2	Chain B
394	23	MD2	Chain B
395	18	MD2	Chain B
396	8	MD2	Chain B
397	3	MD2	Chain B
398	0	MD2	Chain B
399	0	MD2	Chain B
400	0	MD2	Chain B
401	0	MD2	Chain B
402	0	MD2	Chain B
403	0	MD2	Chain B
404	0	MD2	Chain B
405	0	MD2	Chain B
406	0	MD2	Chain B
407	0	MD2	Chain B
408	0	MD2	Chain B
409	0	MD2	Chain B
410	0	MD2	Chain B
411	0	MD2	Chain B
412	0	MD2	Chain B
413	0	MD2	Chain B
414	0	MD2	Chain B
415	0	MD2	Chain B
416	3	MD2	Chain B
417	16	MD2	Chain B
418	8	MD2	Chain B
419	25	MD2	Chain B
420	34	MD2	Chain B
421	25	MD2	Chain B
422	36	MD2	Chain B
423	17	MD2	Chain B
424	52	MD2	Chain B
425	59	MD2	Chain B
426	32	MD2	Chain B
427	39	MD2	Chain B
428	33	MD2	Chain B
429	7	MD2	Chain B
430	3	MD2	Chain B
431	0	MD2	Chain B
432	0	MD2	Chain B
433	0	MD2	Chain B
434	0	MD2	Chain B
435	0	MD2	Chain B
436	0	MD2	Chain B
437	0	MD2	Chain B
438	0	MD2	Chain B
439	0	MD2	Chain B
440	0	MD2	Chain B
441	0	MD2	Chain B
442	0	MD2	Chain B
443	0	MD2	Chain B
444	0	MD2	Chain B
445	0	MD2	Chain B
446	0	MD2	Chain B
447	0	MD2	Chain B
448	0	MD2	Chain B
449	0	MD2	Chain B
450	0	MD2	Chain B
451	0	MD2	Chain B
452	0	MD2	Chain B
453	0	MD2	Chain B
454	0	MD2	Chain B
455	0	MD2	Chain B
456	0	MD2	Chain B
457	0	MD2	Chain B
458	0	MD2	Chain B
459	0	MD2	Chain B
460	0	MD2	Chain B
461	0	MD2	Chain B
462	0	MD2	Chain B
463	0	MD2	Chain B
464	0	MD2	Chain B
465	0	MD2	Chain B
466	0	MD2	Chain B
467	0	MD2	Chain B
468	0	MD2	Chain B
469	0	MD2	Chain B
470	0	MD2	Chain B
471	0	MD2	Chain B
472	0	MD2	Chain B
473	0	MD2	Chain B
474	0	MD2	Chain B
475	0	MD2	Chain B
476	1	MD2	Chain B
477	27	MD2	Chain B
478	22	MD2	Chain B
479	2	MD2	Chain B
480	6	MD2	Chain B
481	12	MD2	Chain B
482	31	MD2	Chain B
483	84	MD2	Chain B
484	80	MD2	Chain B
485	167	MD2	Chain B
486	478	MD2	Chain B
487	856	MD2	Chain B
488	1100	MD2	Chain B
489	1943	MD2	Chain B
490	2369	MD2	Chain B
491	2487	MD2	Chain B
492	1395	MD2	Chain B
493	1215	MD2	Chain B
494	489	MD2	Chain B
495	188	MD2	Chain B
496	27	MD2	Chain B
497	3	MD2	Chain B
498	107	MD2	Chain B
499	91	MD2	Chain B
500	11	MD2	Chain B
501	4	MD2	Chain B
502	69	MD2	Chain B
503	56	MD2	Chain B
504	9	MD2	Chain B
505	3	MD2	Chain B
506	93	MD2	Chain B
507	166	MD2	Chain B
508	147	MD2	Chain B
509	187	MD2	Chain B
510	58	MD2	Chain B
511	29	MD2	Chain B
512	27	MD2	Chain B
513	46	MD2	Chain B
514	29	MD2	Chain B
515	3	MD2	Chain B
516	0	MD2	Chain B
517	0	MD2	Chain B
518	0	MD2	Chain B
519	0	MD2	Chain B
520	0	MD2	Chain B
521	0	MD2	Chain B
522	0	MD2	Chain B
523	0	MD2	Chain B
524	0	MD2	Chain B
525	0	MD2	Chain B
526	0	MD2	Chain B
527	0	MD2	Chain B
528	0	MD2	Chain B
529	0	MD2	Chain B
530	0	MD2	Chain B
531	0	MD2	Chain B
532	3	MD2	Chain B
533	23	MD2	Chain B
51	0	MD3	Chain A
52	0	MD3	Chain A
53	0	MD3	Chain A
54	0	MD3	Chain A
55	0	MD3	Chain A
56	0	MD3	Chain A
57	0	MD3	Chain A
58	0	MD3	Chain A
59	0	MD3	Chain A
60	0	MD3	Chain A
61	0	MD3	Chain A
62	0	MD3	Chain A
63	0	MD3	Chain A
64	0	MD3	Chain A
65	0	MD3	Chain A
66	0	MD3	Chain A
67	0	MD3	Chain A
68	0	MD3	Chain A
69	0	MD3	Chain A
70	0	MD3	Chain A
71	0	MD3	Chain A
72	0	MD3	Chain A
73	0	MD3	Chain A
74	0	MD3	Chain A
75	0	MD3	Chain A
76	0	MD3	Chain A
77	0	MD3	Chain A
78	0	MD3	Chain A
79	0	MD3	Chain A
80	0	MD3	Chain A
81	0	MD3	Chain A
82	0	MD3	Chain A
83	0	MD3	Chain A
84	0	MD3	Chain A
85	0	MD3	Chain A
86	0	MD3	Chain A
87	0	MD3	Chain A
88	0	MD3	Chain A
89	0	MD3	Chain A
90	0	MD3	Chain A
91	0	MD3	Chain A
92	0	MD3	Chain A
93	0	MD3	Chain A
94	0	MD3	Chain A
95	0	MD3	Chain A
96	0	MD3	Chain A
97	0	MD3	Chain A
98	0	MD3	Chain A
99	0	MD3	Chain A
100	0	MD3	Chain A
101	0	MD3	Chain A
102	0	MD3	Chain A
103	0	MD3	Chain A
104	0	MD3	Chain A
105	0	MD3	Chain A
106	0	MD3	Chain A
107	0	MD3	Chain A
108	0	MD3	Chain A
109	0	MD3	Chain A
110	0	MD3	Chain A
111	0	MD3	Chain A
112	0	MD3	Chain A
113	0	MD3	Chain A
114	0	MD3	Chain A
115	0	MD3	Chain A
116	0	MD3	Chain A
117	0	MD3	Chain A
[truncated: 22,151 more rows]

## Sheet: Fig_5E
Time	PC Contacts	Repeat	Mutant
0	0	MD1	WT
1	0	MD1	WT
2	0	MD1	WT
3	0	MD1	WT
4	0	MD1	WT
5	0	MD1	WT
6	0	MD1	WT
7	0	MD1	WT
8	0	MD1	WT
9	0	MD1	WT
10	0	MD1	WT
11	0	MD1	WT
12	0	MD1	WT
13	0	MD1	WT
14	0	MD1	WT
15	0	MD1	WT
16	0	MD1	WT
17	0	MD1	WT
18	0	MD1	WT
19	0	MD1	WT
20	0	MD1	WT
21	0	MD1	WT
22	0	MD1	WT
23	0	MD1	WT
24	0	MD1	WT
25	0	MD1	WT
26	0	MD1	WT
27	0	MD1	WT
28	0	MD1	WT
29	0	MD1	WT
30	0	MD1	WT
31	0	MD1	WT
32	0	MD1	WT
33	0	MD1	WT
34	0	MD1	WT
35	0	MD1	WT
36	0	MD1	WT
37	0	MD1	WT
38	0	MD1	WT
39	0	MD1	WT
40	0	MD1	WT
41	0	MD1	WT
42	0	MD1	WT
43	0	MD1	WT
44	0	MD1	WT
45	0	MD1	WT
46	0	MD1	WT
47	0	MD1	WT
48	0	MD1	WT
49	0	MD1	WT
50	0	MD1	WT
51	0	MD1	WT
52	0	MD1	WT
53	0	MD1	WT
54	0	MD1	WT
55	0	MD1	WT
56	0	MD1	WT
57	0	MD1	WT
58	0	MD1	WT
59	0	MD1	WT
60	0	MD1	WT
61	0	MD1	WT
62	0	MD1	WT
63	0	MD1	WT
64	0	MD1	WT
65	0	MD1	WT
66	0	MD1	WT
67	0	MD1	WT
68	0	MD1	WT
69	0	MD1	WT
70	0	MD1	WT
71	0	MD1	WT
72	0	MD1	WT
73	0	MD1	WT
74	0	MD1	WT
75	0	MD1	WT
76	2	MD1	WT
77	0	MD1	WT
78	3	MD1	WT
79	5	MD1	WT
80	2	MD1	WT
81	7	MD1	WT
82	20	MD1	WT
83	10	MD1	WT
84	10	MD1	WT
85	10	MD1	WT
86	8	MD1	WT
87	2	MD1	WT
88	2	MD1	WT
89	8	MD1	WT
90	4	MD1	WT
91	1	MD1	WT
92	0	MD1	WT
93	0	MD1	WT
94	0	MD1	WT
95	0	MD1	WT
96	0	MD1	WT
97	0	MD1	WT
98	0	MD1	WT
99	0	MD1	WT
100	0	MD1	WT
101	0	MD1	WT
102	0	MD1	WT
103	0	MD1	WT
104	0	MD1	WT
105	0	MD1	WT
106	0	MD1	WT
107	0	MD1	WT
108	0	MD1	WT
109	0	MD1	WT
110	0	MD1	WT
111	0	MD1	WT
112	0	MD1	WT
113	0	MD1	WT
114	0	MD1	WT
115	0	MD1	WT
116	0	MD1	WT
117	0	MD1	WT
118	0	MD1	WT
119	0	MD1	WT
120	0	MD1	WT
121	0	MD1	WT
122	0	MD1	WT
123	0	MD1	WT
124	0	MD1	WT
125	0	MD1	WT
126	0	MD1	WT
127	0	MD1	WT
128	0	MD1	WT
129	0	MD1	WT
130	0	MD1	WT
131	0	MD1	WT
132	0	MD1	WT
133	0	MD1	WT
134	0	MD1	WT
135	0	MD1	WT
136	0	MD1	WT
137	0	MD1	WT
138	0	MD1	WT
139	0	MD1	WT
140	0	MD1	WT
141	0	MD1	WT
142	0	MD1	WT
143	0	MD1	WT
144	1	MD1	WT
145	0	MD1	WT
146	0	MD1	WT
147	0	MD1	WT
148	0	MD1	WT
149	0	MD1	WT
150	0	MD1	WT
151	0	MD1	WT
152	0	MD1	WT
153	0	MD1	WT
154	2	MD1	WT
155	0	MD1	WT
156	0	MD1	WT
157	0	MD1	WT
158	0	MD1	WT
159	0	MD1	WT
160	6	MD1	WT
161	2	MD1	WT
162	0	MD1	WT
163	0	MD1	WT
164	2	MD1	WT
165	0	MD1	WT
166	0	MD1	WT
167	0	MD1	WT
168	0	MD1	WT
169	0	MD1	WT
170	0	MD1	WT
171	0	MD1	WT
172	0	MD1	WT
173	0	MD1	WT
174	0	MD1	WT
175	0	MD1	WT
176	0	MD1	WT
177	0	MD1	WT
178	0	MD1	WT
179	0	MD1	WT
180	0	MD1	WT
181	0	MD1	WT
182	1	MD1	WT
183	0	MD1	WT
184	0	MD1	WT
185	0	MD1	WT
186	0	MD1	WT
187	0	MD1	WT
188	0	MD1	WT
189	0	MD1	WT
190	0	MD1	WT
191	0	MD1	WT
192	0	MD1	WT
193	0	MD1	WT
194	0	MD1	WT
195	1	MD1	WT
196	2	MD1	WT
197	0	MD1	WT
198	0	MD1	WT
199	0	MD1	WT
200	0	MD1	WT
201	0	MD1	WT
202	0	MD1	WT
203	0	MD1	WT
204	0	MD1	WT
205	0	MD1	WT
206	0	MD1	WT
207	0	MD1	WT
208	0	MD1	WT
209	0	MD1	WT
210	0	MD1	WT
211	0	MD1	WT
212	0	MD1	WT
213	0	MD1	WT
214	0	MD1	WT
215	0	MD1	WT
216	0	MD1	WT
217	0	MD1	WT
218	0	MD1	WT
219	0	MD1	WT
220	0	MD1	WT
221	0	MD1	WT
222	0	MD1	WT
223	0	MD1	WT
224	0	MD1	WT
225	0	MD1	WT
226	0	MD1	WT
227	0	MD1	WT
228	0	MD1	WT
229	0	MD1	WT
230	0	MD1	WT
231	0	MD1	WT
232	0	MD1	WT
233	0	MD1	WT
234	0	MD1	WT
235	0	MD1	WT
236	0	MD1	WT
237	0	MD1	WT
238	0	MD1	WT
239	0	MD1	WT
240	0	MD1	WT
241	0	MD1	WT
242	0	MD1	WT
243	0	MD1	WT
244	0	MD1	WT
245	0	MD1	WT
246	0	MD1	WT
247	0	MD1	WT
248	0	MD1	WT
249	0	MD1	WT
250	0	MD1	WT
251	0	MD1	WT
252	0	MD1	WT
253	0	MD1	WT
254	0	MD1	WT
255	0	MD1	WT
256	0	MD1	WT
257	0	MD1	WT
258	0	MD1	WT
259	0	MD1	WT
260	0	MD1	WT
261	0	MD1	WT
262	0	MD1	WT
263	0	MD1	WT
264	0	MD1	WT
265	0	MD1	WT
266	0	MD1	WT
267	0	MD1	WT
268	0	MD1	WT
269	0	MD1	WT
270	0	MD1	WT
271	0	MD1	WT
272	0	MD1	WT
273	0	MD1	WT
274	0	MD1	WT
275	0	MD1	WT
276	0	MD1	WT
277	0	MD1	WT
278	0	MD1	WT
279	0	MD1	WT
280	0	MD1	WT
281	0	MD1	WT
282	0	MD1	WT
283	0	MD1	WT
284	0	MD1	WT
285	0	MD1	WT
286	0	MD1	WT
287	0	MD1	WT
288	0	MD1	WT
289	0	MD1	WT
290	0	MD1	WT
291	0	MD1	WT
292	0	MD1	WT
293	0	MD1	WT
294	0	MD1	WT
295	0	MD1	WT
296	0	MD1	WT
297	0	MD1	WT
298	0	MD1	WT
299	0	MD1	WT
300	0	MD1	WT
301	0	MD1	WT
302	0	MD1	WT
303	0	MD1	WT
304	0	MD1	WT
305	0	MD1	WT
306	0	MD1	WT
307	0	MD1	WT
308	0	MD1	WT
309	0	MD1	WT
310	0	MD1	WT
311	0	MD1	WT
312	0	MD1	WT
313	0	MD1	WT
314	0	MD1	WT
315	0	MD1	WT
316	0	MD1	WT
317	0	MD1	WT
318	0	MD1	WT
319	0	MD1	WT
320	0	MD1	WT
321	0	MD1	WT
322	0	MD1	WT
323	0	MD1	WT
324	0	MD1	WT
325	0	MD1	WT
326	0	MD1	WT
327	0	MD1	WT
328	0	MD1	WT
329	0	MD1	WT
330	0	MD1	WT
331	0	MD1	WT
332	0	MD1	WT
333	0	MD1	WT
334	0	MD1	WT
335	0	MD1	WT
336	0	MD1	WT
337	0	MD1	WT
338	0	MD1	WT
339	0	MD1	WT
340	0	MD1	WT
341	0	MD1	WT
342	0	MD1	WT
343	0	MD1	WT
344	0	MD1	WT
345	0	MD1	WT
346	0	MD1	WT
347	0	MD1	WT
348	0	MD1	WT
349	0	MD1	WT
350	0	MD1	WT
351	0	MD1	WT
352	0	MD1	WT
353	0	MD1	WT
354	0	MD1	WT
355	0	MD1	WT
356	0	MD1	WT
357	0	MD1	WT
358	0	MD1	WT
359	0	MD1	WT
360	0	MD1	WT
361	0	MD1	WT
362	0	MD1	WT
363	0	MD1	WT
364	0	MD1	WT
365	0	MD1	WT
366	0	MD1	WT
367	0	MD1	WT
368	0	MD1	WT
369	0	MD1	WT
370	0	MD1	WT
371	0	MD1	WT
372	0	MD1	WT
373	0	MD1	WT
374	0	MD1	WT
375	0	MD1	WT
376	0	MD1	WT
377	0	MD1	WT
378	0	MD1	WT
379	0	MD1	WT
380	0	MD1	WT
381	0	MD1	WT
382	0	MD1	WT
383	0	MD1	WT
384	0	MD1	WT
385	0	MD1	WT
386	0	MD1	WT
387	0	MD1	WT
388	0	MD1	WT
389	0	MD1	WT
390	0	MD1	WT
391	0	MD1	WT
392	0	MD1	WT
393	0	MD1	WT
394	0	MD1	WT
395	0	MD1	WT
396	0	MD1	WT
397	0	MD1	WT
398	0	MD1	WT
399	0	MD1	WT
400	0	MD1	WT
401	0	MD1	WT
402	0	MD1	WT
403	0	MD1	WT
404	0	MD1	WT
405	0	MD1	WT
406	0	MD1	WT
407	0	MD1	WT
408	0	MD1	WT
409	0	MD1	WT
410	0	MD1	WT
411	0	MD1	WT
412	0	MD1	WT
413	0	MD1	WT
414	0	MD1	WT
415	0	MD1	WT
416	0	MD1	WT
417	0	MD1	WT
418	0	MD1	WT
419	0	MD1	WT
420	0	MD1	WT
421	0	MD1	WT
422	0	MD1	WT
423	0	MD1	WT
424	0	MD1	WT
425	0	MD1	WT
426	0	MD1	WT
427	0	MD1	WT
428	0	MD1	WT
429	0	MD1	WT
430	0	MD1	WT
431	0	MD1	WT
432	0	MD1	WT
433	0	MD1	WT
434	0	MD1	WT
435	0	MD1	WT
436	0	MD1	WT
437	0	MD1	WT
438	0	MD1	WT
439	0	MD1	WT
440	0	MD1	WT
441	0	MD1	WT
442	0	MD1	WT
443	0	MD1	WT
444	0	MD1	WT
445	0	MD1	WT
446	0	MD1	WT
447	0	MD1	WT
448	0	MD1	WT
449	0	MD1	WT
450	0	MD1	WT
451	0	MD1	WT
452	0	MD1	WT
453	0	MD1	WT
454	0	MD1	WT
455	0	MD1	WT
456	0	MD1	WT
457	0	MD1	WT
458	0	MD1	WT
459	0	MD1	WT
460	0	MD1	WT
461	0	MD1	WT
462	0	MD1	WT
463	0	MD1	WT
464	0	MD1	WT
465	0	MD1	WT
466	0	MD1	WT
467	0	MD1	WT
468	0	MD1	WT
469	0	MD1	WT
470	0	MD1	WT
471	0	MD1	WT
472	0	MD1	WT
473	0	MD1	WT
474	0	MD1	WT
475	0	MD1	WT
476	0	MD1	WT
477	0	MD1	WT
478	0	MD1	WT
479	0	MD1	WT
480	0	MD1	WT
481	0	MD1	WT
482	0	MD1	WT
483	0	MD1	WT
484	0	MD1	WT
485	0	MD1	WT
486	0	MD1	WT
487	0	MD1	WT
488	0	MD1	WT
489	0	MD1	WT
490	0	MD1	WT
491	0	MD1	WT
492	0	MD1	WT
493	0	MD1	WT
494	0	MD1	WT
495	0	MD1	WT
496	0	MD1	WT
497	0	MD1	WT
498	0	MD1	WT
499	0	MD1	WT
500	0	MD1	WT
501	0	MD1	WT
502	0	MD1	WT
503	0	MD1	WT
504	0	MD1	WT
505	0	MD1	WT
506	0	MD1	WT
507	0	MD1	WT
508	0	MD1	WT
509	0	MD1	WT
510	0	MD1	WT
511	0	MD1	WT
512	0	MD1	WT
513	0	MD1	WT
514	0	MD1	WT
515	0	MD1	WT
516	0	MD1	WT
517	0	MD1	WT
518	0	MD1	WT
519	0	MD1	WT
520	0	MD1	WT
521	0	MD1	WT
522	0	MD1	WT
523	0	MD1	WT
524	0	MD1	WT
525	0	MD1	WT
526	0	MD1	WT
527	0	MD1	WT
528	0	MD1	WT
529	0	MD1	WT
530	0	MD1	WT
531	0	MD1	WT
532	0	MD1	WT
533	0	MD1	WT
534	0	MD1	WT
535	0	MD1	WT
536	0	MD1	WT
537	0	MD1	WT
538	0	MD1	WT
539	0	MD1	WT
540	0	MD1	WT
541	0	MD1	WT
542	0	MD1	WT
543	0	MD1	WT
544	0	MD1	WT
545	0	MD1	WT
546	0	MD1	WT
547	0	MD1	WT
548	0	MD1	WT
549	0	MD1	WT
550	0	MD1	WT
551	0	MD1	WT
552	0	MD1	WT
553	2	MD1	WT
554	0	MD1	WT
555	0	MD1	WT
556	8	MD1	WT
557	10	MD1	WT
558	14	MD1	WT
559	20	MD1	WT
560	14	MD1	WT
561	23	MD1	WT
562	17	MD1	WT
563	23	MD1	WT
564	26	MD1	WT
565	21	MD1	WT
566	11	MD1	WT
567	11	MD1	WT
568	18	MD1	WT
569	23	MD1	WT
570	30	MD1	WT
571	14	MD1	WT
572	16	MD1	WT
573	29	MD1	WT
574	17	MD1	WT
575	21	MD1	WT
576	19	MD1	WT
577	22	MD1	WT
578	20	MD1	WT
579	29	MD1	WT
580	20	MD1	WT
581	18	MD1	WT
582	26	MD1	WT
583	27	MD1	WT
584	16	MD1	WT
585	12	MD1	WT
586	17	MD1	WT
587	11	MD1	WT
588	28	MD1	WT
589	20	MD1	WT
590	22	MD1	WT
591	20	MD1	WT
592	5	MD1	WT
593	31	MD1	WT
594	10	MD1	WT
595	19	MD1	WT
596	25	MD1	WT
597	35	MD1	WT
598	18	MD1	WT
599	16	MD1	WT
600	22	MD1	WT
601	23	MD1	WT
602	19	MD1	WT
603	13	MD1	WT
604	12	MD1	WT
605	4	MD1	WT
606	10	MD1	WT
607	13	MD1	WT
608	14	MD1	WT
609	12	MD1	WT
610	16	MD1	WT
611	23	MD1	WT
612	9	MD1	WT
613	13	MD1	WT
614	15	MD1	WT
615	20	MD1	WT
616	16	MD1	WT
617	25	MD1	WT
618	35	MD1	WT
619	13	MD1	WT
620	13	MD1	WT
621	15	MD1	WT
622	24	MD1	WT
623	18	MD1	WT
624	22	MD1	WT
625	19	MD1	WT
626	18	MD1	WT
627	18	MD1	WT
628	20	MD1	WT
629	19	MD1	WT
630	29	MD1	WT
631	40	MD1	WT
632	30	MD1	WT
633	44	MD1	WT
634	53	MD1	WT
635	38	MD1	WT
636	70	MD1	WT
637	53	MD1	WT
638	46	MD1	WT
639	45	MD1	WT
640	36	MD1	WT
641	48	MD1	WT
642	52	MD1	WT
643	58	MD1	WT
644	44	MD1	WT
645	42	MD1	WT
646	17	MD1	WT
647	34	MD1	WT
648	60	MD1	WT
649	37	MD1	WT
650	36	MD1	WT
651	28	MD1	WT
652	26	MD1	WT
653	28	MD1	WT
654	27	MD1	WT
655	47	MD1	WT
656	36	MD1	WT
657	54	MD1	WT
658	48	MD1	WT
659	35	MD1	WT
660	47	MD1	WT
661	49	MD1	WT
662	34	MD1	WT
663	31	MD1	WT
664	54	MD1	WT
665	34	MD1	WT
666	47	MD1	WT
667	35	MD1	WT
668	37	MD1	WT
669	23	MD1	WT
670	41	MD1	WT
671	29	MD1	WT
672	42	MD1	WT
673	40	MD1	WT
674	38	MD1	WT
675	40	MD1	WT
676	40	MD1	WT
677	46	MD1	WT
678	49	MD1	WT
679	45	MD1	WT
680	37	MD1	WT
681	36	MD1	WT
682	30	MD1	WT
683	45	MD1	WT
684	49	MD1	WT
685	53	MD1	WT
686	48	MD1	WT
687	48	MD1	WT
688	46	MD1	WT
689	46	MD1	WT
690	54	MD1	WT
691	46	MD1	WT
692	45	MD1	WT
693	52	MD1	WT
694	54	MD1	WT
695	48	MD1	WT
696	65	MD1	WT
697	65	MD1	WT
698	43	MD1	WT
699	57	MD1	WT
700	67	MD1	WT
701	38	MD1	WT
702	58	MD1	WT
703	49	MD1	WT
704	51	MD1	WT
705	29	MD1	WT
706	56	MD1	WT
707	39	MD1	WT
708	38	MD1	WT
709	42	MD1	WT
710	50	MD1	WT
711	45	MD1	WT
712	44	MD1	WT
713	41	MD1	WT
714	66	MD1	WT
715	41	MD1	WT
716	38	MD1	WT
717	28	MD1	WT
718	43	MD1	WT
719	55	MD1	WT
720	41	MD1	WT
721	51	MD1	WT
722	44	MD1	WT
723	62	MD1	WT
724	45	MD1	WT
725	46	MD1	WT
726	59	MD1	WT
727	56	MD1	WT
728	41	MD1	WT
729	40	MD1	WT
730	41	MD1	WT
731	35	MD1	WT
732	38	MD1	WT
733	61	MD1	WT
734	41	MD1	WT
735	62	MD1	WT
736	31	MD1	WT
737	35	MD1	WT
738	33	MD1	WT
739	48	MD1	WT
740	42	MD1	WT
741	34	MD1	WT
742	37	MD1	WT
743	30	MD1	WT
744	41	MD1	WT
745	45	MD1	WT
746	42	MD1	WT
747	37	MD1	WT
748	35	MD1	WT
749	55	MD1	WT
750	38	MD1	WT
751	28	MD1	WT
752	30	MD1	WT
753	55	MD1	WT
754	47	MD1	WT
755	37	MD1	WT
756	50	MD1	WT
757	47	MD1	WT
758	27	MD1	WT
759	30	MD1	WT
760	55	MD1	WT
761	41	MD1	WT
762	25	MD1	WT
763	39	MD1	WT
764	31	MD1	WT
765	37	MD1	WT
766	35	MD1	WT
767	42	MD1	WT
768	38	MD1	WT
769	35	MD1	WT
770	30	MD1	WT
771	19	MD1	WT
772	24	MD1	WT
773	32	MD1	WT
774	18	MD1	WT
775	25	MD1	WT
776	34	MD1	WT
777	26	MD1	WT
778	19	MD1	WT
779	12	MD1	WT
780	24	MD1	WT
781	17	MD1	WT
782	23	MD1	WT
783	33	MD1	WT
784	30	MD1	WT
785	51	MD1	WT
786	53	MD1	WT
787	49	MD1	WT
788	37	MD1	WT
789	44	MD1	WT
790	42	MD1	WT
791	37	MD1	WT
792	43	MD1	WT
793	32	MD1	WT
794	52	MD1	WT
795	43	MD1	WT
796	43	MD1	WT
797	44	MD1	WT
798	62	MD1	WT
799	48	MD1	WT
800	26	MD1	WT
801	30	MD1	WT
802	33	MD1	WT
803	35	MD1	WT
804	30	MD1	WT
805	25	MD1	WT
806	46	MD1	WT
807	31	MD1	WT
808	27	MD1	WT
809	40	MD1	WT
810	36	MD1	WT
811	24	MD1	WT
812	32	MD1	WT
813	32	MD1	WT
814	35	MD1	WT
815	21	MD1	WT
816	16	MD1	WT
817	29	MD1	WT
818	32	MD1	WT
819	35	MD1	WT
820	37	MD1	WT
821	47	MD1	WT
822	37	MD1	WT
823	29	MD1	WT
824	38	MD1	WT
825	48	MD1	WT
826	34	MD1	WT
827	35	MD1	WT
828	55	MD1	WT
829	52	MD1	WT
830	25	MD1	WT
831	29	MD1	WT
832	45	MD1	WT
833	42	MD1	WT
834	37	MD1	WT
835	39	MD1	WT
836	35	MD1	WT
837	26	MD1	WT
838	26	MD1	WT
839	21	MD1	WT
840	24	MD1	WT
841	30	MD1	WT
842	45	MD1	WT
843	32	MD1	WT
844	38	MD1	WT
845	30	MD1	WT
846	30	MD1	WT
847	41	MD1	WT
848	38	MD1	WT
849	19	MD1	WT
850	29	MD1	WT
851	36	MD1	WT
852	23	MD1	WT
853	20	MD1	WT
854	29	MD1	WT
855	39	MD1	WT
856	44	MD1	WT
857	35	MD1	WT
858	42	MD1	WT
859	29	MD1	WT
860	32	MD1	WT
861	36	MD1	WT
862	29	MD1	WT
863	36	MD1	WT
864	23	MD1	WT
865	28	MD1	WT
866	43	MD1	WT
867	46	MD1	WT
868	34	MD1	WT
869	31	MD1	WT
870	28	MD1	WT
871	45	MD1	WT
872	39	MD1	WT
873	23	MD1	WT
874	34	MD1	WT
875	23	MD1	WT
876	26	MD1	WT
877	42	MD1	WT
878	23	MD1	WT
879	26	MD1	WT
880	22	MD1	WT
881	26	MD1	WT
882	22	MD1	WT
883	21	MD1	WT
884	28	MD1	WT
885	22	MD1	WT
886	22	MD1	WT
887	32	MD1	WT
888	42	MD1	WT
889	48	MD1	WT
890	24	MD1	WT
891	29	MD1	WT
892	23	MD1	WT
893	32	MD1	WT
894	47	MD1	WT
895	45	MD1	WT
896	42	MD1	WT
897	31	MD1	WT
898	35	MD1	WT
899	24	MD1	WT
900	31	MD1	WT
901	33	MD1	WT
902	25	MD1	WT
903	49	MD1	WT
904	31	MD1	WT
905	42	MD1	WT
906	35	MD1	WT
907	23	MD1	WT
908	36	MD1	WT
909	38	MD1	WT
910	27	MD1	WT
911	23	MD1	WT
912	33	MD1	WT
913	32	MD1	WT
914	37	MD1	WT
915	50	MD1	WT
916	42	MD1	WT
917	23	MD1	WT
918	28	MD1	WT
919	27	MD1	WT
920	38	MD1	WT
921	40	MD1	WT
922	33	MD1	WT
923	48	MD1	WT
924	57	MD1	WT
925	30	MD1	WT
926	43	MD1	WT
927	25	MD1	WT
928	30	MD1	WT
929	38	MD1	WT
930	30	MD1	WT
931	31	MD1	WT
932	29	MD1	WT
933	23	MD1	WT
934	19	MD1	WT
935	20	MD1	WT
936	19	MD1	WT
937	18	MD1	WT
938	19	MD1	WT
939	24	MD1	WT
940	37	MD1	WT
941	29	MD1	WT
942	19	MD1	WT
943	22	MD1	WT
944	24	MD1	WT
945	25	MD1	WT
946	20	MD1	WT
947	20	MD1	WT
948	17	MD1	WT
949	34	MD1	WT
950	45	MD1	WT
951	20	MD1	WT
952	30	MD1	WT
953	25	MD1	WT
954	18	MD1	WT
955	17	MD1	WT
956	26	MD1	WT
957	25	MD1	WT
958	31	MD1	WT
959	11	MD1	WT
960	22	MD1	WT
961	9	MD1	WT
962	26	MD1	WT
963	20	MD1	WT
964	28	MD1	WT
965	7	MD1	WT
966	15	MD1	WT
967	14	MD1	WT
968	15	MD1	WT
969	39	MD1	WT
970	15	MD1	WT
971	19	MD1	WT
972	18	MD1	WT
973	28	MD1	WT
974	22	MD1	WT
975	18	MD1	WT
976	26	MD1	WT
977	23	MD1	WT
978	21	MD1	WT
979	12	MD1	WT
980	27	MD1	WT
981	22	MD1	WT
982	26	MD1	WT
983	30	MD1	WT
984	33	MD1	WT
985	24	MD1	WT
986	23	MD1	WT
987	23	MD1	WT
988	23	MD1	WT
989	34	MD1	WT
990	27	MD1	WT
991	30	MD1	WT
992	26	MD1	WT
993	16	MD1	WT
994	18	MD1	WT
995	26	MD1	WT
996	21	MD1	WT
997	34	MD1	WT
998	24	MD1	WT
999	8	MD1	WT
1000	11	MD1	WT
1001	6	MD1	WT
1002	13	MD1	WT
1003	19	MD1	WT
1004	14	MD1	WT
1005	18	MD1	WT
1006	24	MD1	WT
1007	29	MD1	WT
1008	14	MD1	WT
1009	26	MD1	WT
1010	20	MD1	WT
1011	17	MD1	WT
1012	22	MD1	WT
1013	13	MD1	WT
1014	16	MD1	WT
1015	17	MD1	WT
1016	28	MD1	WT
1017	30	MD1	WT
1018	24	MD1	WT
1019	14	MD1	WT
1020	29	MD1	WT
1021	22	MD1	WT
1022	21	MD1	WT
1023	30	MD1	WT
1024	18	MD1	WT
1025	47	MD1	WT
1026	33	MD1	WT
1027	38	MD1	WT
1028	33	MD1	WT
1029	31	MD1	WT
1030	23	MD1	WT
1031	16	MD1	WT
1032	30	MD1	WT
1033	29	MD1	WT
1034	30	MD1	WT
1035	36	MD1	WT
1036	25	MD1	WT
1037	40	MD1	WT
1038	29	MD1	WT
1039	34	MD1	WT
1040	22	MD1	WT
1041	25	MD1	WT
1042	31	MD1	WT
1043	32	MD1	WT
1044	34	MD1	WT
1045	65	MD1	WT
1046	35	MD1	WT
1047	42	MD1	WT
1048	27	MD1	WT
1049	25	MD1	WT
1050	48	MD1	WT
1051	29	MD1	WT
1052	39	MD1	WT
1053	23	MD1	WT
1054	24	MD1	WT
1055	33	MD1	WT
1056	25	MD1	WT
1057	19	MD1	WT
1058	43	MD1	WT
1059	39	MD1	WT
1060	66	MD1	WT
1061	32	MD1	WT
1062	31	MD1	WT
1063	28	MD1	WT
1064	43	MD1	WT
1065	27	MD1	WT
1066	44	MD1	WT
1067	57	MD1	WT
1068	22	MD1	WT
1069	25	MD1	WT
1070	17	MD1	WT
1071	48	MD1	WT
1072	37	MD1	WT
1073	19	MD1	WT
1074	42	MD1	WT
1075	19	MD1	WT
1076	35	MD1	WT
1077	27	MD1	WT
1078	31	MD1	WT
1079	20	MD1	WT
1080	27	MD1	WT
1081	28	MD1	WT
1082	33	MD1	WT
1083	18	MD1	WT
1084	35	MD1	WT
1085	41	MD1	WT
1086	45	MD1	WT
1087	36	MD1	WT
1088	36	MD1	WT
1089	36	MD1	WT
1090	41	MD1	WT
1091	38	MD1	WT
1092	31	MD1	WT
1093	46	MD1	WT
1094	28	MD1	WT
1095	22	MD1	WT
1096	47	MD1	WT
1097	41	MD1	WT
1098	31	MD1	WT
1099	47	MD1	WT
1100	33	MD1	WT
1101	23	MD1	WT
1102	37	MD1	WT
1103	39	MD1	WT
1104	36	MD1	WT
1105	41	MD1	WT
1106	52	MD1	WT
1107	24	MD1	WT
1108	42	MD1	WT
1109	28	MD1	WT
1110	26	MD1	WT
1111	32	MD1	WT
1112	46	MD1	WT
1113	23	MD1	WT
1114	41	MD1	WT
1115	30	MD1	WT
1116	36	MD1	WT
1117	36	MD1	WT
1118	29	MD1	WT
1119	38	MD1	WT
1120	31	MD1	WT
1121	33	MD1	WT
1122	31	MD1	WT
1123	24	MD1	WT
1124	26	MD1	WT
1125	31	MD1	WT
1126	19	MD1	WT
1127	33	MD1	WT
1128	16	MD1	WT
1129	25	MD1	WT
1130	32	MD1	WT
1131	42	MD1	WT
1132	34	MD1	WT
1133	32	MD1	WT
1134	13	MD1	WT
1135	14	MD1	WT
1136	21	MD1	WT
1137	27	MD1	WT
1138	32	MD1	WT
1139	34	MD1	WT
1140	34	MD1	WT
1141	50	MD1	WT
1142	32	MD1	WT
1143	28	MD1	WT
1144	23	MD1	WT
1145	15	MD1	WT
1146	21	MD1	WT
1147	19	MD1	WT
1148	31	MD1	WT
1149	19	MD1	WT
1150	43	MD1	WT
1151	23	MD1	WT
1152	32	MD1	WT
1153	29	MD1	WT
1154	15	MD1	WT
1155	38	MD1	WT
1156	33	MD1	WT
1157	39	MD1	WT
1158	30	MD1	WT
1159	26	MD1	WT
1160	29	MD1	WT
1161	26	MD1	WT
1162	18	MD1	WT
1163	26	MD1	WT
1164	26	MD1	WT
1165	29	MD1	WT
1166	45	MD1	WT
1167	36	MD1	WT
1168	30	MD1	WT
1169	34	MD1	WT
1170	37	MD1	WT
1171	36	MD1	WT
1172	19	MD1	WT
1173	40	MD1	WT
1174	34	MD1	WT
1175	34	MD1	WT
1176	49	MD1	WT
1177	35	MD1	WT
1178	30	MD1	WT
1179	31	MD1	WT
1180	41	MD1	WT
1181	41	MD1	WT
1182	43	MD1	WT
1183	43	MD1	WT
1184	41	MD1	WT
1185	45	MD1	WT
1186	39	MD1	WT
1187	38	MD1	WT
1188	39	MD1	WT
1189	44	MD1	WT
1190	33	MD1	WT
1191	33	MD1	WT
1192	41	MD1	WT
1193	19	MD1	WT
1194	45	MD1	WT
1195	37	MD1	WT
1196	29	MD1	WT
1197	34	MD1	WT
1198	32	MD1	WT
1199	45	MD1	WT
1200	29	MD1	WT
1201	25	MD1	WT
1202	37	MD1	WT
1203	31	MD1	WT
1204	35	MD1	WT
1205	32	MD1	WT
1206	43	MD1	WT
1207	12	MD1	WT
1208	31	MD1	WT
1209	27	MD1	WT
1210	40	MD1	WT
1211	56	MD1	WT
1212	26	MD1	WT
1213	34	MD1	WT
1214	29	MD1	WT
1215	34	MD1	WT
1216	28	MD1	WT
1217	38	MD1	WT
1218	31	MD1	WT
1219	28	MD1	WT
1220	35	MD1	WT
1221	34	MD1	WT
1222	48	MD1	WT
1223	50	MD1	WT
1224	42	MD1	WT
1225	38	MD1	WT
1226	43	MD1	WT
1227	39	MD1	WT
1228	49	MD1	WT
1229	24	MD1	WT
1230	27	MD1	WT
1231	38	MD1	WT
1232	31	MD1	WT
1233	39	MD1	WT
1234	43	MD1	WT
1235	60	MD1	WT
1236	28	MD1	WT
1237	33	MD1	WT
1238	26	MD1	WT
1239	15	MD1	WT
1240	28	MD1	WT
1241	17	MD1	WT
1242	28	MD1	WT
1243	29	MD1	WT
1244	41	MD1	WT
1245	13	MD1	WT
1246	18	MD1	WT
1247	22	MD1	WT
1248	23	MD1	WT
1249	31	MD1	WT
1250	33	MD1	WT
1251	30	MD1	WT
1252	26	MD1	WT
1253	36	MD1	WT
1254	32	MD1	WT
1255	20	MD1	WT
1256	29	MD1	WT
1257	18	MD1	WT
1258	27	MD1	WT
1259	28	MD1	WT
1260	36	MD1	WT
1261	24	MD1	WT
1262	21	MD1	WT
1263	29	MD1	WT
1264	25	MD1	WT
1265	31	MD1	WT
1266	13	MD1	WT
1267	21	MD1	WT
1268	12	MD1	WT
1269	11	MD1	WT
1270	4	MD1	WT
1271	9	MD1	WT
1272	29	MD1	WT
1273	31	MD1	WT
1274	25	MD1	WT
1275	25	MD1	WT
1276	18	MD1	WT
1277	18	MD1	WT
1278	19	MD1	WT
1279	25	MD1	WT
1280	30	MD1	WT
1281	27	MD1	WT
1282	33	MD1	WT
1283	27	MD1	WT
1284	20	MD1	WT
1285	17	MD1	WT
1286	24	MD1	WT
1287	33	MD1	WT
1288	30	MD1	WT
1289	29	MD1	WT
1290	40	MD1	WT
1291	25	MD1	WT
1292	37	MD1	WT
1293	34	MD1	WT
1294	36	MD1	WT
1295	37	MD1	WT
1296	29	MD1	WT
1297	41	MD1	WT
1298	26	MD1	WT
1299	33	MD1	WT
1300	35	MD1	WT
1301	41	MD1	WT
1302	47	MD1	WT
1303	38	MD1	WT
1304	28	MD1	WT
1305	32	MD1	WT
1306	52	MD1	WT
1307	34	MD1	WT
1308	32	MD1	WT
1309	36	MD1	WT
1310	34	MD1	WT
1311	31	MD1	WT
1312	44	MD1	WT
1313	21	MD1	WT
1314	38	MD1	WT
1315	42	MD1	WT
1316	25	MD1	WT
1317	39	MD1	WT
1318	28	MD1	WT
1319	37	MD1	WT
1320	40	MD1	WT
1321	44	MD1	WT
1322	35	MD1	WT
1323	31	MD1	WT
1324	28	MD1	WT
1325	41	MD1	WT
1326	23	MD1	WT
1327	38	MD1	WT
1328	72	MD1	WT
1329	46	MD1	WT
1330	33	MD1	WT
1331	34	MD1	WT
1332	29	MD1	WT
1333	20	MD1	WT
1334	21	MD1	WT
1335	23	MD1	WT
1336	29	MD1	WT
1337	37	MD1	WT
1338	29	MD1	WT
1339	38	MD1	WT
1340	52	MD1	WT
1341	51	MD1	WT
1342	49	MD1	WT
1343	52	MD1	WT
1344	54	MD1	WT
1345	48	MD1	WT
1346	43	MD1	WT
1347	50	MD1	WT
1348	53	MD1	WT
1349	52	MD1	WT
1350	40	MD1	WT
1351	37	MD1	WT
1352	30	MD1	WT
1353	29	MD1	WT
1354	32	MD1	WT
1355	50	MD1	WT
1356	34	MD1	WT
1357	44	MD1	WT
1358	46	MD1	WT
1359	47	MD1	WT
1360	32	MD1	WT
1361	54	MD1	WT
1362	45	MD1	WT
1363	30	MD1	WT
1364	31	MD1	WT
1365	32	MD1	WT
1366	42	MD1	WT
1367	37	MD1	WT
1368	32	MD1	WT
1369	41	MD1	WT
1370	42	MD1	WT
1371	34	MD1	WT
1372	37	MD1	WT
1373	47	MD1	WT
1374	42	MD1	WT
1375	33	MD1	WT
1376	39	MD1	WT
1377	37	MD1	WT
1378	16	MD1	WT
1379	41	MD1	WT
1380	45	MD1	WT
1381	45	MD1	WT
1382	27	MD1	WT
1383	27	MD1	WT
1384	28	MD1	WT
1385	26	MD1	WT
1386	27	MD1	WT
1387	26	MD1	WT
1388	24	MD1	WT
1389	34	MD1	WT
1390	54	MD1	WT
1391	45	MD1	WT
1392	38	MD1	WT
1393	33	MD1	WT
1394	25	MD1	WT
1395	39	MD1	WT
1396	50	MD1	WT
1397	38	MD1	WT
1398	60	MD1	WT
1399	29	MD1	WT
1400	36	MD1	WT
1401	47	MD1	WT
1402	29	MD1	WT
1403	23	MD1	WT
1404	47	MD1	WT
1405	32	MD1	WT
1406	20	MD1	WT
1407	41	MD1	WT
1408	38	MD1	WT
1409	23	MD1	WT
1410	33	MD1	WT
1411	40	MD1	WT
1412	38	MD1	WT
1413	38	MD1	WT
1414	35	MD1	WT
1415	21	MD1	WT
1416	35	MD1	WT
1417	21	MD1	WT
1418	38	MD1	WT
1419	42	MD1	WT
1420	32	MD1	WT
1421	35	MD1	WT
1422	19	MD1	WT
1423	30	MD1	WT
1424	33	MD1	WT
1425	40	MD1	WT
1426	35	MD1	WT
1427	14	MD1	WT
1428	42	MD1	WT
1429	39	MD1	WT
1430	22	MD1	WT
1431	33	MD1	WT
1432	39	MD1	WT
1433	27	MD1	WT
1434	32	MD1	WT
1435	22	MD1	WT
1436	38	MD1	WT
1437	42	MD1	WT
1438	22	MD1	WT
1439	23	MD1	WT
1440	13	MD1	WT
1441	19	MD1	WT
1442	34	MD1	WT
1443	41	MD1	WT
1444	41	MD1	WT
1445	44	MD1	WT
1446	21	MD1	WT
1447	38	MD1	WT
1448	20	MD1	WT
1449	32	MD1	WT
1450	30	MD1	WT
1451	27	MD1	WT
1452	44	MD1	WT
1453	37	MD1	WT
1454	45	MD1	WT
1455	38	MD1	WT
1456	53	MD1	WT
1457	47	MD1	WT
1458	41	MD1	WT
1459	33	MD1	WT
1460	27	MD1	WT
1461	42	MD1	WT
1462	43	MD1	WT
1463	30	MD1	WT
1464	35	MD1	WT
1465	25	MD1	WT
1466	30	MD1	WT
1467	44	MD1	WT
1468	28	MD1	WT
1469	41	MD1	WT
1470	40	MD1	WT
1471	45	MD1	WT
1472	47	MD1	WT
1473	36	MD1	WT
1474	32	MD1	WT
1475	31	MD1	WT
1476	29	MD1	WT
1477	47	MD1	WT
1478	35	MD1	WT
1479	26	MD1	WT
1480	22	MD1	WT
1481	30	MD1	WT
1482	24	MD1	WT
1483	37	MD1	WT
1484	32	MD1	WT
1485	38	MD1	WT
1486	47	MD1	WT
1487	32	MD1	WT
1488	33	MD1	WT
1489	28	MD1	WT
1490	19	MD1	WT
1491	32	MD1	WT
1492	19	MD1	WT
1493	33	MD1	WT
1494	45	MD1	WT
1495	49	MD1	WT
1496	50	MD1	WT
1497	41	MD1	WT
1498	45	MD1	WT
1499	46	MD1	WT
1500	33	MD1	WT
1501	49	MD1	WT
1502	24	MD1	WT
1503	20	MD1	WT
1504	26	MD1	WT
1505	25	MD1	WT
1506	27	MD1	WT
1507	37	MD1	WT
1508	46	MD1	WT
1509	26	MD1	WT
1510	31	MD1	WT
1511	42	MD1	WT
1512	47	MD1	WT
1513	51	MD1	WT
1514	49	MD1	WT
1515	52	MD1	WT
1516	46	MD1	WT
1517	23	MD1	WT
1518	36	MD1	WT
1519	47	MD1	WT
1520	40	MD1	WT
1521	51	MD1	WT
1522	28	MD1	WT
1523	33	MD1	WT
1524	26	MD1	WT
1525	23	MD1	WT
1526	26	MD1	WT
1527	35	MD1	WT
1528	22	MD1	WT
1529	27	MD1	WT
1530	25	MD1	WT
1531	35	MD1	WT
1532	32	MD1	WT
1533	25	MD1	WT
1534	26	MD1	WT
1535	38	MD1	WT
1536	48	MD1	WT
1537	14	MD1	WT
1538	43	MD1	WT
1539	17	MD1	WT
1540	24	MD1	WT
1541	33	MD1	WT
1542	31	MD1	WT
1543	36	MD1	WT
1544	37	MD1	WT
1545	23	MD1	WT
1546	31	MD1	WT
1547	36	MD1	WT
1548	43	MD1	WT
1549	43	MD1	WT
1550	45	MD1	WT
1551	31	MD1	WT
1552	39	MD1	WT
1553	22	MD1	WT
1554	25	MD1	WT
1555	22	MD1	WT
1556	29	MD1	WT
1557	27	MD1	WT
1558	42	MD1	WT
1559	24	MD1	WT
1560	30	MD1	WT
1561	22	MD1	WT
1562	32	MD1	WT
1563	49	MD1	WT
1564	26	MD1	WT
1565	42	MD1	WT
1566	31	MD1	WT
1567	45	MD1	WT
1568	51	MD1	WT
1569	39	MD1	WT
1570	43	MD1	WT
1571	53	MD1	WT
1572	30	MD1	WT
1573	49	MD1	WT
1574	60	MD1	WT
1575	41	MD1	WT
1576	52	MD1	WT
1577	63	MD1	WT
1578	27	MD1	WT
1579	47	MD1	WT
1580	33	MD1	WT
1581	47	MD1	WT
1582	61	MD1	WT
1583	30	MD1	WT
1584	34	MD1	WT
1585	35	MD1	WT
1586	39	MD1	WT
1587	29	MD1	WT
1588	31	MD1	WT
1589	34	MD1	WT
1590	30	MD1	WT
1591	22	MD1	WT
1592	37	MD1	WT
1593	29	MD1	WT
1594	29	MD1	WT
1595	35	MD1	WT
1596	33	MD1	WT
1597	23	MD1	WT
1598	32	MD1	WT
1599	37	MD1	WT
1600	30	MD1	WT
1601	36	MD1	WT
1602	33	MD1	WT
1603	38	MD1	WT
1604	31	MD1	WT
1605	36	MD1	WT
1606	42	MD1	WT
1607	25	MD1	WT
1608	23	MD1	WT
1609	38	MD1	WT
1610	37	MD1	WT
1611	23	MD1	WT
1612	32	MD1	WT
1613	33	MD1	WT
1614	37	MD1	WT
1615	26	MD1	WT
1616	33	MD1	WT
1617	36	MD1	WT
1618	27	MD1	WT
1619	37	MD1	WT
1620	34	MD1	WT
1621	38	MD1	WT
1622	38	MD1	WT
1623	25	MD1	WT
1624	40	MD1	WT
1625	34	MD1	WT
1626	27	MD1	WT
1627	32	MD1	WT
1628	41	MD1	WT
1629	41	MD1	WT
1630	25	MD1	WT
1631	30	MD1	WT
1632	31	MD1	WT
1633	26	MD1	WT
1634	40	MD1	WT
1635	42	MD1	WT
1636	33	MD1	WT
1637	23	MD1	WT
1638	47	MD1	WT
1639	48	MD1	WT
1640	47	MD1	WT
1641	29	MD1	WT
1642	41	MD1	WT
1643	28	MD1	WT
1644	26	MD1	WT
1645	37	MD1	WT
1646	19	MD1	WT
1647	30	MD1	WT
1648	35	MD1	WT
1649	32	MD1	WT
1650	22	MD1	WT
1651	32	MD1	WT
1652	20	MD1	WT
1653	19	MD1	WT
1654	10	MD1	WT
1655	16	MD1	WT
1656	7	MD1	WT
1657	18	MD1	WT
1658	18	MD1	WT
1659	32	MD1	WT
1660	22	MD1	WT
1661	21	MD1	WT
1662	35	MD1	WT
1663	35	MD1	WT
1664	23	MD1	WT
1665	42	MD1	WT
1666	30	MD1	WT
1667	20	MD1	WT
1668	16	MD1	WT
1669	24	MD1	WT
1670	18	MD1	WT
1671	28	MD1	WT
1672	18	MD1	WT
1673	24	MD1	WT
1674	45	MD1	WT
1675	20	MD1	WT
1676	35	MD1	WT
1677	38	MD1	WT
1678	41	MD1	WT
1679	21	MD1	WT
1680	28	MD1	WT
1681	31	MD1	WT
1682	29	MD1	WT
1683	49	MD1	WT
1684	32	MD1	WT
1685	34	MD1	WT
1686	30	MD1	WT
1687	20	MD1	WT
1688	36	MD1	WT
1689	29	MD1	WT
1690	19	MD1	WT
1691	16	MD1	WT
1692	28	MD1	WT
1693	32	MD1	WT
1694	35	MD1	WT
1695	18	MD1	WT
1696	16	MD1	WT
1697	17	MD1	WT
1698	13	MD1	WT
1699	30	MD1	WT
1700	40	MD1	WT
1701	28	MD1	WT
1702	12	MD1	WT
1703	29	MD1	WT
1704	23	MD1	WT
1705	28	MD1	WT
1706	18	MD1	WT
1707	27	MD1	WT
1708	26	MD1	WT
1709	30	MD1	WT
1710	22	MD1	WT
1711	41	MD1	WT
1712	28	MD1	WT
1713	22	MD1	WT
1714	33	MD1	WT
1715	34	MD1	WT
1716	31	MD1	WT
1717	21	MD1	WT
1718	30	MD1	WT
1719	30	MD1	WT
1720	22	MD1	WT
1721	40	MD1	WT
1722	49	MD1	WT
1723	36	MD1	WT
1724	36	MD1	WT
1725	31	MD1	WT
1726	19	MD1	WT
1727	34	MD1	WT
1728	28	MD1	WT
1729	38	MD1	WT
1730	25	MD1	WT
1731	41	MD1	WT
1732	30	MD1	WT
1733	32	MD1	WT
1734	37	MD1	WT
1735	20	MD1	WT
1736	40	MD1	WT
1737	42	MD1	WT
1738	35	MD1	WT
1739	55	MD1	WT
1740	34	MD1	WT
1741	33	MD1	WT
1742	54	MD1	WT
1743	50	MD1	WT
1744	39	MD1	WT
1745	27	MD1	WT
1746	23	MD1	WT
1747	23	MD1	WT
1748	26	MD1	WT
1749	41	MD1	WT
1750	48	MD1	WT
1751	29	MD1	WT
1752	37	MD1	WT
1753	41	MD1	WT
1754	25	MD1	WT
1755	40	MD1	WT
1756	36	MD1	WT
1757	39	MD1	WT
1758	53	MD1	WT
1759	35	MD1	WT
1760	35	MD1	WT
1761	32	MD1	WT
1762	43	MD1	WT
1763	20	MD1	WT
1764	37	MD1	WT
1765	68	MD1	WT
1766	43	MD1	WT
1767	45	MD1	WT
1768	29	MD1	WT
1769	27	MD1	WT
1770	39	MD1	WT
1771	68	MD1	WT
1772	65	MD1	WT
1773	32	MD1	WT
1774	19	MD1	WT
1775	28	MD1	WT
1776	37	MD1	WT
1777	40	MD1	WT
1778	38	MD1	WT
1779	35	MD1	WT
1780	48	MD1	WT
1781	21	MD1	WT
1782	32	MD1	WT
1783	41	MD1	WT
1784	20	MD1	WT
1785	28	MD1	WT
1786	20	MD1	WT
1787	33	MD1	WT
1788	39	MD1	WT
1789	42	MD1	WT
1790	38	MD1	WT
1791	38	MD1	WT
1792	45	MD1	WT
1793	35	MD1	WT
1794	38	MD1	WT
1795	35	MD1	WT
1796	27	MD1	WT
1797	21	MD1	WT
1798	20	MD1	WT
1799	28	MD1	WT
1800	42	MD1	WT
1801	41	MD1	WT
1802	41	MD1	WT
1803	49	MD1	WT
1804	48	MD1	WT
1805	34	MD1	WT
1806	45	MD1	WT
1807	48	MD1	WT
1808	70	MD1	WT
1809	72	MD1	WT
1810	38	MD1	WT
1811	36	MD1	WT
1812	22	MD1	WT
1813	27	MD1	WT
1814	23	MD1	WT
1815	30	MD1	WT
1816	20	MD1	WT
1817	21	MD1	WT
1818	25	MD1	WT
1819	24	MD1	WT
1820	26	MD1	WT
1821	40	MD1	WT
1822	49	MD1	WT
1823	67	MD1	WT
1824	47	MD1	WT
1825	31	MD1	WT
1826	26	MD1	WT
1827	18	MD1	WT
1828	19	MD1	WT
1829	26	MD1	WT
1830	29	MD1	WT
1831	10	MD1	WT
1832	22	MD1	WT
1833	32	MD1	WT
1834	22	MD1	WT
1835	26	MD1	WT
1836	32	MD1	WT
1837	21	MD1	WT
1838	42	MD1	WT
1839	24	MD1	WT
1840	21	MD1	WT
1841	18	MD1	WT
1842	28	MD1	WT
1843	17	MD1	WT
1844	16	MD1	WT
1845	29	MD1	WT
1846	19	MD1	WT
1847	17	MD1	WT
1848	42	MD1	WT
1849	17	MD1	WT
1850	13	MD1	WT
1851	17	MD1	WT
1852	24	MD1	WT
1853	23	MD1	WT
1854	15	MD1	WT
1855	18	MD1	WT
1856	17	MD1	WT
1857	42	MD1	WT
1858	24	MD1	WT
1859	33	MD1	WT
1860	19	MD1	WT
1861	40	MD1	WT
1862	19	MD1	WT
1863	46	MD1	WT
1864	48	MD1	WT
1865	44	MD1	WT
1866	34	MD1	WT
1867	32	MD1	WT
1868	47	MD1	WT
1869	37	MD1	WT
1870	57	MD1	WT
1871	53	MD1	WT
1872	49	MD1	WT
1873	34	MD1	WT
1874	41	MD1	WT
1875	18	MD1	WT
1876	40	MD1	WT
1877	47	MD1	WT
1878	46	MD1	WT
1879	35	MD1	WT
1880	30	MD1	WT
1881	39	MD1	WT
1882	36	MD1	WT
1883	23	MD1	WT
1884	32	MD1	WT
1885	44	MD1	WT
1886	32	MD1	WT
1887	33	MD1	WT
1888	33	MD1	WT
1889	51	MD1	WT
1890	41	MD1	WT
1891	39	MD1	WT
1892	43	MD1	WT
1893	32	MD1	WT
1894	27	MD1	WT
1895	35	MD1	WT
1896	6	MD1	WT
1897	20	MD1	WT
1898	33	MD1	WT
1899	23	MD1	WT
1900	14	MD1	WT
1901	32	MD1	WT
1902	10	MD1	WT
1903	3	MD1	WT
1904	8	MD1	WT
1905	22	MD1	WT
1906	24	MD1	WT
1907	19	MD1	WT
1908	16	MD1	WT
1909	26	MD1	WT
1910	16	MD1	WT
1911	35	MD1	WT
1912	25	MD1	WT
1913	22	MD1	WT
1914	21	MD1	WT
1915	16	MD1	WT
1916	22	MD1	WT
1917	27	MD1	WT
1918	24	MD1	WT
1919	27	MD1	WT
1920	19	MD1	WT
1921	24	MD1	WT
1922	28	MD1	WT
1923	28	MD1	WT
1924	35	MD1	WT
1925	40	MD1	WT
1926	28	MD1	WT
1927	31	MD1	WT
1928	17	MD1	WT
1929	20	MD1	WT
1930	19	MD1	WT
1931	14	MD1	WT
1932	31	MD1	WT
1933	42	MD1	WT
1934	20	MD1	WT
1935	27	MD1	WT
1936	17	MD1	WT
1937	14	MD1	WT
1938	17	MD1	WT
1939	14	MD1	WT
1940	15	MD1	WT
1941	32	MD1	WT
1942	28	MD1	WT
1943	34	MD1	WT
1944	24	MD1	WT
1945	16	MD1	WT
1946	29	MD1	WT
1947	20	MD1	WT
1948	19	MD1	WT
1949	16	MD1	WT
1950	25	MD1	WT
1951	27	MD1	WT
1952	27	MD1	WT
1953	18	MD1	WT
1954	12	MD1	WT
1955	21	MD1	WT
1956	17	MD1	WT
1957	8	MD1	WT
1958	15	MD1	WT
1959	12	MD1	WT
1960	17	MD1	WT
1961	33	MD1	WT
1962	19	MD1	WT
1963	17	MD1	WT
1964	11	MD1	WT
1965	35	MD1	WT
1966	37	MD1	WT
1967	22	MD1	WT
1968	33	MD1	WT
1969	35	MD1	WT
1970	41	MD1	WT
1971	33	MD1	WT
1972	10	MD1	WT
1973	18	MD1	WT
1974	36	MD1	WT
1975	34	MD1	WT
1976	43	MD1	WT
1977	42	MD1	WT
1978	36	MD1	WT
1979	54	MD1	WT
1980	30	MD1	WT
1981	27	MD1	WT
1982	36	MD1	WT
1983	24	MD1	WT
1984	37	MD1	WT
1985	48	MD1	WT
1986	49	MD1	WT
1987	40	MD1	WT
1988	65	MD1	WT
1989	38	MD1	WT
1990	37	MD1	WT
1991	52	MD1	WT
1992	42	MD1	WT
1993	43	MD1	WT
1994	40	MD1	WT
1995	43	MD1	WT
1996	24	MD1	WT
1997	33	MD1	WT
1998	49	MD1	WT
[truncated: 373,076+ more rows]

## Sheet: Fig_5F
Residue Index	PC Contacts	Repeat	Chain	Mutant
51	2	MD1	Chain A	WT
52	3	MD1	Chain A	WT
53	7	MD1	Chain A	WT
54	8	MD1	Chain A	WT
55	10	MD1	Chain A	WT
56	15	MD1	Chain A	WT
57	21	MD1	Chain A	WT
58	29	MD1	Chain A	WT
59	29	MD1	Chain A	WT
60	7	MD1	Chain A	WT
61	23	MD1	Chain A	WT
62	36	MD1	Chain A	WT
63	11	MD1	Chain A	WT
64	21	MD1	Chain A	WT
65	42	MD1	Chain A	WT
66	23	MD1	Chain A	WT
67	35	MD1	Chain A	WT
68	10	MD1	Chain A	WT
69	56	MD1	Chain A	WT
70	30	MD1	Chain A	WT
71	4	MD1	Chain A	WT
72	4	MD1	Chain A	WT
73	7	MD1	Chain A	WT
74	0	MD1	Chain A	WT
75	0	MD1	Chain A	WT
76	2	MD1	Chain A	WT
77	0	MD1	Chain A	WT
78	0	MD1	Chain A	WT
79	8	MD1	Chain A	WT
80	5	MD1	Chain A	WT
81	26	MD1	Chain A	WT
82	70	MD1	Chain A	WT
83	423	MD1	Chain A	WT
84	949	MD1	Chain A	WT
85	2155	MD1	Chain A	WT
86	2994	MD1	Chain A	WT
87	3781	MD1	Chain A	WT
88	4104	MD1	Chain A	WT
89	4187	MD1	Chain A	WT
90	3856	MD1	Chain A	WT
91	3741	MD1	Chain A	WT
92	4087	MD1	Chain A	WT
93	3900	MD1	Chain A	WT
94	2586	MD1	Chain A	WT
95	1719	MD1	Chain A	WT
96	673	MD1	Chain A	WT
97	336	MD1	Chain A	WT
98	70	MD1	Chain A	WT
99	115	MD1	Chain A	WT
100	11	MD1	Chain A	WT
101	15	MD1	Chain A	WT
102	1	MD1	Chain A	WT
103	4	MD1	Chain A	WT
104	21	MD1	Chain A	WT
105	3	MD1	Chain A	WT
106	1	MD1	Chain A	WT
107	6	MD1	Chain A	WT
108	8	MD1	Chain A	WT
109	9	MD1	Chain A	WT
110	3	MD1	Chain A	WT
111	0	MD1	Chain A	WT
112	2	MD1	Chain A	WT
113	4	MD1	Chain A	WT
114	1	MD1	Chain A	WT
115	0	MD1	Chain A	WT
116	0	MD1	Chain A	WT
117	0	MD1	Chain A	WT
118	0	MD1	Chain A	WT
119	0	MD1	Chain A	WT
120	0	MD1	Chain A	WT
121	0	MD1	Chain A	WT
122	0	MD1	Chain A	WT
123	0	MD1	Chain A	WT
124	0	MD1	Chain A	WT
125	0	MD1	Chain A	WT
126	0	MD1	Chain A	WT
127	0	MD1	Chain A	WT
128	0	MD1	Chain A	WT
129	0	MD1	Chain A	WT
130	0	MD1	Chain A	WT
131	0	MD1	Chain A	WT
132	0	MD1	Chain A	WT
133	0	MD1	Chain A	WT
134	0	MD1	Chain A	WT
135	0	MD1	Chain A	WT
136	0	MD1	Chain A	WT
137	0	MD1	Chain A	WT
138	0	MD1	Chain A	WT
139	0	MD1	Chain A	WT
140	0	MD1	Chain A	WT
141	0	MD1	Chain A	WT
142	0	MD1	Chain A	WT
143	0	MD1	Chain A	WT
144	0	MD1	Chain A	WT
145	0	MD1	Chain A	WT
146	0	MD1	Chain A	WT
147	0	MD1	Chain A	WT
148	0	MD1	Chain A	WT
149	0	MD1	Chain A	WT
150	0	MD1	Chain A	WT
151	0	MD1	Chain A	WT
152	0	MD1	Chain A	WT
153	0	MD1	Chain A	WT
154	0	MD1	Chain A	WT
155	0	MD1	Chain A	WT
156	0	MD1	Chain A	WT
157	0	MD1	Chain A	WT
158	0	MD1	Chain A	WT
159	0	MD1	Chain A	WT
160	0	MD1	Chain A	WT
161	0	MD1	Chain A	WT
162	0	MD1	Chain A	WT
163	0	MD1	Chain A	WT
164	0	MD1	Chain A	WT
165	0	MD1	Chain A	WT
166	0	MD1	Chain A	WT
167	0	MD1	Chain A	WT
168	0	MD1	Chain A	WT
169	0	MD1	Chain A	WT
170	0	MD1	Chain A	WT
171	0	MD1	Chain A	WT
172	0	MD1	Chain A	WT
173	0	MD1	Chain A	WT
174	0	MD1	Chain A	WT
175	0	MD1	Chain A	WT
176	0	MD1	Chain A	WT
177	0	MD1	Chain A	WT
178	0	MD1	Chain A	WT
179	0	MD1	Chain A	WT
180	0	MD1	Chain A	WT
181	0	MD1	Chain A	WT
182	0	MD1	Chain A	WT
183	0	MD1	Chain A	WT
184	0	MD1	Chain A	WT
185	0	MD1	Chain A	WT
186	0	MD1	Chain A	WT
187	0	MD1	Chain A	WT
188	0	MD1	Chain A	WT
189	0	MD1	Chain A	WT
190	0	MD1	Chain A	WT
191	0	MD1	Chain A	WT
192	0	MD1	Chain A	WT
193	0	MD1	Chain A	WT
194	0	MD1	Chain A	WT
195	0	MD1	Chain A	WT
196	0	MD1	Chain A	WT
197	0	MD1	Chain A	WT
198	0	MD1	Chain A	WT
199	0	MD1	Chain A	WT
200	0	MD1	Chain A	WT
201	0	MD1	Chain A	WT
202	0	MD1	Chain A	WT
203	0	MD1	Chain A	WT
204	0	MD1	Chain A	WT
205	0	MD1	Chain A	WT
206	0	MD1	Chain A	WT
207	0	MD1	Chain A	WT
208	0	MD1	Chain A	WT
209	0	MD1	Chain A	WT
210	0	MD1	Chain A	WT
211	0	MD1	Chain A	WT
212	0	MD1	Chain A	WT
213	0	MD1	Chain A	WT
214	0	MD1	Chain A	WT
215	0	MD1	Chain A	WT
216	0	MD1	Chain A	WT
217	0	MD1	Chain A	WT
218	0	MD1	Chain A	WT
219	0	MD1	Chain A	WT
220	0	MD1	Chain A	WT
221	0	MD1	Chain A	WT
222	0	MD1	Chain A	WT
223	0	MD1	Chain A	WT
224	0	MD1	Chain A	WT
225	0	MD1	Chain A	WT
226	0	MD1	Chain A	WT
227	0	MD1	Chain A	WT
228	0	MD1	Chain A	WT
229	0	MD1	Chain A	WT
230	0	MD1	Chain A	WT
231	0	MD1	Chain A	WT
232	0	MD1	Chain A	WT
233	0	MD1	Chain A	WT
234	0	MD1	Chain A	WT
235	0	MD1	Chain A	WT
236	0	MD1	Chain A	WT
237	0	MD1	Chain A	WT
238	0	MD1	Chain A	WT
239	0	MD1	Chain A	WT
240	0	MD1	Chain A	WT
241	0	MD1	Chain A	WT
242	0	MD1	Chain A	WT
243	0	MD1	Chain A	WT
244	0	MD1	Chain A	WT
245	0	MD1	Chain A	WT
246	0	MD1	Chain A	WT
247	0	MD1	Chain A	WT
248	0	MD1	Chain A	WT
249	0	MD1	Chain A	WT
250	0	MD1	Chain A	WT
251	0	MD1	Chain A	WT
252	0	MD1	Chain A	WT
253	0	MD1	Chain A	WT
254	0	MD1	Chain A	WT
255	0	MD1	Chain A	WT
256	0	MD1	Chain A	WT
257	0	MD1	Chain A	WT
258	0	MD1	Chain A	WT
259	0	MD1	Chain A	WT
260	0	MD1	Chain A	WT
261	0	MD1	Chain A	WT
262	0	MD1	Chain A	WT
263	0	MD1	Chain A	WT
264	0	MD1	Chain A	WT
265	0	MD1	Chain A	WT
266	0	MD1	Chain A	WT
267	0	MD1	Chain A	WT
268	0	MD1	Chain A	WT
269	0	MD1	Chain A	WT
270	1	MD1	Chain A	WT
271	1	MD1	Chain A	WT
272	1	MD1	Chain A	WT
273	0	MD1	Chain A	WT
274	0	MD1	Chain A	WT
275	0	MD1	Chain A	WT
276	0	MD1	Chain A	WT
277	0	MD1	Chain A	WT
278	0	MD1	Chain A	WT
279	0	MD1	Chain A	WT
280	0	MD1	Chain A	WT
281	0	MD1	Chain A	WT
282	0	MD1	Chain A	WT
283	0	MD1	Chain A	WT
284	0	MD1	Chain A	WT
285	0	MD1	Chain A	WT
286	0	MD1	Chain A	WT
287	0	MD1	Chain A	WT
288	0	MD1	Chain A	WT
289	6	MD1	Chain A	WT
290	34	MD1	Chain A	WT
291	7	MD1	Chain A	WT
292	0	MD1	Chain A	WT
293	9	MD1	Chain A	WT
294	34	MD1	Chain A	WT
295	2	MD1	Chain A	WT
296	0	MD1	Chain A	WT
297	6	MD1	Chain A	WT
298	5	MD1	Chain A	WT
299	0	MD1	Chain A	WT
300	0	MD1	Chain A	WT
301	2	MD1	Chain A	WT
302	0	MD1	Chain A	WT
303	0	MD1	Chain A	WT
304	0	MD1	Chain A	WT
305	0	MD1	Chain A	WT
306	0	MD1	Chain A	WT
307	0	MD1	Chain A	WT
308	0	MD1	Chain A	WT
309	0	MD1	Chain A	WT
310	0	MD1	Chain A	WT
311	0	MD1	Chain A	WT
312	0	MD1	Chain A	WT
313	0	MD1	Chain A	WT
314	0	MD1	Chain A	WT
315	0	MD1	Chain A	WT
316	0	MD1	Chain A	WT
317	0	MD1	Chain A	WT
318	0	MD1	Chain A	WT
319	0	MD1	Chain A	WT
320	0	MD1	Chain A	WT
321	0	MD1	Chain A	WT
322	0	MD1	Chain A	WT
323	0	MD1	Chain A	WT
324	0	MD1	Chain A	WT
325	0	MD1	Chain A	WT
326	0	MD1	Chain A	WT
327	0	MD1	Chain A	WT
328	0	MD1	Chain A	WT
329	0	MD1	Chain A	WT
330	0	MD1	Chain A	WT
331	0	MD1	Chain A	WT
332	0	MD1	Chain A	WT
333	0	MD1	Chain A	WT
334	0	MD1	Chain A	WT
335	0	MD1	Chain A	WT
336	0	MD1	Chain A	WT
337	0	MD1	Chain A	WT
338	0	MD1	Chain A	WT
339	0	MD1	Chain A	WT
340	0	MD1	Chain A	WT
341	0	MD1	Chain A	WT
342	0	MD1	Chain A	WT
343	0	MD1	Chain A	WT
344	0	MD1	Chain A	WT
345	0	MD1	Chain A	WT
346	0	MD1	Chain A	WT
347	0	MD1	Chain A	WT
348	0	MD1	Chain A	WT
349	0	MD1	Chain A	WT
350	0	MD1	Chain A	WT
351	0	MD1	Chain A	WT
352	0	MD1	Chain A	WT
353	0	MD1	Chain A	WT
354	0	MD1	Chain A	WT
355	0	MD1	Chain A	WT
356	0	MD1	Chain A	WT
357	0	MD1	Chain A	WT
358	4	MD1	Chain A	WT
359	5	MD1	Chain A	WT
360	33	MD1	Chain A	WT
361	9	MD1	Chain A	WT
362	50	MD1	Chain A	WT
363	189	MD1	Chain A	WT
364	88	MD1	Chain A	WT
365	21	MD1	Chain A	WT
366	0	MD1	Chain A	WT
367	2	MD1	Chain A	WT
368	3	MD1	Chain A	WT
369	1	MD1	Chain A	WT
370	0	MD1	Chain A	WT
371	0	MD1	Chain A	WT
372	0	MD1	Chain A	WT
373	0	MD1	Chain A	WT
374	0	MD1	Chain A	WT
375	0	MD1	Chain A	WT
376	0	MD1	Chain A	WT
377	0	MD1	Chain A	WT
378	0	MD1	Chain A	WT
379	0	MD1	Chain A	WT
380	0	MD1	Chain A	WT
381	0	MD1	Chain A	WT
382	0	MD1	Chain A	WT
383	0	MD1	Chain A	WT
384	0	MD1	Chain A	WT
385	9	MD1	Chain A	WT
386	11	MD1	Chain A	WT
387	72	MD1	Chain A	WT
388	299	MD1	Chain A	WT
389	848	MD1	Chain A	WT
390	1451	MD1	Chain A	WT
391	1123	MD1	Chain A	WT
392	701	MD1	Chain A	WT
393	400	MD1	Chain A	WT
394	102	MD1	Chain A	WT
395	50	MD1	Chain A	WT
396	16	MD1	Chain A	WT
397	9	MD1	Chain A	WT
398	0	MD1	Chain A	WT
399	0	MD1	Chain A	WT
400	0	MD1	Chain A	WT
401	0	MD1	Chain A	WT
402	0	MD1	Chain A	WT
403	0	MD1	Chain A	WT
404	0	MD1	Chain A	WT
405	0	MD1	Chain A	WT
406	1	MD1	Chain A	WT
407	1	MD1	Chain A	WT
408	0	MD1	Chain A	WT
409	0	MD1	Chain A	WT
410	0	MD1	Chain A	WT
411	0	MD1	Chain A	WT
412	0	MD1	Chain A	WT
413	0	MD1	Chain A	WT
414	0	MD1	Chain A	WT
415	0	MD1	Chain A	WT
416	1	MD1	Chain A	WT
417	31	MD1	Chain A	WT
418	8	MD1	Chain A	WT
419	44	MD1	Chain A	WT
420	44	MD1	Chain A	WT
421	33	MD1	Chain A	WT
422	51	MD1	Chain A	WT
423	29	MD1	Chain A	WT
424	101	MD1	Chain A	WT
425	186	MD1	Chain A	WT
426	137	MD1	Chain A	WT
427	137	MD1	Chain A	WT
428	76	MD1	Chain A	WT
429	20	MD1	Chain A	WT
430	14	MD1	Chain A	WT
431	0	MD1	Chain A	WT
432	0	MD1	Chain A	WT
433	0	MD1	Chain A	WT
434	0	MD1	Chain A	WT
435	0	MD1	Chain A	WT
436	0	MD1	Chain A	WT
437	0	MD1	Chain A	WT
438	0	MD1	Chain A	WT
439	0	MD1	Chain A	WT
440	0	MD1	Chain A	WT
441	0	MD1	Chain A	WT
442	0	MD1	Chain A	WT
443	0	MD1	Chain A	WT
444	0	MD1	Chain A	WT
445	0	MD1	Chain A	WT
446	0	MD1	Chain A	WT
447	0	MD1	Chain A	WT
448	0	MD1	Chain A	WT
449	0	MD1	Chain A	WT
450	0	MD1	Chain A	WT
451	0	MD1	Chain A	WT
452	0	MD1	Chain A	WT
453	0	MD1	Chain A	WT
454	0	MD1	Chain A	WT
455	0	MD1	Chain A	WT
456	0	MD1	Chain A	WT
457	0	MD1	Chain A	WT
458	0	MD1	Chain A	WT
459	0	MD1	Chain A	WT
460	0	MD1	Chain A	WT
461	0	MD1	Chain A	WT
462	0	MD1	Chain A	WT
463	0	MD1	Chain A	WT
464	0	MD1	Chain A	WT
465	0	MD1	Chain A	WT
466	0	MD1	Chain A	WT
467	0	MD1	Chain A	WT
468	0	MD1	Chain A	WT
469	0	MD1	Chain A	WT
470	0	MD1	Chain A	WT
471	0	MD1	Chain A	WT
472	0	MD1	Chain A	WT
473	0	MD1	Chain A	WT
474	0	MD1	Chain A	WT
475	9	MD1	Chain A	WT
476	7	MD1	Chain A	WT
477	75	MD1	Chain A	WT
478	56	MD1	Chain A	WT
479	7	MD1	Chain A	WT
480	10	MD1	Chain A	WT
481	17	MD1	Chain A	WT
482	66	MD1	Chain A	WT
483	131	MD1	Chain A	WT
484	171	MD1	Chain A	WT
485	374	MD1	Chain A	WT
486	799	MD1	Chain A	WT
487	1344	MD1	Chain A	WT
488	1750	MD1	Chain A	WT
489	2289	MD1	Chain A	WT
490	2930	MD1	Chain A	WT
491	3325	MD1	Chain A	WT
492	2257	MD1	Chain A	WT
493	1629	MD1	Chain A	WT
494	636	MD1	Chain A	WT
495	304	MD1	Chain A	WT
496	70	MD1	Chain A	WT
497	27	MD1	Chain A	WT
498	97	MD1	Chain A	WT
499	288	MD1	Chain A	WT
500	289	MD1	Chain A	WT
501	205	MD1	Chain A	WT
502	179	MD1	Chain A	WT
503	46	MD1	Chain A	WT
504	6	MD1	Chain A	WT
505	6	MD1	Chain A	WT
506	83	MD1	Chain A	WT
507	114	MD1	Chain A	WT
508	117	MD1	Chain A	WT
509	204	MD1	Chain A	WT
510	70	MD1	Chain A	WT
511	8	MD1	Chain A	WT
512	0	MD1	Chain A	WT
513	3	MD1	Chain A	WT
514	1	MD1	Chain A	WT
515	0	MD1	Chain A	WT
516	0	MD1	Chain A	WT
517	0	MD1	Chain A	WT
518	0	MD1	Chain A	WT
519	0	MD1	Chain A	WT
520	0	MD1	Chain A	WT
521	0	MD1	Chain A	WT
522	0	MD1	Chain A	WT
523	0	MD1	Chain A	WT
524	0	MD1	Chain A	WT
525	0	MD1	Chain A	WT
526	0	MD1	Chain A	WT
527	0	MD1	Chain A	WT
528	0	MD1	Chain A	WT
529	0	MD1	Chain A	WT
530	0	MD1	Chain A	WT
531	0	MD1	Chain A	WT
532	8	MD1	Chain A	WT
533	56	MD1	Chain A	WT
51	0	MD1	Chain B	WT
52	0	MD1	Chain B	WT
53	0	MD1	Chain B	WT
54	0	MD1	Chain B	WT
55	0	MD1	Chain B	WT
56	0	MD1	Chain B	WT
57	0	MD1	Chain B	WT
58	0	MD1	Chain B	WT
59	0	MD1	Chain B	WT
60	0	MD1	Chain B	WT
61	0	MD1	Chain B	WT
62	0	MD1	Chain B	WT
63	0	MD1	Chain B	WT
64	0	MD1	Chain B	WT
65	0	MD1	Chain B	WT
66	0	MD1	Chain B	WT
67	0	MD1	Chain B	WT
68	0	MD1	Chain B	WT
69	0	MD1	Chain B	WT
70	0	MD1	Chain B	WT
71	0	MD1	Chain B	WT
72	0	MD1	Chain B	WT
73	0	MD1	Chain B	WT
74	0	MD1	Chain B	WT
75	0	MD1	Chain B	WT
76	0	MD1	Chain B	WT
77	0	MD1	Chain B	WT
78	0	MD1	Chain B	WT
79	0	MD1	Chain B	WT
80	0	MD1	Chain B	WT
81	0	MD1	Chain B	WT
82	0	MD1	Chain B	WT
83	0	MD1	Chain B	WT
84	0	MD1	Chain B	WT
85	0	MD1	Chain B	WT
86	0	MD1	Chain B	WT
87	0	MD1	Chain B	WT
88	0	MD1	Chain B	WT
89	0	MD1	Chain B	WT
90	0	MD1	Chain B	WT
91	0	MD1	Chain B	WT
92	0	MD1	Chain B	WT
93	0	MD1	Chain B	WT
94	0	MD1	Chain B	WT
95	0	MD1	Chain B	WT
96	0	MD1	Chain B	WT
97	0	MD1	Chain B	WT
98	0	MD1	Chain B	WT
99	0	MD1	Chain B	WT
100	0	MD1	Chain B	WT
101	0	MD1	Chain B	WT
102	0	MD1	Chain B	WT
103	0	MD1	Chain B	WT
104	0	MD1	Chain B	WT
105	0	MD1	Chain B	WT
106	0	MD1	Chain B	WT
107	0	MD1	Chain B	WT
108	0	MD1	Chain B	WT
109	0	MD1	Chain B	WT
110	0	MD1	Chain B	WT
111	0	MD1	Chain B	WT
112	0	MD1	Chain B	WT
113	0	MD1	Chain B	WT
114	0	MD1	Chain B	WT
115	0	MD1	Chain B	WT
116	0	MD1	Chain B	WT
117	0	MD1	Chain B	WT
118	0	MD1	Chain B	WT
119	0	MD1	Chain B	WT
120	0	MD1	Chain B	WT
121	0	MD1	Chain B	WT
122	0	MD1	Chain B	WT
123	0	MD1	Chain B	WT
124	0	MD1	Chain B	WT
125	0	MD1	Chain B	WT
126	0	MD1	Chain B	WT
127	0	MD1	Chain B	WT
128	0	MD1	Chain B	WT
129	0	MD1	Chain B	WT
130	0	MD1	Chain B	WT
131	0	MD1	Chain B	WT
132	0	MD1	Chain B	WT
133	0	MD1	Chain B	WT
134	0	MD1	Chain B	WT
135	0	MD1	Chain B	WT
136	0	MD1	Chain B	WT
137	0	MD1	Chain B	WT
138	0	MD1	Chain B	WT
139	0	MD1	Chain B	WT
140	0	MD1	Chain B	WT
141	0	MD1	Chain B	WT
142	0	MD1	Chain B	WT
143	0	MD1	Chain B	WT
144	0	MD1	Chain B	WT
145	0	MD1	Chain B	WT
146	0	MD1	Chain B	WT
147	0	MD1	Chain B	WT
148	0	MD1	Chain B	WT
149	0	MD1	Chain B	WT
150	0	MD1	Chain B	WT
151	0	MD1	Chain B	WT
152	0	MD1	Chain B	WT
153	0	MD1	Chain B	WT
154	0	MD1	Chain B	WT
155	0	MD1	Chain B	WT
156	0	MD1	Chain B	WT
157	0	MD1	Chain B	WT
158	0	MD1	Chain B	WT
159	0	MD1	Chain B	WT
160	0	MD1	Chain B	WT
161	0	MD1	Chain B	WT
162	0	MD1	Chain B	WT
163	0	MD1	Chain B	WT
164	0	MD1	Chain B	WT
165	0	MD1	Chain B	WT
166	0	MD1	Chain B	WT
167	0	MD1	Chain B	WT
168	0	MD1	Chain B	WT
169	0	MD1	Chain B	WT
170	0	MD1	Chain B	WT
171	0	MD1	Chain B	WT
172	0	MD1	Chain B	WT
173	0	MD1	Chain B	WT
174	0	MD1	Chain B	WT
175	0	MD1	Chain B	WT
176	0	MD1	Chain B	WT
177	0	MD1	Chain B	WT
178	0	MD1	Chain B	WT
179	0	MD1	Chain B	WT
180	0	MD1	Chain B	WT
181	0	MD1	Chain B	WT
182	1	MD1	Chain B	WT
183	0	MD1	Chain B	WT
184	0	MD1	Chain B	WT
185	0	MD1	Chain B	WT
186	0	MD1	Chain B	WT
187	0	MD1	Chain B	WT
188	0	MD1	Chain B	WT
189	0	MD1	Chain B	WT
190	0	MD1	Chain B	WT
191	0	MD1	Chain B	WT
192	10	MD1	Chain B	WT
193	3	MD1	Chain B	WT
194	4	MD1	Chain B	WT
195	2	MD1	Chain B	WT
196	4	MD1	Chain B	WT
197	1	MD1	Chain B	WT
198	7	MD1	Chain B	WT
199	9	MD1	Chain B	WT
200	7	MD1	Chain B	WT
201	6	MD1	Chain B	WT
202	4	MD1	Chain B	WT
203	1	MD1	Chain B	WT
204	1	MD1	Chain B	WT
205	1	MD1	Chain B	WT
206	0	MD1	Chain B	WT
207	0	MD1	Chain B	WT
208	0	MD1	Chain B	WT
209	0	MD1	Chain B	WT
210	0	MD1	Chain B	WT
211	0	MD1	Chain B	WT
212	0	MD1	Chain B	WT
213	0	MD1	Chain B	WT
214	0	MD1	Chain B	WT
215	0	MD1	Chain B	WT
216	0	MD1	Chain B	WT
217	0	MD1	Chain B	WT
218	0	MD1	Chain B	WT
219	0	MD1	Chain B	WT
220	0	MD1	Chain B	WT
221	0	MD1	Chain B	WT
222	0	MD1	Chain B	WT
223	0	MD1	Chain B	WT
224	0	MD1	Chain B	WT
225	0	MD1	Chain B	WT
226	0	MD1	Chain B	WT
227	0	MD1	Chain B	WT
228	1	MD1	Chain B	WT
229	1	MD1	Chain B	WT
230	0	MD1	Chain B	WT
231	0	MD1	Chain B	WT
232	0	MD1	Chain B	WT
233	0	MD1	Chain B	WT
234	0	MD1	Chain B	WT
235	0	MD1	Chain B	WT
236	0	MD1	Chain B	WT
237	0	MD1	Chain B	WT
238	0	MD1	Chain B	WT
239	0	MD1	Chain B	WT
240	0	MD1	Chain B	WT
241	0	MD1	Chain B	WT
242	0	MD1	Chain B	WT
243	0	MD1	Chain B	WT
244	0	MD1	Chain B	WT
245	0	MD1	Chain B	WT
246	0	MD1	Chain B	WT
247	0	MD1	Chain B	WT
248	0	MD1	Chain B	WT
249	0	MD1	Chain B	WT
250	0	MD1	Chain B	WT
251	0	MD1	Chain B	WT
252	0	MD1	Chain B	WT
253	0	MD1	Chain B	WT
254	0	MD1	Chain B	WT
255	0	MD1	Chain B	WT
256	0	MD1	Chain B	WT
257	0	MD1	Chain B	WT
258	0	MD1	Chain B	WT
259	0	MD1	Chain B	WT
260	0	MD1	Chain B	WT
261	0	MD1	Chain B	WT
262	0	MD1	Chain B	WT
263	0	MD1	Chain B	WT
264	0	MD1	Chain B	WT
265	0	MD1	Chain B	WT
266	0	MD1	Chain B	WT
267	0	MD1	Chain B	WT
268	0	MD1	Chain B	WT
269	1	MD1	Chain B	WT
270	0	MD1	Chain B	WT
271	0	MD1	Chain B	WT
272	0	MD1	Chain B	WT
273	0	MD1	Chain B	WT
274	0	MD1	Chain B	WT
275	0	MD1	Chain B	WT
276	0	MD1	Chain B	WT
277	0	MD1	Chain B	WT
278	0	MD1	Chain B	WT
279	0	MD1	Chain B	WT
280	0	MD1	Chain B	WT
281	0	MD1	Chain B	WT
282	0	MD1	Chain B	WT
283	0	MD1	Chain B	WT
284	0	MD1	Chain B	WT
285	0	MD1	Chain B	WT
286	0	MD1	Chain B	WT
287	0	MD1	Chain B	WT
288	0	MD1	Chain B	WT
289	0	MD1	Chain B	WT
290	0	MD1	Chain B	WT
291	0	MD1	Chain B	WT
292	0	MD1	Chain B	WT
293	0	MD1	Chain B	WT
294	0	MD1	Chain B	WT
295	0	MD1	Chain B	WT
296	0	MD1	Chain B	WT
297	0	MD1	Chain B	WT
298	0	MD1	Chain B	WT
299	0	MD1	Chain B	WT
300	0	MD1	Chain B	WT
301	0	MD1	Chain B	WT
302	0	MD1	Chain B	WT
303	0	MD1	Chain B	WT
304	0	MD1	Chain B	WT
305	0	MD1	Chain B	WT
306	0	MD1	Chain B	WT
307	0	MD1	Chain B	WT
308	0	MD1	Chain B	WT
309	0	MD1	Chain B	WT
310	0	MD1	Chain B	WT
311	0	MD1	Chain B	WT
312	0	MD1	Chain B	WT
313	0	MD1	Chain B	WT
314	0	MD1	Chain B	WT
315	0	MD1	Chain B	WT
316	1	MD1	Chain B	WT
317	1	MD1	Chain B	WT
318	0	MD1	Chain B	WT
319	0	MD1	Chain B	WT
320	0	MD1	Chain B	WT
321	0	MD1	Chain B	WT
322	0	MD1	Chain B	WT
323	0	MD1	Chain B	WT
324	0	MD1	Chain B	WT
325	0	MD1	Chain B	WT
326	0	MD1	Chain B	WT
327	0	MD1	Chain B	WT
328	0	MD1	Chain B	WT
329	0	MD1	Chain B	WT
330	0	MD1	Chain B	WT
331	0	MD1	Chain B	WT
332	0	MD1	Chain B	WT
333	0	MD1	Chain B	WT
334	0	MD1	Chain B	WT
335	0	MD1	Chain B	WT
336	0	MD1	Chain B	WT
337	0	MD1	Chain B	WT
338	0	MD1	Chain B	WT
339	0	MD1	Chain B	WT
340	0	MD1	Chain B	WT
341	0	MD1	Chain B	WT
342	0	MD1	Chain B	WT
343	0	MD1	Chain B	WT
344	0	MD1	Chain B	WT
345	0	MD1	Chain B	WT
346	0	MD1	Chain B	WT
347	0	MD1	Chain B	WT
348	0	MD1	Chain B	WT
349	0	MD1	Chain B	WT
350	0	MD1	Chain B	WT
351	0	MD1	Chain B	WT
352	0	MD1	Chain B	WT
353	0	MD1	Chain B	WT
354	0	MD1	Chain B	WT
355	0	MD1	Chain B	WT
356	0	MD1	Chain B	WT
357	0	MD1	Chain B	WT
358	0	MD1	Chain B	WT
359	0	MD1	Chain B	WT
360	0	MD1	Chain B	WT
361	0	MD1	Chain B	WT
362	0	MD1	Chain B	WT
363	0	MD1	Chain B	WT
364	0	MD1	Chain B	WT
365	0	MD1	Chain B	WT
366	0	MD1	Chain B	WT
367	0	MD1	Chain B	WT
368	0	MD1	Chain B	WT
369	0	MD1	Chain B	WT
370	0	MD1	Chain B	WT
371	0	MD1	Chain B	WT
372	0	MD1	Chain B	WT
373	0	MD1	Chain B	WT
374	0	MD1	Chain B	WT
375	0	MD1	Chain B	WT
376	0	MD1	Chain B	WT
377	0	MD1	Chain B	WT
378	0	MD1	Chain B	WT
379	0	MD1	Chain B	WT
380	0	MD1	Chain B	WT
381	0	MD1	Chain B	WT
382	0	MD1	Chain B	WT
383	0	MD1	Chain B	WT
384	0	MD1	Chain B	WT
385	0	MD1	Chain B	WT
386	0	MD1	Chain B	WT
387	0	MD1	Chain B	WT
388	0	MD1	Chain B	WT
389	0	MD1	Chain B	WT
390	0	MD1	Chain B	WT
391	0	MD1	Chain B	WT
392	0	MD1	Chain B	WT
393	0	MD1	Chain B	WT
394	0	MD1	Chain B	WT
395	0	MD1	Chain B	WT
396	0	MD1	Chain B	WT
397	0	MD1	Chain B	WT
398	0	MD1	Chain B	WT
399	0	MD1	Chain B	WT
400	0	MD1	Chain B	WT
401	0	MD1	Chain B	WT
402	0	MD1	Chain B	WT
403	0	MD1	Chain B	WT
404	0	MD1	Chain B	WT
405	0	MD1	Chain B	WT
406	0	MD1	Chain B	WT
407	0	MD1	Chain B	WT
408	0	MD1	Chain B	WT
409	0	MD1	Chain B	WT
410	0	MD1	Chain B	WT
411	0	MD1	Chain B	WT
412	0	MD1	Chain B	WT
413	0	MD1	Chain B	WT
414	0	MD1	Chain B	WT
415	0	MD1	Chain B	WT
416	0	MD1	Chain B	WT
417	0	MD1	Chain B	WT
418	0	MD1	Chain B	WT
419	0	MD1	Chain B	WT
420	0	MD1	Chain B	WT
421	0	MD1	Chain B	WT
422	0	MD1	Chain B	WT
423	0	MD1	Chain B	WT
424	0	MD1	Chain B	WT
425	0	MD1	Chain B	WT
426	0	MD1	Chain B	WT
427	0	MD1	Chain B	WT
428	0	MD1	Chain B	WT
429	0	MD1	Chain B	WT
430	0	MD1	Chain B	WT
431	0	MD1	Chain B	WT
432	0	MD1	Chain B	WT
433	0	MD1	Chain B	WT
434	0	MD1	Chain B	WT
435	0	MD1	Chain B	WT
436	0	MD1	Chain B	WT
437	0	MD1	Chain B	WT
438	0	MD1	Chain B	WT
439	0	MD1	Chain B	WT
440	0	MD1	Chain B	WT
441	0	MD1	Chain B	WT
442	0	MD1	Chain B	WT
443	0	MD1	Chain B	WT
444	0	MD1	Chain B	WT
445	0	MD1	Chain B	WT
446	0	MD1	Chain B	WT
447	0	MD1	Chain B	WT
448	0	MD1	Chain B	WT
449	0	MD1	Chain B	WT
450	0	MD1	Chain B	WT
451	0	MD1	Chain B	WT
452	0	MD1	Chain B	WT
453	0	MD1	Chain B	WT
454	0	MD1	Chain B	WT
455	0	MD1	Chain B	WT
456	0	MD1	Chain B	WT
457	0	MD1	Chain B	WT
458	0	MD1	Chain B	WT
459	0	MD1	Chain B	WT
460	0	MD1	Chain B	WT
461	0	MD1	Chain B	WT
462	0	MD1	Chain B	WT
463	0	MD1	Chain B	WT
464	0	MD1	Chain B	WT
465	0	MD1	Chain B	WT
466	0	MD1	Chain B	WT
467	0	MD1	Chain B	WT
468	0	MD1	Chain B	WT
469	0	MD1	Chain B	WT
470	0	MD1	Chain B	WT
471	0	MD1	Chain B	WT
472	0	MD1	Chain B	WT
473	0	MD1	Chain B	WT
474	0	MD1	Chain B	WT
475	0	MD1	Chain B	WT
476	0	MD1	Chain B	WT
477	0	MD1	Chain B	WT
478	0	MD1	Chain B	WT
479	0	MD1	Chain B	WT
480	0	MD1	Chain B	WT
481	0	MD1	Chain B	WT
482	0	MD1	Chain B	WT
483	0	MD1	Chain B	WT
484	0	MD1	Chain B	WT
485	0	MD1	Chain B	WT
486	0	MD1	Chain B	WT
487	0	MD1	Chain B	WT
488	0	MD1	Chain B	WT
489	0	MD1	Chain B	WT
490	0	MD1	Chain B	WT
491	0	MD1	Chain B	WT
492	0	MD1	Chain B	WT
493	0	MD1	Chain B	WT
494	0	MD1	Chain B	WT
495	0	MD1	Chain B	WT
496	0	MD1	Chain B	WT
497	0	MD1	Chain B	WT
498	0	MD1	Chain B	WT
499	0	MD1	Chain B	WT
500	0	MD1	Chain B	WT
501	0	MD1	Chain B	WT
502	0	MD1	Chain B	WT
503	0	MD1	Chain B	WT
504	0	MD1	Chain B	WT
505	0	MD1	Chain B	WT
506	0	MD1	Chain B	WT
507	0	MD1	Chain B	WT
508	0	MD1	Chain B	WT
509	0	MD1	Chain B	WT
510	0	MD1	Chain B	WT
511	0	MD1	Chain B	WT
512	0	MD1	Chain B	WT
513	0	MD1	Chain B	WT
514	0	MD1	Chain B	WT
515	0	MD1	Chain B	WT
516	0	MD1	Chain B	WT
517	0	MD1	Chain B	WT
518	0	MD1	Chain B	WT
519	0	MD1	Chain B	WT
520	0	MD1	Chain B	WT
521	0	MD1	Chain B	WT
522	0	MD1	Chain B	WT
523	0	MD1	Chain B	WT
524	0	MD1	Chain B	WT
525	0	MD1	Chain B	WT
526	0	MD1	Chain B	WT
527	0	MD1	Chain B	WT
528	0	MD1	Chain B	WT
529	0	MD1	Chain B	WT
530	0	MD1	Chain B	WT
531	0	MD1	Chain B	WT
532	0	MD1	Chain B	WT
533	0	MD1	Chain B	WT
51	0	MD2	Chain A	WT
52	0	MD2	Chain A	WT
53	1	MD2	Chain A	WT
54	1	MD2	Chain A	WT
55	1	MD2	Chain A	WT
56	2	MD2	Chain A	WT
57	5	MD2	Chain A	WT
58	10	MD2	Chain A	WT
59	7	MD2	Chain A	WT
60	0	MD2	Chain A	WT
61	3	MD2	Chain A	WT
62	4	MD2	Chain A	WT
63	2	MD2	Chain A	WT
64	2	MD2	Chain A	WT
65	1	MD2	Chain A	WT
66	0	MD2	Chain A	WT
67	0	MD2	Chain A	WT
68	0	MD2	Chain A	WT
69	0	MD2	Chain A	WT
70	0	MD2	Chain A	WT
71	0	MD2	Chain A	WT
72	0	MD2	Chain A	WT
73	0	MD2	Chain A	WT
74	0	MD2	Chain A	WT
75	0	MD2	Chain A	WT
76	0	MD2	Chain A	WT
77	0	MD2	Chain A	WT
78	0	MD2	Chain A	WT
79	0	MD2	Chain A	WT
80	0	MD2	Chain A	WT
81	0	MD2	Chain A	WT
82	0	MD2	Chain A	WT
83	0	MD2	Chain A	WT
84	0	MD2	Chain A	WT
85	0	MD2	Chain A	WT
86	0	MD2	Chain A	WT
87	0	MD2	Chain A	WT
88	0	MD2	Chain A	WT
89	0	MD2	Chain A	WT
90	0	MD2	Chain A	WT
91	0	MD2	Chain A	WT
92	0	MD2	Chain A	WT
93	0	MD2	Chain A	WT
94	0	MD2	Chain A	WT
95	0	MD2	Chain A	WT
96	0	MD2	Chain A	WT
97	0	MD2	Chain A	WT
98	0	MD2	Chain A	WT
99	0	MD2	Chain A	WT
100	0	MD2	Chain A	WT
101	0	MD2	Chain A	WT
102	0	MD2	Chain A	WT
103	0	MD2	Chain A	WT
104	1	MD2	Chain A	WT
105	0	MD2	Chain A	WT
106	0	MD2	Chain A	WT
107	1	MD2	Chain A	WT
108	8	MD2	Chain A	WT
109	21	MD2	Chain A	WT
110	3	MD2	Chain A	WT
111	0	MD2	Chain A	WT
112	13	MD2	Chain A	WT
113	8	MD2	Chain A	WT
114	0	MD2	Chain A	WT
115	0	MD2	Chain A	WT
116	2	MD2	Chain A	WT
117	1	MD2	Chain A	WT
118	0	MD2	Chain A	WT
119	0	MD2	Chain A	WT
120	0	MD2	Chain A	WT
121	0	MD2	Chain A	WT
122	0	MD2	Chain A	WT
123	0	MD2	Chain A	WT
124	0	MD2	Chain A	WT
125	0	MD2	Chain A	WT
126	0	MD2	Chain A	WT
127	0	MD2	Chain A	WT
128	0	MD2	Chain A	WT
129	0	MD2	Chain A	WT
130	0	MD2	Chain A	WT
131	0	MD2	Chain A	WT
132	0	MD2	Chain A	WT
133	0	MD2	Chain A	WT
134	0	MD2	Chain A	WT
135	0	MD2	Chain A	WT
136	0	MD2	Chain A	WT
137	0	MD2	Chain A	WT
138	0	MD2	Chain A	WT
139	0	MD2	Chain A	WT
140	0	MD2	Chain A	WT
141	0	MD2	Chain A	WT
142	0	MD2	Chain A	WT
143	0	MD2	Chain A	WT
144	0	MD2	Chain A	WT
145	0	MD2	Chain A	WT
146	0	MD2	Chain A	WT
147	0	MD2	Chain A	WT
148	0	MD2	Chain A	WT
149	0	MD2	Chain A	WT
150	0	MD2	Chain A	WT
151	0	MD2	Chain A	WT
152	0	MD2	Chain A	WT
153	0	MD2	Chain A	WT
154	0	MD2	Chain A	WT
155	0	MD2	Chain A	WT
156	0	MD2	Chain A	WT
157	0	MD2	Chain A	WT
158	0	MD2	Chain A	WT
159	0	MD2	Chain A	WT
160	0	MD2	Chain A	WT
161	0	MD2	Chain A	WT
162	0	MD2	Chain A	WT
163	0	MD2	Chain A	WT
164	0	MD2	Chain A	WT
165	0	MD2	Chain A	WT
166	0	MD2	Chain A	WT
167	0	MD2	Chain A	WT
168	0	MD2	Chain A	WT
169	0	MD2	Chain A	WT
170	1	MD2	Chain A	WT
171	11	MD2	Chain A	WT
172	18	MD2	Chain A	WT
173	21	MD2	Chain A	WT
174	20	MD2	Chain A	WT
175	21	MD2	Chain A	WT
176	19	MD2	Chain A	WT
177	5	MD2	Chain A	WT
178	0	MD2	Chain A	WT
179	0	MD2	Chain A	WT
180	0	MD2	Chain A	WT
181	0	MD2	Chain A	WT
182	0	MD2	Chain A	WT
183	0	MD2	Chain A	WT
184	0	MD2	Chain A	WT
185	0	MD2	Chain A	WT
186	0	MD2	Chain A	WT
187	0	MD2	Chain A	WT
188	0	MD2	Chain A	WT
189	0	MD2	Chain A	WT
190	0	MD2	Chain A	WT
191	1	MD2	Chain A	WT
192	26	MD2	Chain A	WT
193	24	MD2	Chain A	WT
194	98	MD2	Chain A	WT
195	135	MD2	Chain A	WT
196	79	MD2	Chain A	WT
197	38	MD2	Chain A	WT
198	39	MD2	Chain A	WT
199	23	MD2	Chain A	WT
200	16	MD2	Chain A	WT
201	19	MD2	Chain A	WT
202	12	MD2	Chain A	WT
203	1	MD2	Chain A	WT
204	0	MD2	Chain A	WT
205	1	MD2	Chain A	WT
206	0	MD2	Chain A	WT
207	3	MD2	Chain A	WT
208	3	MD2	Chain A	WT
209	23	MD2	Chain A	WT
210	27	MD2	Chain A	WT
211	16	MD2	Chain A	WT
212	16	MD2	Chain A	WT
213	13	MD2	Chain A	WT
214	23	MD2	Chain A	WT
215	1	MD2	Chain A	WT
216	0	MD2	Chain A	WT
217	0	MD2	Chain A	WT
218	0	MD2	Chain A	WT
219	0	MD2	Chain A	WT
220	0	MD2	Chain A	WT
221	0	MD2	Chain A	WT
222	0	MD2	Chain A	WT
223	0	MD2	Chain A	WT
224	0	MD2	Chain A	WT
225	0	MD2	Chain A	WT
226	0	MD2	Chain A	WT
227	0	MD2	Chain A	WT
228	0	MD2	Chain A	WT
229	0	MD2	Chain A	WT
230	0	MD2	Chain A	WT
231	0	MD2	Chain A	WT
232	0	MD2	Chain A	WT
233	0	MD2	Chain A	WT
234	0	MD2	Chain A	WT
235	0	MD2	Chain A	WT
236	0	MD2	Chain A	WT
237	0	MD2	Chain A	WT
238	0	MD2	Chain A	WT
239	0	MD2	Chain A	WT
240	0	MD2	Chain A	WT
241	1	MD2	Chain A	WT
242	4	MD2	Chain A	WT
243	25	MD2	Chain A	WT
244	18	MD2	Chain A	WT
245	1	MD2	Chain A	WT
246	0	MD2	Chain A	WT
247	0	MD2	Chain A	WT
248	0	MD2	Chain A	WT
249	0	MD2	Chain A	WT
250	0	MD2	Chain A	WT
251	0	MD2	Chain A	WT
252	0	MD2	Chain A	WT
253	0	MD2	Chain A	WT
254	0	MD2	Chain A	WT
255	0	MD2	Chain A	WT
256	0	MD2	Chain A	WT
257	0	MD2	Chain A	WT
258	0	MD2	Chain A	WT
259	0	MD2	Chain A	WT
260	0	MD2	Chain A	WT
261	0	MD2	Chain A	WT
262	0	MD2	Chain A	WT
263	0	MD2	Chain A	WT
264	0	MD2	Chain A	WT
265	0	MD2	Chain A	WT
266	0	MD2	Chain A	WT
267	0	MD2	Chain A	WT
268	0	MD2	Chain A	WT
269	0	MD2	Chain A	WT
270	0	MD2	Chain A	WT
271	0	MD2	Chain A	WT
272	0	MD2	Chain A	WT
273	0	MD2	Chain A	WT
274	0	MD2	Chain A	WT
275	0	MD2	Chain A	WT
276	0	MD2	Chain A	WT
277	0	MD2	Chain A	WT
278	0	MD2	Chain A	WT
279	0	MD2	Chain A	WT
280	0	MD2	Chain A	WT
281	0	MD2	Chain A	WT
282	0	MD2	Chain A	WT
283	0	MD2	Chain A	WT
284	0	MD2	Chain A	WT
285	0	MD2	Chain A	WT
286	0	MD2	Chain A	WT
287	0	MD2	Chain A	WT
288	0	MD2	Chain A	WT
289	0	MD2	Chain A	WT
290	0	MD2	Chain A	WT
291	0	MD2	Chain A	WT
292	0	MD2	Chain A	WT
293	0	MD2	Chain A	WT
294	0	MD2	Chain A	WT
295	0	MD2	Chain A	WT
296	0	MD2	Chain A	WT
297	0	MD2	Chain A	WT
298	0	MD2	Chain A	WT
299	0	MD2	Chain A	WT
300	0	MD2	Chain A	WT
301	0	MD2	Chain A	WT
302	0	MD2	Chain A	WT
303	0	MD2	Chain A	WT
304	0	MD2	Chain A	WT
305	0	MD2	Chain A	WT
306	0	MD2	Chain A	WT
307	0	MD2	Chain A	WT
308	0	MD2	Chain A	WT
309	0	MD2	Chain A	WT
310	0	MD2	Chain A	WT
311	0	MD2	Chain A	WT
312	0	MD2	Chain A	WT
313	0	MD2	Chain A	WT
314	0	MD2	Chain A	WT
315	0	MD2	Chain A	WT
316	0	MD2	Chain A	WT
317	0	MD2	Chain A	WT
318	0	MD2	Chain A	WT
319	0	MD2	Chain A	WT
320	0	MD2	Chain A	WT
321	0	MD2	Chain A	WT
322	0	MD2	Chain A	WT
323	0	MD2	Chain A	WT
324	0	MD2	Chain A	WT
325	0	MD2	Chain A	WT
326	0	MD2	Chain A	WT
327	0	MD2	Chain A	WT
328	0	MD2	Chain A	WT
329	0	MD2	Chain A	WT
330	0	MD2	Chain A	WT
331	0	MD2	Chain A	WT
332	0	MD2	Chain A	WT
333	0	MD2	Chain A	WT
334	0	MD2	Chain A	WT
335	0	MD2	Chain A	WT
336	0	MD2	Chain A	WT
337	0	MD2	Chain A	WT
338	0	MD2	Chain A	WT
339	0	MD2	Chain A	WT
340	0	MD2	Chain A	WT
341	0	MD2	Chain A	WT
342	0	MD2	Chain A	WT
343	0	MD2	Chain A	WT
344	0	MD2	Chain A	WT
345	0	MD2	Chain A	WT
346	0	MD2	Chain A	WT
347	0	MD2	Chain A	WT
348	0	MD2	Chain A	WT
349	0	MD2	Chain A	WT
350	0	MD2	Chain A	WT
351	0	MD2	Chain A	WT
352	0	MD2	Chain A	WT
353	0	MD2	Chain A	WT
354	0	MD2	Chain A	WT
355	0	MD2	Chain A	WT
356	0	MD2	Chain A	WT
357	0	MD2	Chain A	WT
358	0	MD2	Chain A	WT
359	0	MD2	Chain A	WT
360	0	MD2	Chain A	WT
361	0	MD2	Chain A	WT
362	0	MD2	Chain A	WT
363	0	MD2	Chain A	WT
364	0	MD2	Chain A	WT
365	0	MD2	Chain A	WT
366	0	MD2	Chain A	WT
367	0	MD2	Chain A	WT
368	0	MD2	Chain A	WT
369	0	MD2	Chain A	WT
370	0	MD2	Chain A	WT
371	0	MD2	Chain A	WT
372	0	MD2	Chain A	WT
373	0	MD2	Chain A	WT
374	0	MD2	Chain A	WT
375	0	MD2	Chain A	WT
376	0	MD2	Chain A	WT
377	0	MD2	Chain A	WT
378	0	MD2	Chain A	WT
379	0	MD2	Chain A	WT
380	0	MD2	Chain A	WT
381	0	MD2	Chain A	WT
382	0	MD2	Chain A	WT
383	0	MD2	Chain A	WT
384	0	MD2	Chain A	WT
385	0	MD2	Chain A	WT
386	0	MD2	Chain A	WT
387	0	MD2	Chain A	WT
388	0	MD2	Chain A	WT
389	0	MD2	Chain A	WT
390	0	MD2	Chain A	WT
391	0	MD2	Chain A	WT
392	0	MD2	Chain A	WT
393	0	MD2	Chain A	WT
394	0	MD2	Chain A	WT
395	0	MD2	Chain A	WT
396	0	MD2	Chain A	WT
397	0	MD2	Chain A	WT
398	0	MD2	Chain A	WT
399	0	MD2	Chain A	WT
400	0	MD2	Chain A	WT
401	0	MD2	Chain A	WT
402	0	MD2	Chain A	WT
403	0	MD2	Chain A	WT
404	0	MD2	Chain A	WT
405	0	MD2	Chain A	WT
406	0	MD2	Chain A	WT
407	0	MD2	Chain A	WT
408	0	MD2	Chain A	WT
409	0	MD2	Chain A	WT
410	0	MD2	Chain A	WT
411	0	MD2	Chain A	WT
412	0	MD2	Chain A	WT
413	0	MD2	Chain A	WT
414	0	MD2	Chain A	WT
415	0	MD2	Chain A	WT
416	0	MD2	Chain A	WT
417	0	MD2	Chain A	WT
418	0	MD2	Chain A	WT
419	0	MD2	Chain A	WT
420	0	MD2	Chain A	WT
421	0	MD2	Chain A	WT
422	0	MD2	Chain A	WT
423	0	MD2	Chain A	WT
424	0	MD2	Chain A	WT
425	0	MD2	Chain A	WT
426	0	MD2	Chain A	WT
427	0	MD2	Chain A	WT
428	0	MD2	Chain A	WT
429	0	MD2	Chain A	WT
430	0	MD2	Chain A	WT
431	0	MD2	Chain A	WT
432	0	MD2	Chain A	WT
433	0	MD2	Chain A	WT
434	0	MD2	Chain A	WT
435	0	MD2	Chain A	WT
436	0	MD2	Chain A	WT
437	0	MD2	Chain A	WT
438	0	MD2	Chain A	WT
439	0	MD2	Chain A	WT
440	0	MD2	Chain A	WT
441	0	MD2	Chain A	WT
442	0	MD2	Chain A	WT
443	0	MD2	Chain A	WT
444	0	MD2	Chain A	WT
445	0	MD2	Chain A	WT
446	0	MD2	Chain A	WT
447	0	MD2	Chain A	WT
448	0	MD2	Chain A	WT
449	0	MD2	Chain A	WT
450	0	MD2	Chain A	WT
451	0	MD2	Chain A	WT
452	0	MD2	Chain A	WT
453	0	MD2	Chain A	WT
454	0	MD2	Chain A	WT
455	0	MD2	Chain A	WT
456	0	MD2	Chain A	WT
457	0	MD2	Chain A	WT
458	0	MD2	Chain A	WT
459	0	MD2	Chain A	WT
460	0	MD2	Chain A	WT
461	0	MD2	Chain A	WT
462	0	MD2	Chain A	WT
463	0	MD2	Chain A	WT
464	0	MD2	Chain A	WT
465	0	MD2	Chain A	WT
466	0	MD2	Chain A	WT
467	0	MD2	Chain A	WT
468	0	MD2	Chain A	WT
469	0	MD2	Chain A	WT
470	0	MD2	Chain A	WT
471	0	MD2	Chain A	WT
472	0	MD2	Chain A	WT
473	0	MD2	Chain A	WT
474	0	MD2	Chain A	WT
475	0	MD2	Chain A	WT
476	0	MD2	Chain A	WT
477	0	MD2	Chain A	WT
478	0	MD2	Chain A	WT
479	0	MD2	Chain A	WT
480	0	MD2	Chain A	WT
481	0	MD2	Chain A	WT
482	0	MD2	Chain A	WT
483	0	MD2	Chain A	WT
484	0	MD2	Chain A	WT
485	0	MD2	Chain A	WT
486	0	MD2	Chain A	WT
487	0	MD2	Chain A	WT
488	0	MD2	Chain A	WT
489	0	MD2	Chain A	WT
490	0	MD2	Chain A	WT
491	0	MD2	Chain A	WT
492	0	MD2	Chain A	WT
493	0	MD2	Chain A	WT
494	0	MD2	Chain A	WT
495	0	MD2	Chain A	WT
496	0	MD2	Chain A	WT
497	0	MD2	Chain A	WT
498	0	MD2	Chain A	WT
499	0	MD2	Chain A	WT
500	0	MD2	Chain A	WT
501	0	MD2	Chain A	WT
502	0	MD2	Chain A	WT
503	0	MD2	Chain A	WT
504	0	MD2	Chain A	WT
505	0	MD2	Chain A	WT
506	0	MD2	Chain A	WT
507	0	MD2	Chain A	WT
508	0	MD2	Chain A	WT
509	0	MD2	Chain A	WT
510	0	MD2	Chain A	WT
511	0	MD2	Chain A	WT
512	0	MD2	Chain A	WT
513	0	MD2	Chain A	WT
514	0	MD2	Chain A	WT
515	0	MD2	Chain A	WT
516	0	MD2	Chain A	WT
517	0	MD2	Chain A	WT
518	0	MD2	Chain A	WT
519	0	MD2	Chain A	WT
520	0	MD2	Chain A	WT
521	0	MD2	Chain A	WT
522	0	MD2	Chain A	WT
523	0	MD2	Chain A	WT
524	0	MD2	Chain A	WT
525	0	MD2	Chain A	WT
526	0	MD2	Chain A	WT
527	0	MD2	Chain A	WT
528	0	MD2	Chain A	WT
529	0	MD2	Chain A	WT
530	0	MD2	Chain A	WT
531	0	MD2	Chain A	WT
532	0	MD2	Chain A	WT
533	0	MD2	Chain A	WT
51	1066	MD2	Chain B	WT
52	991	MD2	Chain B	WT
53	924	MD2	Chain B	WT
54	947	MD2	Chain B	WT
55	939	MD2	Chain B	WT
56	831	MD2	Chain B	WT
57	634	MD2	Chain B	WT
58	543	MD2	Chain B	WT
59	464	MD2	Chain B	WT
60	454	MD2	Chain B	WT
61	564	MD2	Chain B	WT
62	508	MD2	Chain B	WT
63	273	MD2	Chain B	WT
64	167	MD2	Chain B	WT
65	121	MD2	Chain B	WT
66	54	MD2	Chain B	WT
67	57	MD2	Chain B	WT
68	25	MD2	Chain B	WT
69	93	MD2	Chain B	WT
70	48	MD2	Chain B	WT
71	1	MD2	Chain B	WT
72	3	MD2	Chain B	WT
73	8	MD2	Chain B	WT
74	2	MD2	Chain B	WT
75	0	MD2	Chain B	WT
76	0	MD2	Chain B	WT
77	0	MD2	Chain B	WT
78	0	MD2	Chain B	WT
79	2	MD2	Chain B	WT
80	4	MD2	Chain B	WT
81	15	MD2	Chain B	WT
82	51	MD2	Chain B	WT
83	248	MD2	Chain B	WT
84	505	MD2	Chain B	WT
85	1269	MD2	Chain B	WT
86	2287	MD2	Chain B	WT
87	2925	MD2	Chain B	WT
88	3183	MD2	Chain B	WT
89	3254	MD2	Chain B	WT
90	2970	MD2	Chain B	WT
91	2879	MD2	Chain B	WT
92	3153	MD2	Chain B	WT
93	3040	MD2	Chain B	WT
94	2186	MD2	Chain B	WT
95	1566	MD2	Chain B	WT
96	632	MD2	Chain B	WT
97	231	MD2	Chain B	WT
98	33	MD2	Chain B	WT
99	85	MD2	Chain B	WT
100	16	MD2	Chain B	WT
101	17	MD2	Chain B	WT
102	1	MD2	Chain B	WT
103	8	MD2	Chain B	WT
104	52	MD2	Chain B	WT
105	16	MD2	Chain B	WT
106	6	MD2	Chain B	WT
107	7	MD2	Chain B	WT
108	7	MD2	Chain B	WT
109	4	MD2	Chain B	WT
110	0	MD2	Chain B	WT
111	1	MD2	Chain B	WT
112	0	MD2	Chain B	WT
113	0	MD2	Chain B	WT
114	0	MD2	Chain B	WT
115	0	MD2	Chain B	WT
116	0	MD2	Chain B	WT
117	0	MD2	Chain B	WT
118	0	MD2	Chain B	WT
119	0	MD2	Chain B	WT
120	0	MD2	Chain B	WT
121	0	MD2	Chain B	WT
122	0	MD2	Chain B	WT
123	0	MD2	Chain B	WT
124	0	MD2	Chain B	WT
125	0	MD2	Chain B	WT
126	0	MD2	Chain B	WT
127	0	MD2	Chain B	WT
128	0	MD2	Chain B	WT
129	0	MD2	Chain B	WT
130	0	MD2	Chain B	WT
131	0	MD2	Chain B	WT
132	0	MD2	Chain B	WT
133	0	MD2	Chain B	WT
134	0	MD2	Chain B	WT
135	0	MD2	Chain B	WT
136	0	MD2	Chain B	WT
137	0	MD2	Chain B	WT
138	0	MD2	Chain B	WT
139	0	MD2	Chain B	WT
140	0	MD2	Chain B	WT
141	0	MD2	Chain B	WT
142	0	MD2	Chain B	WT
143	0	MD2	Chain B	WT
144	0	MD2	Chain B	WT
145	0	MD2	Chain B	WT
146	0	MD2	Chain B	WT
147	0	MD2	Chain B	WT
148	0	MD2	Chain B	WT
149	0	MD2	Chain B	WT
150	0	MD2	Chain B	WT
151	0	MD2	Chain B	WT
152	0	MD2	Chain B	WT
153	0	MD2	Chain B	WT
154	0	MD2	Chain B	WT
155	0	MD2	Chain B	WT
156	0	MD2	Chain B	WT
157	0	MD2	Chain B	WT
158	0	MD2	Chain B	WT
159	0	MD2	Chain B	WT
160	0	MD2	Chain B	WT
161	0	MD2	Chain B	WT
162	0	MD2	Chain B	WT
163	0	MD2	Chain B	WT
164	0	MD2	Chain B	WT
165	0	MD2	Chain B	WT
166	0	MD2	Chain B	WT
167	0	MD2	Chain B	WT
168	0	MD2	Chain B	WT
169	1	MD2	Chain B	WT
170	2	MD2	Chain B	WT
171	2	MD2	Chain B	WT
172	1	MD2	Chain B	WT
173	1	MD2	Chain B	WT
174	1	MD2	Chain B	WT
175	0	MD2	Chain B	WT
176	0	MD2	Chain B	WT
177	0	MD2	Chain B	WT
178	0	MD2	Chain B	WT
179	0	MD2	Chain B	WT
180	0	MD2	Chain B	WT
181	0	MD2	Chain B	WT
182	0	MD2	Chain B	WT
183	0	MD2	Chain B	WT
184	0	MD2	Chain B	WT
185	0	MD2	Chain B	WT
186	0	MD2	Chain B	WT
187	0	MD2	Chain B	WT
188	0	MD2	Chain B	WT
189	0	MD2	Chain B	WT
190	0	MD2	Chain B	WT
191	0	MD2	Chain B	WT
192	0	MD2	Chain B	WT
193	0	MD2	Chain B	WT
194	0	MD2	Chain B	WT
195	0	MD2	Chain B	WT
196	0	MD2	Chain B	WT
197	0	MD2	Chain B	WT
198	0	MD2	Chain B	WT
199	0	MD2	Chain B	WT
200	0	MD2	Chain B	WT
201	0	MD2	Chain B	WT
202	0	MD2	Chain B	WT
203	0	MD2	Chain B	WT
204	0	MD2	Chain B	WT
205	0	MD2	Chain B	WT
206	0	MD2	Chain B	WT
207	0	MD2	Chain B	WT
208	0	MD2	Chain B	WT
209	0	MD2	Chain B	WT
210	0	MD2	Chain B	WT
211	0	MD2	Chain B	WT
212	0	MD2	Chain B	WT
213	2	MD2	Chain B	WT
214	2	MD2	Chain B	WT
215	0	MD2	Chain B	WT
216	0	MD2	Chain B	WT
217	1	MD2	Chain B	WT
218	0	MD2	Chain B	WT
219	0	MD2	Chain B	WT
220	0	MD2	Chain B	WT
221	0	MD2	Chain B	WT
222	0	MD2	Chain B	WT
223	0	MD2	Chain B	WT
224	0	MD2	Chain B	WT
225	0	MD2	Chain B	WT
226	0	MD2	Chain B	WT
227	0	MD2	Chain B	WT
228	0	MD2	Chain B	WT
229	0	MD2	Chain B	WT
230	0	MD2	Chain B	WT
231	0	MD2	Chain B	WT
232	0	MD2	Chain B	WT
233	0	MD2	Chain B	WT
234	0	MD2	Chain B	WT
235	0	MD2	Chain B	WT
236	0	MD2	Chain B	WT
237	0	MD2	Chain B	WT
238	0	MD2	Chain B	WT
239	0	MD2	Chain B	WT
240	0	MD2	Chain B	WT
241	0	MD2	Chain B	WT
242	0	MD2	Chain B	WT
243	0	MD2	Chain B	WT
244	0	MD2	Chain B	WT
245	0	MD2	Chain B	WT
246	0	MD2	Chain B	WT
247	0	MD2	Chain B	WT
248	0	MD2	Chain B	WT
249	0	MD2	Chain B	WT
250	0	MD2	Chain B	WT
251	0	MD2	Chain B	WT
252	0	MD2	Chain B	WT
253	0	MD2	Chain B	WT
254	0	MD2	Chain B	WT
255	0	MD2	Chain B	WT
256	0	MD2	Chain B	WT
257	0	MD2	Chain B	WT
258	0	MD2	Chain B	WT
259	0	MD2	Chain B	WT
260	0	MD2	Chain B	WT
261	0	MD2	Chain B	WT
262	0	MD2	Chain B	WT
263	0	MD2	Chain B	WT
264	0	MD2	Chain B	WT
265	0	MD2	Chain B	WT
266	1	MD2	Chain B	WT
267	1	MD2	Chain B	WT
268	2	MD2	Chain B	WT
269	6	MD2	Chain B	WT
270	11	MD2	Chain B	WT
271	8	MD2	Chain B	WT
272	1	MD2	Chain B	WT
273	0	MD2	Chain B	WT
274	0	MD2	Chain B	WT
275	0	MD2	Chain B	WT
276	0	MD2	Chain B	WT
277	0	MD2	Chain B	WT
278	0	MD2	Chain B	WT
279	0	MD2	Chain B	WT
280	0	MD2	Chain B	WT
281	0	MD2	Chain B	WT
282	0	MD2	Chain B	WT
283	0	MD2	Chain B	WT
284	0	MD2	Chain B	WT
285	0	MD2	Chain B	WT
286	0	MD2	Chain B	WT
287	0	MD2	Chain B	WT
288	3	MD2	Chain B	WT
289	21	MD2	Chain B	WT
290	24	MD2	Chain B	WT
291	3	MD2	Chain B	WT
292	0	MD2	Chain B	WT
293	9	MD2	Chain B	WT
294	12	MD2	Chain B	WT
295	1	MD2	Chain B	WT
296	0	MD2	Chain B	WT
297	7	MD2	Chain B	WT
298	2	MD2	Chain B	WT
299	0	MD2	Chain B	WT
300	0	MD2	Chain B	WT
301	4	MD2	Chain B	WT
302	1	MD2	Chain B	WT
303	0	MD2	Chain B	WT
304	0	MD2	Chain B	WT
305	0	MD2	Chain B	WT
306	0	MD2	Chain B	WT
307	0	MD2	Chain B	WT
308	0	MD2	Chain B	WT
309	0	MD2	Chain B	WT
310	0	MD2	Chain B	WT
311	0	MD2	Chain B	WT
312	0	MD2	Chain B	WT
313	0	MD2	Chain B	WT
314	0	MD2	Chain B	WT
315	0	MD2	Chain B	WT
316	1	MD2	Chain B	WT
317	0	MD2	Chain B	WT
318	0	MD2	Chain B	WT
319	0	MD2	Chain B	WT
320	0	MD2	Chain B	WT
321	0	MD2	Chain B	WT
322	0	MD2	Chain B	WT
323	0	MD2	Chain B	WT
324	0	MD2	Chain B	WT
325	0	MD2	Chain B	WT
326	0	MD2	Chain B	WT
327	0	MD2	Chain B	WT
328	0	MD2	Chain B	WT
329	0	MD2	Chain B	WT
330	0	MD2	Chain B	WT
331	0	MD2	Chain B	WT
332	0	MD2	Chain B	WT
333	0	MD2	Chain B	WT
334	0	MD2	Chain B	WT
335	0	MD2	Chain B	WT
336	0	MD2	Chain B	WT
337	0	MD2	Chain B	WT
338	0	MD2	Chain B	WT
339	0	MD2	Chain B	WT
340	0	MD2	Chain B	WT
341	0	MD2	Chain B	WT
342	0	MD2	Chain B	WT
343	0	MD2	Chain B	WT
344	0	MD2	Chain B	WT
345	0	MD2	Chain B	WT
346	0	MD2	Chain B	WT
347	0	MD2	Chain B	WT
348	0	MD2	Chain B	WT
349	0	MD2	Chain B	WT
350	0	MD2	Chain B	WT
351	0	MD2	Chain B	WT
352	0	MD2	Chain B	WT
353	0	MD2	Chain B	WT
354	0	MD2	Chain B	WT
355	0	MD2	Chain B	WT
356	0	MD2	Chain B	WT
357	0	MD2	Chain B	WT
358	1	MD2	Chain B	WT
359	1	MD2	Chain B	WT
360	7	MD2	Chain B	WT
361	3	MD2	Chain B	WT
362	21	MD2	Chain B	WT
363	101	MD2	Chain B	WT
364	36	MD2	Chain B	WT
365	12	MD2	Chain B	WT
366	0	MD2	Chain B	WT
367	0	MD2	Chain B	WT
368	4	MD2	Chain B	WT
369	2	MD2	Chain B	WT
370	0	MD2	Chain B	WT
371	0	MD2	Chain B	WT
372	0	MD2	Chain B	WT
373	0	MD2	Chain B	WT
374	0	MD2	Chain B	WT
375	0	MD2	Chain B	WT
376	0	MD2	Chain B	WT
377	0	MD2	Chain B	WT
378	0	MD2	Chain B	WT
379	0	MD2	Chain B	WT
380	0	MD2	Chain B	WT
381	0	MD2	Chain B	WT
382	0	MD2	Chain B	WT
383	0	MD2	Chain B	WT
384	0	MD2	Chain B	WT
385	10	MD2	Chain B	WT
386	6	MD2	Chain B	WT
387	25	MD2	Chain B	WT
388	212	MD2	Chain B	WT
389	547	MD2	Chain B	WT
390	821	MD2	Chain B	WT
391	562	MD2	Chain B	WT
392	280	MD2	Chain B	WT
393	92	MD2	Chain B	WT
394	23	MD2	Chain B	WT
395	18	MD2	Chain B	WT
396	8	MD2	Chain B	WT
397	3	MD2	Chain B	WT
398	0	MD2	Chain B	WT
399	0	MD2	Chain B	WT
400	0	MD2	Chain B	WT
401	0	MD2	Chain B	WT
402	0	MD2	Chain B	WT
403	0	MD2	Chain B	WT
404	0	MD2	Chain B	WT
405	0	MD2	Chain B	WT
406	0	MD2	Chain B	WT
407	0	MD2	Chain B	WT
408	0	MD2	Chain B	WT
409	0	MD2	Chain B	WT
410	0	MD2	Chain B	WT
411	0	MD2	Chain B	WT
412	0	MD2	Chain B	WT
413	0	MD2	Chain B	WT
414	0	MD2	Chain B	WT
415	0	MD2	Chain B	WT
416	3	MD2	Chain B	WT
417	16	MD2	Chain B	WT
418	8	MD2	Chain B	WT
419	25	MD2	Chain B	WT
420	34	MD2	Chain B	WT
421	25	MD2	Chain B	WT
422	36	MD2	Chain B	WT
423	17	MD2	Chain B	WT
424	52	MD2	Chain B	WT
425	59	MD2	Chain B	WT
426	32	MD2	Chain B	WT
427	39	MD2	Chain B	WT
428	33	MD2	Chain B	WT
429	7	MD2	Chain B	WT
430	3	MD2	Chain B	WT
431	0	MD2	Chain B	WT
432	0	MD2	Chain B	WT
433	0	MD2	Chain B	WT
434	0	MD2	Chain B	WT
435	0	MD2	Chain B	WT
436	0	MD2	Chain B	WT
437	0	MD2	Chain B	WT
438	0	MD2	Chain B	WT
439	0	MD2	Chain B	WT
440	0	MD2	Chain B	WT
441	0	MD2	Chain B	WT
442	0	MD2	Chain B	WT
443	0	MD2	Chain B	WT
444	0	MD2	Chain B	WT
445	0	MD2	Chain B	WT
446	0	MD2	Chain B	WT
447	0	MD2	Chain B	WT
448	0	MD2	Chain B	WT
449	0	MD2	Chain B	WT
450	0	MD2	Chain B	WT
451	0	MD2	Chain B	WT
452	0	MD2	Chain B	WT
453	0	MD2	Chain B	WT
454	0	MD2	Chain B	WT
455	0	MD2	Chain B	WT
456	0	MD2	Chain B	WT
457	0	MD2	Chain B	WT
458	0	MD2	Chain B	WT
459	0	MD2	Chain B	WT
460	0	MD2	Chain B	WT
461	0	MD2	Chain B	WT
462	0	MD2	Chain B	WT
463	0	MD2	Chain B	WT
464	0	MD2	Chain B	WT
465	0	MD2	Chain B	WT
466	0	MD2	Chain B	WT
467	0	MD2	Chain B	WT
468	0	MD2	Chain B	WT
469	0	MD2	Chain B	WT
470	0	MD2	Chain B	WT
471	0	MD2	Chain B	WT
472	0	MD2	Chain B	WT
473	0	MD2	Chain B	WT
474	0	MD2	Chain B	WT
475	0	MD2	Chain B	WT
476	1	MD2	Chain B	WT
477	27	MD2	Chain B	WT
478	22	MD2	Chain B	WT
479	2	MD2	Chain B	WT
480	6	MD2	Chain B	WT
481	12	MD2	Chain B	WT
482	31	MD2	Chain B	WT
483	84	MD2	Chain B	WT
484	80	MD2	Chain B	WT
485	167	MD2	Chain B	WT
486	478	MD2	Chain B	WT
487	856	MD2	Chain B	WT
488	1100	MD2	Chain B	WT
489	1943	MD2	Chain B	WT
490	2369	MD2	Chain B	WT
491	2487	MD2	Chain B	WT
492	1395	MD2	Chain B	WT
493	1215	MD2	Chain B	WT
494	489	MD2	Chain B	WT
495	188	MD2	Chain B	WT
496	27	MD2	Chain B	WT
497	3	MD2	Chain B	WT
498	107	MD2	Chain B	WT
499	91	MD2	Chain B	WT
500	11	MD2	Chain B	WT
501	4	MD2	Chain B	WT
502	69	MD2	Chain B	WT
503	56	MD2	Chain B	WT
504	9	MD2	Chain B	WT
505	3	MD2	Chain B	WT
506	93	MD2	Chain B	WT
507	166	MD2	Chain B	WT
508	147	MD2	Chain B	WT
509	187	MD2	Chain B	WT
510	58	MD2	Chain B	WT
511	29	MD2	Chain B	WT
512	27	MD2	Chain B	WT
513	46	MD2	Chain B	WT
514	29	MD2	Chain B	WT
515	3	MD2	Chain B	WT
516	0	MD2	Chain B	WT
517	0	MD2	Chain B	WT
518	0	MD2	Chain B	WT
519	0	MD2	Chain B	WT
520	0	MD2	Chain B	WT
521	0	MD2	Chain B	WT
522	0	MD2	Chain B	WT
523	0	MD2	Chain B	WT
524	0	MD2	Chain B	WT
525	0	MD2	Chain B	WT
526	0	MD2	Chain B	WT
527	0	MD2	Chain B	WT
528	0	MD2	Chain B	WT
529	0	MD2	Chain B	WT
530	0	MD2	Chain B	WT
531	0	MD2	Chain B	WT
532	3	MD2	Chain B	WT
533	23	MD2	Chain B	WT
51	0	MD3	Chain A	WT
52	0	MD3	Chain A	WT
53	0	MD3	Chain A	WT
54	0	MD3	Chain A	WT
55	0	MD3	Chain A	WT
56	0	MD3	Chain A	WT
57	0	MD3	Chain A	WT
58	0	MD3	Chain A	WT
59	0	MD3	Chain A	WT
60	0	MD3	Chain A	WT
61	0	MD3	Chain A	WT
62	0	MD3	Chain A	WT
63	0	MD3	Chain A	WT
64	0	MD3	Chain A	WT
65	0	MD3	Chain A	WT
66	0	MD3	Chain A	WT
67	0	MD3	Chain A	WT
68	0	MD3	Chain A	WT
69	0	MD3	Chain A	WT
70	0	MD3	Chain A	WT
71	0	MD3	Chain A	WT
72	0	MD3	Chain A	WT
73	0	MD3	Chain A	WT
74	0	MD3	Chain A	WT
75	0	MD3	Chain A	WT
76	0	MD3	Chain A	WT
77	0	MD3	Chain A	WT
78	0	MD3	Chain A	WT
79	0	MD3	Chain A	WT
80	0	MD3	Chain A	WT
81	0	MD3	Chain A	WT
82	0	MD3	Chain A	WT
83	0	MD3	Chain A	WT
84	0	MD3	Chain A	WT
85	0	MD3	Chain A	WT
86	0	MD3	Chain A	WT
87	0	MD3	Chain A	WT
88	0	MD3	Chain A	WT
89	0	MD3	Chain A	WT
90	0	MD3	Chain A	WT
91	0	MD3	Chain A	WT
92	0	MD3	Chain A	WT
93	0	MD3	Chain A	WT
94	0	MD3	Chain A	WT
95	0	MD3	Chain A	WT
96	0	MD3	Chain A	WT
97	0	MD3	Chain A	WT
98	0	MD3	Chain A	WT
99	0	MD3	Chain A	WT
100	0	MD3	Chain A	WT
101	0	MD3	Chain A	WT
102	0	MD3	Chain A	WT
103	0	MD3	Chain A	WT
104	0	MD3	Chain A	WT
105	0	MD3	Chain A	WT
106	0	MD3	Chain A	WT
107	0	MD3	Chain A	WT
108	0	MD3	Chain A	WT
109	0	MD3	Chain A	WT
110	0	MD3	Chain A	WT
111	0	MD3	Chain A	WT
112	0	MD3	Chain A	WT
113	0	MD3	Chain A	WT
114	0	MD3	Chain A	WT
115	0	MD3	Chain A	WT
116	0	MD3	Chain A	WT
117	0	MD3	Chain A	WT
[truncated: 70,451 more rows]

## Sheet: Fig_6CD_1
Time	Contacts	Repeat	Enzyme
0	0	MD1	ST3GAL5
0.001	0	MD1	ST3GAL5
0.002	0	MD1	ST3GAL5
0.003	0	MD1	ST3GAL5
0.004	0	MD1	ST3GAL5
0.005	0	MD1	ST3GAL5
0.006	0	MD1	ST3GAL5
0.007	0	MD1	ST3GAL5
0.008	0	MD1	ST3GAL5
0.009	0	MD1	ST3GAL5
0.01	0	MD1	ST3GAL5
0.011	0	MD1	ST3GAL5
0.012	0	MD1	ST3GAL5
0.013	0	MD1	ST3GAL5
0.014	0	MD1	ST3GAL5
0.015	0	MD1	ST3GAL5
0.016	0	MD1	ST3GAL5
0.017	0	MD1	ST3GAL5
0.018	0	MD1	ST3GAL5
0.019	0	MD1	ST3GAL5
0.02	0	MD1	ST3GAL5
0.021	0	MD1	ST3GAL5
0.022	0	MD1	ST3GAL5
0.023	0	MD1	ST3GAL5
0.024	0	MD1	ST3GAL5
0.025	0	MD1	ST3GAL5
0.026	0	MD1	ST3GAL5
0.027	0	MD1	ST3GAL5
0.028	0	MD1	ST3GAL5
0.029	0	MD1	ST3GAL5
0.03	0	MD1	ST3GAL5
0.031	0	MD1	ST3GAL5
0.032	0	MD1	ST3GAL5
0.033	0	MD1	ST3GAL5
0.034	0	MD1	ST3GAL5
0.035	0	MD1	ST3GAL5
0.036	0	MD1	ST3GAL5
0.037	0	MD1	ST3GAL5
0.038	0	MD1	ST3GAL5
0.039	0	MD1	ST3GAL5
0.04	0	MD1	ST3GAL5
0.041	0	MD1	ST3GAL5
0.042	0	MD1	ST3GAL5
0.043	0	MD1	ST3GAL5
0.044	0	MD1	ST3GAL5
0.045	0	MD1	ST3GAL5
0.046	0	MD1	ST3GAL5
0.047	0	MD1	ST3GAL5
0.048	0	MD1	ST3GAL5
0.049	0	MD1	ST3GAL5
0.05	0	MD1	ST3GAL5
0.051	0	MD1	ST3GAL5
0.052	0	MD1	ST3GAL5
0.053	0	MD1	ST3GAL5
0.054	0	MD1	ST3GAL5
0.055	0	MD1	ST3GAL5
0.056	0	MD1	ST3GAL5
0.057	0	MD1	ST3GAL5
0.058	0	MD1	ST3GAL5
0.059	0	MD1	ST3GAL5
0.06	0	MD1	ST3GAL5
0.061	0	MD1	ST3GAL5
0.062	0	MD1	ST3GAL5
0.063	0	MD1	ST3GAL5
0.064	0	MD1	ST3GAL5
0.065	0	MD1	ST3GAL5
0.066	0	MD1	ST3GAL5
0.067	0	MD1	ST3GAL5
0.068	0	MD1	ST3GAL5
0.069	0	MD1	ST3GAL5
0.07	0	MD1	ST3GAL5
0.071	0	MD1	ST3GAL5
0.072	0	MD1	ST3GAL5
0.073	0	MD1	ST3GAL5
0.074	0	MD1	ST3GAL5
0.075	0	MD1	ST3GAL5
0.076	0	MD1	ST3GAL5
0.077	0	MD1	ST3GAL5
0.078	0	MD1	ST3GAL5
0.079	0	MD1	ST3GAL5
0.08	0	MD1	ST3GAL5
0.081	0	MD1	ST3GAL5
0.082	0	MD1	ST3GAL5
0.083	0	MD1	ST3GAL5
0.084	0	MD1	ST3GAL5
0.085	0	MD1	ST3GAL5
0.086	0	MD1	ST3GAL5
0.087	0	MD1	ST3GAL5
0.088	0	MD1	ST3GAL5
0.089	0	MD1	ST3GAL5
0.09	0	MD1	ST3GAL5
0.091	0	MD1	ST3GAL5
0.092	0	MD1	ST3GAL5
0.093	0	MD1	ST3GAL5
0.094	0	MD1	ST3GAL5
0.095	0	MD1	ST3GAL5
0.096	0	MD1	ST3GAL5
0.097	0	MD1	ST3GAL5
0.098	0	MD1	ST3GAL5
0.099	0	MD1	ST3GAL5
0.1	0	MD1	ST3GAL5
0.101	0	MD1	ST3GAL5
0.102	0	MD1	ST3GAL5
0.103	0	MD1	ST3GAL5
0.104	0	MD1	ST3GAL5
0.105	0	MD1	ST3GAL5
0.106	0	MD1	ST3GAL5
0.107	0	MD1	ST3GAL5
0.108	0	MD1	ST3GAL5
0.109	0	MD1	ST3GAL5
0.11	0	MD1	ST3GAL5
0.111	0	MD1	ST3GAL5
0.112	0	MD1	ST3GAL5
0.113	0	MD1	ST3GAL5
0.114	0	MD1	ST3GAL5
0.115	0	MD1	ST3GAL5
0.116	0	MD1	ST3GAL5
0.117	0	MD1	ST3GAL5
0.118	0	MD1	ST3GAL5
0.119	0	MD1	ST3GAL5
0.12	0	MD1	ST3GAL5
0.121	0	MD1	ST3GAL5
0.122	0	MD1	ST3GAL5
0.123	0	MD1	ST3GAL5
0.124	0	MD1	ST3GAL5
0.125	0	MD1	ST3GAL5
0.126	0	MD1	ST3GAL5
0.127	0	MD1	ST3GAL5
0.128	0	MD1	ST3GAL5
0.129	0	MD1	ST3GAL5
0.13	0	MD1	ST3GAL5
0.131	0	MD1	ST3GAL5
0.132	0	MD1	ST3GAL5
0.133	1	MD1	ST3GAL5
0.134	0	MD1	ST3GAL5
0.135	0	MD1	ST3GAL5
0.136	0	MD1	ST3GAL5
0.137	0	MD1	ST3GAL5
0.138	0	MD1	ST3GAL5
0.139	0	MD1	ST3GAL5
0.14	0	MD1	ST3GAL5
0.141	0	MD1	ST3GAL5
0.142	0	MD1	ST3GAL5
0.143	0	MD1	ST3GAL5
0.144	0	MD1	ST3GAL5
0.145	0	MD1	ST3GAL5
0.146	0	MD1	ST3GAL5
0.147	0	MD1	ST3GAL5
0.148	4	MD1	ST3GAL5
0.149	1	MD1	ST3GAL5
0.15	5	MD1	ST3GAL5
0.151	0	MD1	ST3GAL5
0.152	0	MD1	ST3GAL5
0.153	0	MD1	ST3GAL5
0.154	0	MD1	ST3GAL5
0.155	0	MD1	ST3GAL5
0.156	0	MD1	ST3GAL5
0.157	4	MD1	ST3GAL5
0.158	1	MD1	ST3GAL5
0.159	9	MD1	ST3GAL5
0.16	0	MD1	ST3GAL5
0.161	0	MD1	ST3GAL5
0.162	0	MD1	ST3GAL5
0.163	0	MD1	ST3GAL5
0.164	0	MD1	ST3GAL5
0.165	1	MD1	ST3GAL5
0.166	0	MD1	ST3GAL5
0.167	2	MD1	ST3GAL5
0.168	1	MD1	ST3GAL5
0.169	2	MD1	ST3GAL5
0.17	0	MD1	ST3GAL5
0.171	1	MD1	ST3GAL5
0.172	0	MD1	ST3GAL5
0.173	1	MD1	ST3GAL5
0.174	2	MD1	ST3GAL5
0.175	0	MD1	ST3GAL5
0.176	0	MD1	ST3GAL5
0.177	1	MD1	ST3GAL5
0.178	3	MD1	ST3GAL5
0.179	1	MD1	ST3GAL5
0.18	1	MD1	ST3GAL5
0.181	0	MD1	ST3GAL5
0.182	0	MD1	ST3GAL5
0.183	0	MD1	ST3GAL5
0.184	0	MD1	ST3GAL5
0.185	0	MD1	ST3GAL5
0.186	0	MD1	ST3GAL5
0.187	0	MD1	ST3GAL5
0.188	0	MD1	ST3GAL5
0.189	0	MD1	ST3GAL5
0.19	0	MD1	ST3GAL5
0.191	0	MD1	ST3GAL5
0.192	0	MD1	ST3GAL5
0.193	0	MD1	ST3GAL5
0.194	0	MD1	ST3GAL5
0.195	0	MD1	ST3GAL5
0.196	0	MD1	ST3GAL5
0.197	0	MD1	ST3GAL5
0.198	0	MD1	ST3GAL5
0.199	0	MD1	ST3GAL5
0.2	0	MD1	ST3GAL5
0.201	0	MD1	ST3GAL5
0.202	0	MD1	ST3GAL5
0.203	0	MD1	ST3GAL5
0.204	0	MD1	ST3GAL5
0.205	0	MD1	ST3GAL5
0.206	0	MD1	ST3GAL5
0.207	0	MD1	ST3GAL5
0.208	0	MD1	ST3GAL5
0.209	0	MD1	ST3GAL5
0.21	0	MD1	ST3GAL5
0.211	0	MD1	ST3GAL5
0.212	0	MD1	ST3GAL5
0.213	0	MD1	ST3GAL5
0.214	0	MD1	ST3GAL5
0.215	0	MD1	ST3GAL5
0.216	0	MD1	ST3GAL5
0.217	0	MD1	ST3GAL5
0.218	0	MD1	ST3GAL5
0.219	0	MD1	ST3GAL5
0.22	0	MD1	ST3GAL5
0.221	0	MD1	ST3GAL5
0.222	0	MD1	ST3GAL5
0.223	0	MD1	ST3GAL5
0.224	0	MD1	ST3GAL5
0.225	0	MD1	ST3GAL5
0.226	0	MD1	ST3GAL5
0.227	0	MD1	ST3GAL5
0.228	0	MD1	ST3GAL5
0.229	0	MD1	ST3GAL5
0.23	0	MD1	ST3GAL5
0.231	0	MD1	ST3GAL5
0.232	0	MD1	ST3GAL5
0.233	0	MD1	ST3GAL5
0.234	0	MD1	ST3GAL5
0.235	0	MD1	ST3GAL5
0.236	0	MD1	ST3GAL5
0.237	0	MD1	ST3GAL5
0.238	0	MD1	ST3GAL5
0.239	0	MD1	ST3GAL5
0.24	0	MD1	ST3GAL5
0.241	0	MD1	ST3GAL5
0.242	0	MD1	ST3GAL5
0.243	0	MD1	ST3GAL5
0.244	0	MD1	ST3GAL5
0.245	0	MD1	ST3GAL5
0.246	0	MD1	ST3GAL5
0.247	0	MD1	ST3GAL5
0.248	0	MD1	ST3GAL5
0.249	0	MD1	ST3GAL5
0.25	0	MD1	ST3GAL5
0.251	0	MD1	ST3GAL5
0.252	0	MD1	ST3GAL5
0.253	0	MD1	ST3GAL5
0.254	0	MD1	ST3GAL5
0.255	0	MD1	ST3GAL5
0.256	0	MD1	ST3GAL5
0.257	0	MD1	ST3GAL5
0.258	0	MD1	ST3GAL5
0.259	0	MD1	ST3GAL5
0.26	0	MD1	ST3GAL5
0.261	0	MD1	ST3GAL5
0.262	0	MD1	ST3GAL5
0.263	0	MD1	ST3GAL5
0.264	0	MD1	ST3GAL5
0.265	0	MD1	ST3GAL5
0.266	0	MD1	ST3GAL5
0.267	0	MD1	ST3GAL5
0.268	0	MD1	ST3GAL5
0.269	0	MD1	ST3GAL5
0.27	0	MD1	ST3GAL5
0.271	0	MD1	ST3GAL5
0.272	0	MD1	ST3GAL5
0.273	0	MD1	ST3GAL5
0.274	0	MD1	ST3GAL5
0.275	0	MD1	ST3GAL5
0.276	0	MD1	ST3GAL5
0.277	0	MD1	ST3GAL5
0.278	0	MD1	ST3GAL5
0.279	0	MD1	ST3GAL5
0.28	0	MD1	ST3GAL5
0.281	0	MD1	ST3GAL5
0.282	0	MD1	ST3GAL5
0.283	0	MD1	ST3GAL5
0.284	0	MD1	ST3GAL5
0.285	0	MD1	ST3GAL5
0.286	0	MD1	ST3GAL5
0.287	0	MD1	ST3GAL5
0.288	0	MD1	ST3GAL5
0.289	0	MD1	ST3GAL5
0.29	0	MD1	ST3GAL5
0.291	0	MD1	ST3GAL5
0.292	0	MD1	ST3GAL5
0.293	0	MD1	ST3GAL5
0.294	3	MD1	ST3GAL5
0.295	3	MD1	ST3GAL5
0.296	1	MD1	ST3GAL5
0.297	0	MD1	ST3GAL5
0.298	4	MD1	ST3GAL5
0.299	0	MD1	ST3GAL5
0.3	0	MD1	ST3GAL5
0.301	3	MD1	ST3GAL5
0.302	2	MD1	ST3GAL5
0.303	0	MD1	ST3GAL5
0.304	0	MD1	ST3GAL5
0.305	0	MD1	ST3GAL5
0.306	0	MD1	ST3GAL5
0.307	0	MD1	ST3GAL5
0.308	4	MD1	ST3GAL5
0.309	2	MD1	ST3GAL5
0.31	5	MD1	ST3GAL5
0.311	6	MD1	ST3GAL5
0.312	2	MD1	ST3GAL5
0.313	3	MD1	ST3GAL5
0.314	2	MD1	ST3GAL5
0.315	1	MD1	ST3GAL5
0.316	3	MD1	ST3GAL5
0.317	2	MD1	ST3GAL5
0.318	0	MD1	ST3GAL5
0.319	9	MD1	ST3GAL5
0.32	21	MD1	ST3GAL5
0.321	30	MD1	ST3GAL5
0.322	15	MD1	ST3GAL5
0.323	20	MD1	ST3GAL5
0.324	17	MD1	ST3GAL5
0.325	6	MD1	ST3GAL5
0.326	7	MD1	ST3GAL5
0.327	2	MD1	ST3GAL5
0.328	5	MD1	ST3GAL5
0.329	0	MD1	ST3GAL5
0.33	0	MD1	ST3GAL5
0.331	4	MD1	ST3GAL5
0.332	0	MD1	ST3GAL5
0.333	1	MD1	ST3GAL5
0.334	3	MD1	ST3GAL5
0.335	11	MD1	ST3GAL5
0.336	14	MD1	ST3GAL5
0.337	12	MD1	ST3GAL5
0.338	12	MD1	ST3GAL5
0.339	29	MD1	ST3GAL5
0.34	28	MD1	ST3GAL5
0.341	35	MD1	ST3GAL5
0.342	38	MD1	ST3GAL5
0.343	23	MD1	ST3GAL5
0.344	25	MD1	ST3GAL5
0.345	41	MD1	ST3GAL5
0.346	30	MD1	ST3GAL5
0.347	39	MD1	ST3GAL5
0.348	34	MD1	ST3GAL5
0.349	25	MD1	ST3GAL5
0.35	37	MD1	ST3GAL5
0.351	45	MD1	ST3GAL5
0.352	23	MD1	ST3GAL5
0.353	40	MD1	ST3GAL5
0.354	38	MD1	ST3GAL5
0.355	44	MD1	ST3GAL5
0.356	35	MD1	ST3GAL5
0.357	26	MD1	ST3GAL5
0.358	24	MD1	ST3GAL5
0.359	31	MD1	ST3GAL5
0.36	23	MD1	ST3GAL5
0.361	42	MD1	ST3GAL5
0.362	47	MD1	ST3GAL5
0.363	39	MD1	ST3GAL5
0.364	52	MD1	ST3GAL5
0.365	52	MD1	ST3GAL5
0.366	51	MD1	ST3GAL5
0.367	57	MD1	ST3GAL5
0.368	43	MD1	ST3GAL5
0.369	65	MD1	ST3GAL5
0.37	52	MD1	ST3GAL5
0.371	50	MD1	ST3GAL5
0.372	56	MD1	ST3GAL5
0.373	35	MD1	ST3GAL5
0.374	30	MD1	ST3GAL5
0.375	40	MD1	ST3GAL5
0.376	35	MD1	ST3GAL5
0.377	34	MD1	ST3GAL5
0.378	28	MD1	ST3GAL5
0.379	23	MD1	ST3GAL5
0.38	17	MD1	ST3GAL5
0.381	30	MD1	ST3GAL5
0.382	27	MD1	ST3GAL5
0.383	20	MD1	ST3GAL5
0.384	41	MD1	ST3GAL5
0.385	28	MD1	ST3GAL5
0.386	26	MD1	ST3GAL5
0.387	13	MD1	ST3GAL5
0.388	23	MD1	ST3GAL5
0.389	22	MD1	ST3GAL5
0.39	29	MD1	ST3GAL5
0.391	21	MD1	ST3GAL5
0.392	24	MD1	ST3GAL5
0.393	33	MD1	ST3GAL5
0.394	35	MD1	ST3GAL5
0.395	37	MD1	ST3GAL5
0.396	13	MD1	ST3GAL5
0.397	22	MD1	ST3GAL5
0.398	30	MD1	ST3GAL5
0.399	32	MD1	ST3GAL5
0.4	33	MD1	ST3GAL5
0.401	25	MD1	ST3GAL5
0.402	24	MD1	ST3GAL5
0.403	22	MD1	ST3GAL5
0.404	21	MD1	ST3GAL5
0.405	25	MD1	ST3GAL5
0.406	14	MD1	ST3GAL5
0.407	31	MD1	ST3GAL5
0.408	45	MD1	ST3GAL5
0.409	41	MD1	ST3GAL5
0.41	36	MD1	ST3GAL5
0.411	40	MD1	ST3GAL5
0.412	48	MD1	ST3GAL5
0.413	42	MD1	ST3GAL5
0.414	49	MD1	ST3GAL5
0.415	41	MD1	ST3GAL5
0.416	41	MD1	ST3GAL5
0.417	42	MD1	ST3GAL5
0.418	50	MD1	ST3GAL5
0.419	42	MD1	ST3GAL5
0.42	39	MD1	ST3GAL5
0.421	43	MD1	ST3GAL5
0.422	39	MD1	ST3GAL5
0.423	34	MD1	ST3GAL5
0.424	48	MD1	ST3GAL5
0.425	32	MD1	ST3GAL5
0.426	32	MD1	ST3GAL5
0.427	27	MD1	ST3GAL5
0.428	11	MD1	ST3GAL5
0.429	25	MD1	ST3GAL5
0.43	22	MD1	ST3GAL5
0.431	26	MD1	ST3GAL5
0.432	28	MD1	ST3GAL5
0.433	30	MD1	ST3GAL5
0.434	32	MD1	ST3GAL5
0.435	45	MD1	ST3GAL5
0.436	52	MD1	ST3GAL5
0.437	41	MD1	ST3GAL5
0.438	55	MD1	ST3GAL5
0.439	41	MD1	ST3GAL5
0.44	42	MD1	ST3GAL5
0.441	18	MD1	ST3GAL5
0.442	35	MD1	ST3GAL5
0.443	26	MD1	ST3GAL5
0.444	42	MD1	ST3GAL5
0.445	56	MD1	ST3GAL5
0.446	40	MD1	ST3GAL5
0.447	44	MD1	ST3GAL5
0.448	35	MD1	ST3GAL5
0.449	42	MD1	ST3GAL5
0.45	47	MD1	ST3GAL5
0.451	43	MD1	ST3GAL5
0.452	30	MD1	ST3GAL5
0.453	33	MD1	ST3GAL5
0.454	42	MD1	ST3GAL5
0.455	27	MD1	ST3GAL5
0.456	34	MD1	ST3GAL5
0.457	42	MD1	ST3GAL5
0.458	35	MD1	ST3GAL5
0.459	36	MD1	ST3GAL5
0.46	57	MD1	ST3GAL5
0.461	37	MD1	ST3GAL5
0.462	28	MD1	ST3GAL5
0.463	26	MD1	ST3GAL5
0.464	43	MD1	ST3GAL5
0.465	48	MD1	ST3GAL5
0.466	35	MD1	ST3GAL5
0.467	52	MD1	ST3GAL5
0.468	38	MD1	ST3GAL5
0.469	41	MD1	ST3GAL5
0.47	47	MD1	ST3GAL5
0.471	37	MD1	ST3GAL5
0.472	55	MD1	ST3GAL5
0.473	42	MD1	ST3GAL5
0.474	41	MD1	ST3GAL5
0.475	45	MD1	ST3GAL5
0.476	46	MD1	ST3GAL5
0.477	38	MD1	ST3GAL5
0.478	30	MD1	ST3GAL5
0.479	45	MD1	ST3GAL5
0.48	26	MD1	ST3GAL5
0.481	35	MD1	ST3GAL5
0.482	30	MD1	ST3GAL5
0.483	31	MD1	ST3GAL5
0.484	33	MD1	ST3GAL5
0.485	45	MD1	ST3GAL5
0.486	36	MD1	ST3GAL5
0.487	39	MD1	ST3GAL5
0.488	40	MD1	ST3GAL5
0.489	30	MD1	ST3GAL5
0.49	42	MD1	ST3GAL5
0.491	24	MD1	ST3GAL5
0.492	30	MD1	ST3GAL5
0.493	43	MD1	ST3GAL5
0.494	29	MD1	ST3GAL5
0.495	33	MD1	ST3GAL5
0.496	30	MD1	ST3GAL5
0.497	31	MD1	ST3GAL5
0.498	24	MD1	ST3GAL5
0.499	39	MD1	ST3GAL5
0.5	41	MD1	ST3GAL5
0.501	33	MD1	ST3GAL5
0.502	38	MD1	ST3GAL5
0.503	48	MD1	ST3GAL5
0.504	44	MD1	ST3GAL5
0.505	41	MD1	ST3GAL5
0.506	41	MD1	ST3GAL5
0.507	57	MD1	ST3GAL5
0.508	41	MD1	ST3GAL5
0.509	50	MD1	ST3GAL5
0.51	49	MD1	ST3GAL5
0.511	46	MD1	ST3GAL5
0.512	42	MD1	ST3GAL5
0.513	42	MD1	ST3GAL5
0.514	56	MD1	ST3GAL5
0.515	54	MD1	ST3GAL5
0.516	49	MD1	ST3GAL5
0.517	42	MD1	ST3GAL5
0.518	40	MD1	ST3GAL5
0.519	53	MD1	ST3GAL5
0.52	43	MD1	ST3GAL5
0.521	27	MD1	ST3GAL5
0.522	37	MD1	ST3GAL5
0.523	33	MD1	ST3GAL5
0.524	36	MD1	ST3GAL5
0.525	31	MD1	ST3GAL5
0.526	35	MD1	ST3GAL5
0.527	30	MD1	ST3GAL5
0.528	34	MD1	ST3GAL5
0.529	35	MD1	ST3GAL5
0.53	37	MD1	ST3GAL5
0.531	34	MD1	ST3GAL5
0.532	44	MD1	ST3GAL5
0.533	35	MD1	ST3GAL5
0.534	50	MD1	ST3GAL5
0.535	70	MD1	ST3GAL5
0.536	54	MD1	ST3GAL5
0.537	46	MD1	ST3GAL5
0.538	47	MD1	ST3GAL5
0.539	49	MD1	ST3GAL5
0.54	59	MD1	ST3GAL5
0.541	39	MD1	ST3GAL5
0.542	40	MD1	ST3GAL5
0.543	32	MD1	ST3GAL5
0.544	49	MD1	ST3GAL5
0.545	35	MD1	ST3GAL5
0.546	42	MD1	ST3GAL5
0.547	49	MD1	ST3GAL5
0.548	62	MD1	ST3GAL5
0.549	28	MD1	ST3GAL5
0.55	30	MD1	ST3GAL5
0.551	37	MD1	ST3GAL5
0.552	46	MD1	ST3GAL5
0.553	35	MD1	ST3GAL5
0.554	34	MD1	ST3GAL5
0.555	48	MD1	ST3GAL5
0.556	51	MD1	ST3GAL5
0.557	44	MD1	ST3GAL5
0.558	47	MD1	ST3GAL5
0.559	49	MD1	ST3GAL5
0.56	39	MD1	ST3GAL5
0.561	38	MD1	ST3GAL5
0.562	18	MD1	ST3GAL5
0.563	60	MD1	ST3GAL5
0.564	50	MD1	ST3GAL5
0.565	34	MD1	ST3GAL5
0.566	46	MD1	ST3GAL5
0.567	30	MD1	ST3GAL5
0.568	26	MD1	ST3GAL5
0.569	28	MD1	ST3GAL5
0.57	26	MD1	ST3GAL5
0.571	35	MD1	ST3GAL5
0.572	22	MD1	ST3GAL5
0.573	31	MD1	ST3GAL5
0.574	31	MD1	ST3GAL5
0.575	34	MD1	ST3GAL5
0.576	36	MD1	ST3GAL5
0.577	39	MD1	ST3GAL5
0.578	33	MD1	ST3GAL5
0.579	28	MD1	ST3GAL5
0.58	23	MD1	ST3GAL5
0.581	28	MD1	ST3GAL5
0.582	21	MD1	ST3GAL5
0.583	30	MD1	ST3GAL5
0.584	36	MD1	ST3GAL5
0.585	36	MD1	ST3GAL5
0.586	27	MD1	ST3GAL5
0.587	27	MD1	ST3GAL5
0.588	26	MD1	ST3GAL5
0.589	26	MD1	ST3GAL5
0.59	30	MD1	ST3GAL5
0.591	27	MD1	ST3GAL5
0.592	32	MD1	ST3GAL5
0.593	27	MD1	ST3GAL5
0.594	16	MD1	ST3GAL5
0.595	23	MD1	ST3GAL5
0.596	35	MD1	ST3GAL5
0.597	27	MD1	ST3GAL5
0.598	41	MD1	ST3GAL5
0.599	43	MD1	ST3GAL5
0.6	37	MD1	ST3GAL5
0.601	37	MD1	ST3GAL5
0.602	34	MD1	ST3GAL5
0.603	20	MD1	ST3GAL5
0.604	23	MD1	ST3GAL5
0.605	22	MD1	ST3GAL5
0.606	25	MD1	ST3GAL5
0.607	17	MD1	ST3GAL5
0.608	26	MD1	ST3GAL5
0.609	18	MD1	ST3GAL5
0.61	26	MD1	ST3GAL5
0.611	26	MD1	ST3GAL5
0.612	27	MD1	ST3GAL5
0.613	23	MD1	ST3GAL5
0.614	13	MD1	ST3GAL5
0.615	10	MD1	ST3GAL5
0.616	20	MD1	ST3GAL5
0.617	11	MD1	ST3GAL5
0.618	19	MD1	ST3GAL5
0.619	25	MD1	ST3GAL5
0.62	35	MD1	ST3GAL5
0.621	27	MD1	ST3GAL5
0.622	29	MD1	ST3GAL5
0.623	21	MD1	ST3GAL5
0.624	27	MD1	ST3GAL5
0.625	22	MD1	ST3GAL5
0.626	29	MD1	ST3GAL5
0.627	34	MD1	ST3GAL5
0.628	38	MD1	ST3GAL5
0.629	28	MD1	ST3GAL5
0.63	27	MD1	ST3GAL5
0.631	34	MD1	ST3GAL5
0.632	27	MD1	ST3GAL5
0.633	47	MD1	ST3GAL5
0.634	20	MD1	ST3GAL5
0.635	18	MD1	ST3GAL5
0.636	48	MD1	ST3GAL5
0.637	30	MD1	ST3GAL5
0.638	31	MD1	ST3GAL5
0.639	34	MD1	ST3GAL5
0.64	15	MD1	ST3GAL5
0.641	21	MD1	ST3GAL5
0.642	29	MD1	ST3GAL5
0.643	18	MD1	ST3GAL5
0.644	40	MD1	ST3GAL5
0.645	32	MD1	ST3GAL5
0.646	28	MD1	ST3GAL5
0.647	19	MD1	ST3GAL5
0.648	25	MD1	ST3GAL5
0.649	24	MD1	ST3GAL5
0.65	34	MD1	ST3GAL5
0.651	46	MD1	ST3GAL5
0.652	27	MD1	ST3GAL5
0.653	24	MD1	ST3GAL5
0.654	30	MD1	ST3GAL5
0.655	35	MD1	ST3GAL5
0.656	22	MD1	ST3GAL5
0.657	43	MD1	ST3GAL5
0.658	29	MD1	ST3GAL5
0.659	36	MD1	ST3GAL5
0.66	41	MD1	ST3GAL5
0.661	45	MD1	ST3GAL5
0.662	62	MD1	ST3GAL5
0.663	52	MD1	ST3GAL5
0.664	49	MD1	ST3GAL5
0.665	59	MD1	ST3GAL5
0.666	24	MD1	ST3GAL5
0.667	30	MD1	ST3GAL5
0.668	27	MD1	ST3GAL5
0.669	25	MD1	ST3GAL5
0.67	32	MD1	ST3GAL5
0.671	23	MD1	ST3GAL5
0.672	39	MD1	ST3GAL5
0.673	51	MD1	ST3GAL5
0.674	39	MD1	ST3GAL5
0.675	39	MD1	ST3GAL5
0.676	37	MD1	ST3GAL5
0.677	45	MD1	ST3GAL5
0.678	35	MD1	ST3GAL5
0.679	36	MD1	ST3GAL5
0.68	45	MD1	ST3GAL5
0.681	28	MD1	ST3GAL5
0.682	31	MD1	ST3GAL5
0.683	31	MD1	ST3GAL5
0.684	29	MD1	ST3GAL5
0.685	44	MD1	ST3GAL5
0.686	24	MD1	ST3GAL5
0.687	20	MD1	ST3GAL5
0.688	21	MD1	ST3GAL5
0.689	25	MD1	ST3GAL5
0.69	43	MD1	ST3GAL5
0.691	34	MD1	ST3GAL5
0.692	29	MD1	ST3GAL5
0.693	21	MD1	ST3GAL5
0.694	20	MD1	ST3GAL5
0.695	25	MD1	ST3GAL5
0.696	13	MD1	ST3GAL5
0.697	18	MD1	ST3GAL5
0.698	23	MD1	ST3GAL5
0.699	23	MD1	ST3GAL5
0.7	32	MD1	ST3GAL5
0.701	20	MD1	ST3GAL5
0.702	36	MD1	ST3GAL5
0.703	42	MD1	ST3GAL5
0.704	66	MD1	ST3GAL5
0.705	54	MD1	ST3GAL5
0.706	65	MD1	ST3GAL5
0.707	62	MD1	ST3GAL5
0.708	45	MD1	ST3GAL5
0.709	42	MD1	ST3GAL5
0.71	62	MD1	ST3GAL5
0.711	55	MD1	ST3GAL5
0.712	40	MD1	ST3GAL5
0.713	41	MD1	ST3GAL5
0.714	42	MD1	ST3GAL5
0.715	34	MD1	ST3GAL5
0.716	53	MD1	ST3GAL5
0.717	38	MD1	ST3GAL5
0.718	29	MD1	ST3GAL5
0.719	42	MD1	ST3GAL5
0.72	34	MD1	ST3GAL5
0.721	23	MD1	ST3GAL5
0.722	27	MD1	ST3GAL5
0.723	20	MD1	ST3GAL5
0.724	33	MD1	ST3GAL5
0.725	31	MD1	ST3GAL5
0.726	40	MD1	ST3GAL5
0.727	38	MD1	ST3GAL5
0.728	40	MD1	ST3GAL5
0.729	32	MD1	ST3GAL5
0.73	23	MD1	ST3GAL5
0.731	34	MD1	ST3GAL5
0.732	50	MD1	ST3GAL5
0.733	39	MD1	ST3GAL5
0.734	44	MD1	ST3GAL5
0.735	22	MD1	ST3GAL5
0.736	35	MD1	ST3GAL5
0.737	46	MD1	ST3GAL5
0.738	51	MD1	ST3GAL5
0.739	61	MD1	ST3GAL5
0.74	45	MD1	ST3GAL5
0.741	30	MD1	ST3GAL5
0.742	29	MD1	ST3GAL5
0.743	35	MD1	ST3GAL5
0.744	39	MD1	ST3GAL5
0.745	34	MD1	ST3GAL5
0.746	33	MD1	ST3GAL5
0.747	17	MD1	ST3GAL5
0.748	24	MD1	ST3GAL5
0.749	29	MD1	ST3GAL5
0.75	38	MD1	ST3GAL5
0.751	52	MD1	ST3GAL5
0.752	40	MD1	ST3GAL5
0.753	30	MD1	ST3GAL5
0.754	45	MD1	ST3GAL5
0.755	33	MD1	ST3GAL5
0.756	19	MD1	ST3GAL5
0.757	27	MD1	ST3GAL5
0.758	26	MD1	ST3GAL5
0.759	25	MD1	ST3GAL5
0.76	37	MD1	ST3GAL5
0.761	43	MD1	ST3GAL5
0.762	37	MD1	ST3GAL5
0.763	38	MD1	ST3GAL5
0.764	33	MD1	ST3GAL5
0.765	38	MD1	ST3GAL5
0.766	24	MD1	ST3GAL5
0.767	24	MD1	ST3GAL5
0.768	23	MD1	ST3GAL5
0.769	22	MD1	ST3GAL5
0.77	28	MD1	ST3GAL5
0.771	36	MD1	ST3GAL5
0.772	36	MD1	ST3GAL5
0.773	32	MD1	ST3GAL5
0.774	31	MD1	ST3GAL5
0.775	34	MD1	ST3GAL5
0.776	33	MD1	ST3GAL5
0.777	28	MD1	ST3GAL5
0.778	32	MD1	ST3GAL5
0.779	41	MD1	ST3GAL5
0.78	56	MD1	ST3GAL5
0.781	48	MD1	ST3GAL5
0.782	31	MD1	ST3GAL5
0.783	35	MD1	ST3GAL5
0.784	52	MD1	ST3GAL5
0.785	53	MD1	ST3GAL5
0.786	48	MD1	ST3GAL5
0.787	52	MD1	ST3GAL5
0.788	58	MD1	ST3GAL5
0.789	40	MD1	ST3GAL5
0.79	60	MD1	ST3GAL5
0.791	68	MD1	ST3GAL5
0.792	68	MD1	ST3GAL5
0.793	37	MD1	ST3GAL5
0.794	36	MD1	ST3GAL5
0.795	27	MD1	ST3GAL5
0.796	43	MD1	ST3GAL5
0.797	41	MD1	ST3GAL5
0.798	33	MD1	ST3GAL5
0.799	40	MD1	ST3GAL5
0.8	34	MD1	ST3GAL5
0.801	31	MD1	ST3GAL5
0.802	40	MD1	ST3GAL5
0.803	48	MD1	ST3GAL5
0.804	48	MD1	ST3GAL5
0.805	28	MD1	ST3GAL5
0.806	44	MD1	ST3GAL5
0.807	29	MD1	ST3GAL5
0.808	28	MD1	ST3GAL5
0.809	23	MD1	ST3GAL5
0.81	30	MD1	ST3GAL5
0.811	26	MD1	ST3GAL5
0.812	27	MD1	ST3GAL5
0.813	45	MD1	ST3GAL5
0.814	43	MD1	ST3GAL5
0.815	46	MD1	ST3GAL5
0.816	40	MD1	ST3GAL5
0.817	24	MD1	ST3GAL5
0.818	30	MD1	ST3GAL5
0.819	28	MD1	ST3GAL5
0.82	15	MD1	ST3GAL5
0.821	25	MD1	ST3GAL5
0.822	20	MD1	ST3GAL5
0.823	33	MD1	ST3GAL5
0.824	39	MD1	ST3GAL5
0.825	27	MD1	ST3GAL5
0.826	33	MD1	ST3GAL5
0.827	33	MD1	ST3GAL5
0.828	25	MD1	ST3GAL5
0.829	27	MD1	ST3GAL5
0.83	37	MD1	ST3GAL5
0.831	34	MD1	ST3GAL5
0.832	33	MD1	ST3GAL5
0.833	26	MD1	ST3GAL5
0.834	33	MD1	ST3GAL5
0.835	24	MD1	ST3GAL5
0.836	23	MD1	ST3GAL5
0.837	27	MD1	ST3GAL5
0.838	31	MD1	ST3GAL5
0.839	32	MD1	ST3GAL5
0.84	32	MD1	ST3GAL5
0.841	22	MD1	ST3GAL5
0.842	16	MD1	ST3GAL5
0.843	31	MD1	ST3GAL5
0.844	24	MD1	ST3GAL5
0.845	38	MD1	ST3GAL5
0.846	54	MD1	ST3GAL5
0.847	49	MD1	ST3GAL5
0.848	59	MD1	ST3GAL5
0.849	40	MD1	ST3GAL5
0.85	40	MD1	ST3GAL5
0.851	44	MD1	ST3GAL5
0.852	39	MD1	ST3GAL5
0.853	64	MD1	ST3GAL5
0.854	49	MD1	ST3GAL5
0.855	43	MD1	ST3GAL5
0.856	32	MD1	ST3GAL5
0.857	53	MD1	ST3GAL5
0.858	32	MD1	ST3GAL5
0.859	44	MD1	ST3GAL5
0.86	34	MD1	ST3GAL5
0.861	39	MD1	ST3GAL5
0.862	23	MD1	ST3GAL5
0.863	21	MD1	ST3GAL5
0.864	42	MD1	ST3GAL5
0.865	45	MD1	ST3GAL5
0.866	35	MD1	ST3GAL5
0.867	35	MD1	ST3GAL5
0.868	25	MD1	ST3GAL5
0.869	32	MD1	ST3GAL5
0.87	40	MD1	ST3GAL5
0.871	22	MD1	ST3GAL5
0.872	29	MD1	ST3GAL5
0.873	22	MD1	ST3GAL5
0.874	33	MD1	ST3GAL5
0.875	31	MD1	ST3GAL5
0.876	27	MD1	ST3GAL5
0.877	35	MD1	ST3GAL5
0.878	44	MD1	ST3GAL5
0.879	21	MD1	ST3GAL5
0.88	29	MD1	ST3GAL5
0.881	31	MD1	ST3GAL5
0.882	37	MD1	ST3GAL5
0.883	52	MD1	ST3GAL5
0.884	27	MD1	ST3GAL5
0.885	17	MD1	ST3GAL5
0.886	32	MD1	ST3GAL5
0.887	26	MD1	ST3GAL5
0.888	35	MD1	ST3GAL5
0.889	51	MD1	ST3GAL5
0.89	55	MD1	ST3GAL5
0.891	45	MD1	ST3GAL5
0.892	57	MD1	ST3GAL5
0.893	30	MD1	ST3GAL5
0.894	36	MD1	ST3GAL5
0.895	48	MD1	ST3GAL5
0.896	27	MD1	ST3GAL5
0.897	40	MD1	ST3GAL5
0.898	38	MD1	ST3GAL5
0.899	27	MD1	ST3GAL5
0.9	42	MD1	ST3GAL5
0.901	40	MD1	ST3GAL5
0.902	39	MD1	ST3GAL5
0.903	33	MD1	ST3GAL5
0.904	55	MD1	ST3GAL5
0.905	43	MD1	ST3GAL5
0.906	39	MD1	ST3GAL5
0.907	41	MD1	ST3GAL5
0.908	38	MD1	ST3GAL5
0.909	31	MD1	ST3GAL5
0.91	29	MD1	ST3GAL5
0.911	37	MD1	ST3GAL5
0.912	25	MD1	ST3GAL5
0.913	40	MD1	ST3GAL5
0.914	40	MD1	ST3GAL5
0.915	40	MD1	ST3GAL5
0.916	42	MD1	ST3GAL5
0.917	35	MD1	ST3GAL5
0.918	41	MD1	ST3GAL5
0.919	39	MD1	ST3GAL5
0.92	46	MD1	ST3GAL5
0.921	42	MD1	ST3GAL5
0.922	38	MD1	ST3GAL5
0.923	38	MD1	ST3GAL5
0.924	25	MD1	ST3GAL5
0.925	39	MD1	ST3GAL5
0.926	40	MD1	ST3GAL5
0.927	47	MD1	ST3GAL5
0.928	43	MD1	ST3GAL5
0.929	45	MD1	ST3GAL5
0.93	36	MD1	ST3GAL5
0.931	50	MD1	ST3GAL5
0.932	38	MD1	ST3GAL5
0.933	43	MD1	ST3GAL5
0.934	47	MD1	ST3GAL5
0.935	25	MD1	ST3GAL5
0.936	30	MD1	ST3GAL5
0.937	37	MD1	ST3GAL5
0.938	36	MD1	ST3GAL5
0.939	24	MD1	ST3GAL5
0.94	23	MD1	ST3GAL5
0.941	23	MD1	ST3GAL5
0.942	29	MD1	ST3GAL5
0.943	40	MD1	ST3GAL5
0.944	41	MD1	ST3GAL5
0.945	33	MD1	ST3GAL5
0.946	28	MD1	ST3GAL5
0.947	46	MD1	ST3GAL5
0.948	38	MD1	ST3GAL5
0.949	53	MD1	ST3GAL5
0.95	36	MD1	ST3GAL5
0.951	32	MD1	ST3GAL5
0.952	32	MD1	ST3GAL5
0.953	29	MD1	ST3GAL5
0.954	33	MD1	ST3GAL5
0.955	41	MD1	ST3GAL5
0.956	42	MD1	ST3GAL5
0.957	38	MD1	ST3GAL5
0.958	24	MD1	ST3GAL5
0.959	31	MD1	ST3GAL5
0.96	36	MD1	ST3GAL5
0.961	36	MD1	ST3GAL5
0.962	37	MD1	ST3GAL5
0.963	39	MD1	ST3GAL5
0.964	32	MD1	ST3GAL5
0.965	25	MD1	ST3GAL5
0.966	31	MD1	ST3GAL5
0.967	22	MD1	ST3GAL5
0.968	29	MD1	ST3GAL5
0.969	33	MD1	ST3GAL5
0.97	50	MD1	ST3GAL5
0.971	51	MD1	ST3GAL5
0.972	50	MD1	ST3GAL5
0.973	47	MD1	ST3GAL5
0.974	40	MD1	ST3GAL5
0.975	43	MD1	ST3GAL5
0.976	38	MD1	ST3GAL5
0.977	37	MD1	ST3GAL5
0.978	40	MD1	ST3GAL5
0.979	40	MD1	ST3GAL5
0.98	42	MD1	ST3GAL5
0.981	39	MD1	ST3GAL5
0.982	17	MD1	ST3GAL5
0.983	24	MD1	ST3GAL5
0.984	23	MD1	ST3GAL5
0.985	29	MD1	ST3GAL5
0.986	30	MD1	ST3GAL5
0.987	34	MD1	ST3GAL5
0.988	58	MD1	ST3GAL5
0.989	31	MD1	ST3GAL5
0.99	63	MD1	ST3GAL5
0.991	47	MD1	ST3GAL5
0.992	42	MD1	ST3GAL5
0.993	56	MD1	ST3GAL5
0.994	48	MD1	ST3GAL5
0.995	50	MD1	ST3GAL5
0.996	45	MD1	ST3GAL5
0.997	50	MD1	ST3GAL5
0.998	31	MD1	ST3GAL5
0.999	39	MD1	ST3GAL5
1	42	MD1	ST3GAL5
1.001	53	MD1	ST3GAL5
1.002	54	MD1	ST3GAL5
1.003	48	MD1	ST3GAL5
1.004	27	MD1	ST3GAL5
1.005	47	MD1	ST3GAL5
1.006	48	MD1	ST3GAL5
1.007	33	MD1	ST3GAL5
1.008	21	MD1	ST3GAL5
1.009	30	MD1	ST3GAL5
1.01	38	MD1	ST3GAL5
1.011	41	MD1	ST3GAL5
1.012	46	MD1	ST3GAL5
1.013	28	MD1	ST3GAL5
1.014	37	MD1	ST3GAL5
1.015	38	MD1	ST3GAL5
1.016	44	MD1	ST3GAL5
1.017	37	MD1	ST3GAL5
1.018	38	MD1	ST3GAL5
1.019	23	MD1	ST3GAL5
1.02	29	MD1	ST3GAL5
1.021	20	MD1	ST3GAL5
1.022	29	MD1	ST3GAL5
1.023	26	MD1	ST3GAL5
1.024	18	MD1	ST3GAL5
1.025	13	MD1	ST3GAL5
1.026	21	MD1	ST3GAL5
1.027	28	MD1	ST3GAL5
1.028	26	MD1	ST3GAL5
1.029	36	MD1	ST3GAL5
1.03	42	MD1	ST3GAL5
1.031	27	MD1	ST3GAL5
1.032	23	MD1	ST3GAL5
1.033	25	MD1	ST3GAL5
1.034	28	MD1	ST3GAL5
1.035	26	MD1	ST3GAL5
1.036	29	MD1	ST3GAL5
1.037	33	MD1	ST3GAL5
1.038	35	MD1	ST3GAL5
1.039	27	MD1	ST3GAL5
1.04	35	MD1	ST3GAL5
1.041	44	MD1	ST3GAL5
1.042	50	MD1	ST3GAL5
1.043	26	MD1	ST3GAL5
1.044	31	MD1	ST3GAL5
1.045	31	MD1	ST3GAL5
1.046	26	MD1	ST3GAL5
1.047	16	MD1	ST3GAL5
1.048	25	MD1	ST3GAL5
1.049	34	MD1	ST3GAL5
1.05	30	MD1	ST3GAL5
1.051	31	MD1	ST3GAL5
1.052	29	MD1	ST3GAL5
1.053	23	MD1	ST3GAL5
1.054	29	MD1	ST3GAL5
1.055	32	MD1	ST3GAL5
1.056	43	MD1	ST3GAL5
1.057	43	MD1	ST3GAL5
1.058	58	MD1	ST3GAL5
1.059	55	MD1	ST3GAL5
1.06	40	MD1	ST3GAL5
1.061	29	MD1	ST3GAL5
1.062	39	MD1	ST3GAL5
1.063	25	MD1	ST3GAL5
1.064	27	MD1	ST3GAL5
1.065	23	MD1	ST3GAL5
1.066	39	MD1	ST3GAL5
1.067	57	MD1	ST3GAL5
1.068	56	MD1	ST3GAL5
1.069	53	MD1	ST3GAL5
1.07	51	MD1	ST3GAL5
1.071	52	MD1	ST3GAL5
1.072	47	MD1	ST3GAL5
1.073	31	MD1	ST3GAL5
1.074	37	MD1	ST3GAL5
1.075	41	MD1	ST3GAL5
1.076	44	MD1	ST3GAL5
1.077	50	MD1	ST3GAL5
1.078	35	MD1	ST3GAL5
1.079	34	MD1	ST3GAL5
1.08	36	MD1	ST3GAL5
1.081	55	MD1	ST3GAL5
1.082	38	MD1	ST3GAL5
1.083	54	MD1	ST3GAL5
1.084	31	MD1	ST3GAL5
1.085	46	MD1	ST3GAL5
1.086	44	MD1	ST3GAL5
1.087	37	MD1	ST3GAL5
1.088	34	MD1	ST3GAL5
1.089	45	MD1	ST3GAL5
1.09	37	MD1	ST3GAL5
1.091	37	MD1	ST3GAL5
1.092	28	MD1	ST3GAL5
1.093	29	MD1	ST3GAL5
1.094	40	MD1	ST3GAL5
1.095	29	MD1	ST3GAL5
1.096	32	MD1	ST3GAL5
1.097	38	MD1	ST3GAL5
1.098	24	MD1	ST3GAL5
1.099	42	MD1	ST3GAL5
1.1	25	MD1	ST3GAL5
1.101	43	MD1	ST3GAL5
1.102	29	MD1	ST3GAL5
1.103	36	MD1	ST3GAL5
1.104	31	MD1	ST3GAL5
1.105	37	MD1	ST3GAL5
1.106	41	MD1	ST3GAL5
1.107	29	MD1	ST3GAL5
1.108	31	MD1	ST3GAL5
1.109	26	MD1	ST3GAL5
1.11	19	MD1	ST3GAL5
1.111	24	MD1	ST3GAL5
1.112	22	MD1	ST3GAL5
1.113	20	MD1	ST3GAL5
1.114	31	MD1	ST3GAL5
1.115	31	MD1	ST3GAL5
1.116	33	MD1	ST3GAL5
1.117	30	MD1	ST3GAL5
1.118	25	MD1	ST3GAL5
1.119	32	MD1	ST3GAL5
1.12	31	MD1	ST3GAL5
1.121	27	MD1	ST3GAL5
1.122	32	MD1	ST3GAL5
1.123	38	MD1	ST3GAL5
1.124	33	MD1	ST3GAL5
1.125	36	MD1	ST3GAL5
1.126	47	MD1	ST3GAL5
1.127	41	MD1	ST3GAL5
1.128	41	MD1	ST3GAL5
1.129	42	MD1	ST3GAL5
1.13	50	MD1	ST3GAL5
1.131	30	MD1	ST3GAL5
1.132	40	MD1	ST3GAL5
1.133	37	MD1	ST3GAL5
1.134	27	MD1	ST3GAL5
1.135	24	MD1	ST3GAL5
1.136	28	MD1	ST3GAL5
1.137	41	MD1	ST3GAL5
1.138	22	MD1	ST3GAL5
1.139	44	MD1	ST3GAL5
1.14	32	MD1	ST3GAL5
1.141	30	MD1	ST3GAL5
1.142	26	MD1	ST3GAL5
1.143	27	MD1	ST3GAL5
1.144	33	MD1	ST3GAL5
1.145	29	MD1	ST3GAL5
1.146	29	MD1	ST3GAL5
1.147	21	MD1	ST3GAL5
1.148	18	MD1	ST3GAL5
1.149	38	MD1	ST3GAL5
1.15	50	MD1	ST3GAL5
1.151	26	MD1	ST3GAL5
1.152	35	MD1	ST3GAL5
1.153	38	MD1	ST3GAL5
1.154	40	MD1	ST3GAL5
1.155	38	MD1	ST3GAL5
1.156	25	MD1	ST3GAL5
1.157	27	MD1	ST3GAL5
1.158	42	MD1	ST3GAL5
1.159	36	MD1	ST3GAL5
1.16	56	MD1	ST3GAL5
1.161	31	MD1	ST3GAL5
1.162	38	MD1	ST3GAL5
1.163	39	MD1	ST3GAL5
1.164	48	MD1	ST3GAL5
1.165	43	MD1	ST3GAL5
1.166	36	MD1	ST3GAL5
1.167	39	MD1	ST3GAL5
1.168	43	MD1	ST3GAL5
1.169	45	MD1	ST3GAL5
1.17	48	MD1	ST3GAL5
1.171	29	MD1	ST3GAL5
1.172	40	MD1	ST3GAL5
1.173	42	MD1	ST3GAL5
1.174	29	MD1	ST3GAL5
1.175	34	MD1	ST3GAL5
1.176	37	MD1	ST3GAL5
1.177	40	MD1	ST3GAL5
1.178	57	MD1	ST3GAL5
1.179	28	MD1	ST3GAL5
1.18	28	MD1	ST3GAL5
1.181	50	MD1	ST3GAL5
1.182	29	MD1	ST3GAL5
1.183	56	MD1	ST3GAL5
1.184	47	MD1	ST3GAL5
1.185	48	MD1	ST3GAL5
1.186	54	MD1	ST3GAL5
1.187	50	MD1	ST3GAL5
1.188	37	MD1	ST3GAL5
1.189	37	MD1	ST3GAL5
1.19	29	MD1	ST3GAL5
1.191	25	MD1	ST3GAL5
1.192	17	MD1	ST3GAL5
1.193	26	MD1	ST3GAL5
1.194	37	MD1	ST3GAL5
1.195	24	MD1	ST3GAL5
1.196	26	MD1	ST3GAL5
1.197	38	MD1	ST3GAL5
1.198	25	MD1	ST3GAL5
1.199	33	MD1	ST3GAL5
1.2	36	MD1	ST3GAL5
1.201	27	MD1	ST3GAL5
1.202	19	MD1	ST3GAL5
1.203	24	MD1	ST3GAL5
1.204	24	MD1	ST3GAL5
1.205	40	MD1	ST3GAL5
1.206	37	MD1	ST3GAL5
1.207	42	MD1	ST3GAL5
1.208	31	MD1	ST3GAL5
1.209	28	MD1	ST3GAL5
1.21	33	MD1	ST3GAL5
1.211	35	MD1	ST3GAL5
1.212	35	MD1	ST3GAL5
1.213	36	MD1	ST3GAL5
1.214	38	MD1	ST3GAL5
1.215	27	MD1	ST3GAL5
1.216	21	MD1	ST3GAL5
1.217	26	MD1	ST3GAL5
1.218	20	MD1	ST3GAL5
1.219	39	MD1	ST3GAL5
1.22	27	MD1	ST3GAL5
1.221	38	MD1	ST3GAL5
1.222	24	MD1	ST3GAL5
1.223	36	MD1	ST3GAL5
1.224	36	MD1	ST3GAL5
1.225	39	MD1	ST3GAL5
1.226	34	MD1	ST3GAL5
1.227	42	MD1	ST3GAL5
1.228	27	MD1	ST3GAL5
1.229	36	MD1	ST3GAL5
1.23	44	MD1	ST3GAL5
1.231	39	MD1	ST3GAL5
1.232	52	MD1	ST3GAL5
1.233	36	MD1	ST3GAL5
1.234	30	MD1	ST3GAL5
1.235	44	MD1	ST3GAL5
1.236	46	MD1	ST3GAL5
1.237	50	MD1	ST3GAL5
1.238	45	MD1	ST3GAL5
1.239	45	MD1	ST3GAL5
1.24	42	MD1	ST3GAL5
1.241	41	MD1	ST3GAL5
1.242	38	MD1	ST3GAL5
1.243	42	MD1	ST3GAL5
1.244	52	MD1	ST3GAL5
1.245	33	MD1	ST3GAL5
1.246	44	MD1	ST3GAL5
1.247	53	MD1	ST3GAL5
1.248	43	MD1	ST3GAL5
1.249	61	MD1	ST3GAL5
1.25	38	MD1	ST3GAL5
1.251	38	MD1	ST3GAL5
1.252	53	MD1	ST3GAL5
1.253	49	MD1	ST3GAL5
1.254	67	MD1	ST3GAL5
1.255	59	MD1	ST3GAL5
1.256	53	MD1	ST3GAL5
1.257	60	MD1	ST3GAL5
1.258	38	MD1	ST3GAL5
1.259	51	MD1	ST3GAL5
1.26	59	MD1	ST3GAL5
1.261	61	MD1	ST3GAL5
1.262	47	MD1	ST3GAL5
1.263	42	MD1	ST3GAL5
1.264	48	MD1	ST3GAL5
1.265	52	MD1	ST3GAL5
1.266	41	MD1	ST3GAL5
1.267	53	MD1	ST3GAL5
1.268	58	MD1	ST3GAL5
1.269	77	MD1	ST3GAL5
1.27	66	MD1	ST3GAL5
1.271	52	MD1	ST3GAL5
1.272	51	MD1	ST3GAL5
1.273	46	MD1	ST3GAL5
1.274	41	MD1	ST3GAL5
1.275	52	MD1	ST3GAL5
1.276	47	MD1	ST3GAL5
1.277	51	MD1	ST3GAL5
1.278	57	MD1	ST3GAL5
1.279	48	MD1	ST3GAL5
1.28	48	MD1	ST3GAL5
1.281	49	MD1	ST3GAL5
1.282	50	MD1	ST3GAL5
1.283	68	MD1	ST3GAL5
1.284	55	MD1	ST3GAL5
1.285	50	MD1	ST3GAL5
1.286	59	MD1	ST3GAL5
1.287	47	MD1	ST3GAL5
1.288	49	MD1	ST3GAL5
1.289	35	MD1	ST3GAL5
1.29	45	MD1	ST3GAL5
1.291	46	MD1	ST3GAL5
1.292	40	MD1	ST3GAL5
1.293	49	MD1	ST3GAL5
1.294	59	MD1	ST3GAL5
1.295	58	MD1	ST3GAL5
1.296	66	MD1	ST3GAL5
1.297	46	MD1	ST3GAL5
1.298	59	MD1	ST3GAL5
1.299	36	MD1	ST3GAL5
1.3	48	MD1	ST3GAL5
1.301	41	MD1	ST3GAL5
1.302	47	MD1	ST3GAL5
1.303	57	MD1	ST3GAL5
1.304	67	MD1	ST3GAL5
1.305	38	MD1	ST3GAL5
1.306	33	MD1	ST3GAL5
1.307	21	MD1	ST3GAL5
1.308	44	MD1	ST3GAL5
1.309	48	MD1	ST3GAL5
1.31	35	MD1	ST3GAL5
1.311	46	MD1	ST3GAL5
1.312	60	MD1	ST3GAL5
1.313	36	MD1	ST3GAL5
1.314	39	MD1	ST3GAL5
1.315	45	MD1	ST3GAL5
1.316	55	MD1	ST3GAL5
1.317	35	MD1	ST3GAL5
1.318	41	MD1	ST3GAL5
1.319	44	MD1	ST3GAL5
1.32	50	MD1	ST3GAL5
1.321	55	MD1	ST3GAL5
1.322	39	MD1	ST3GAL5
1.323	38	MD1	ST3GAL5
1.324	37	MD1	ST3GAL5
1.325	60	MD1	ST3GAL5
1.326	43	MD1	ST3GAL5
1.327	35	MD1	ST3GAL5
1.328	27	MD1	ST3GAL5
1.329	49	MD1	ST3GAL5
1.33	42	MD1	ST3GAL5
1.331	57	MD1	ST3GAL5
1.332	49	MD1	ST3GAL5
1.333	52	MD1	ST3GAL5
1.334	54	MD1	ST3GAL5
1.335	33	MD1	ST3GAL5
1.336	50	MD1	ST3GAL5
1.337	47	MD1	ST3GAL5
1.338	29	MD1	ST3GAL5
1.339	50	MD1	ST3GAL5
1.34	54	MD1	ST3GAL5
1.341	68	MD1	ST3GAL5
1.342	54	MD1	ST3GAL5
1.343	55	MD1	ST3GAL5
1.344	59	MD1	ST3GAL5
1.345	52	MD1	ST3GAL5
1.346	38	MD1	ST3GAL5
1.347	40	MD1	ST3GAL5
1.348	46	MD1	ST3GAL5
1.349	34	MD1	ST3GAL5
1.35	28	MD1	ST3GAL5
1.351	36	MD1	ST3GAL5
1.352	22	MD1	ST3GAL5
1.353	17	MD1	ST3GAL5
1.354	42	MD1	ST3GAL5
1.355	39	MD1	ST3GAL5
1.356	40	MD1	ST3GAL5
1.357	42	MD1	ST3GAL5
1.358	50	MD1	ST3GAL5
1.359	51	MD1	ST3GAL5
1.36	42	MD1	ST3GAL5
1.361	35	MD1	ST3GAL5
1.362	40	MD1	ST3GAL5
1.363	30	MD1	ST3GAL5
1.364	40	MD1	ST3GAL5
1.365	34	MD1	ST3GAL5
1.366	27	MD1	ST3GAL5
1.367	35	MD1	ST3GAL5
1.368	33	MD1	ST3GAL5
1.369	34	MD1	ST3GAL5
1.37	21	MD1	ST3GAL5
1.371	17	MD1	ST3GAL5
1.372	30	MD1	ST3GAL5
1.373	38	MD1	ST3GAL5
1.374	34	MD1	ST3GAL5
1.375	30	MD1	ST3GAL5
1.376	31	MD1	ST3GAL5
1.377	41	MD1	ST3GAL5
1.378	39	MD1	ST3GAL5
1.379	31	MD1	ST3GAL5
1.38	47	MD1	ST3GAL5
1.381	35	MD1	ST3GAL5
1.382	24	MD1	ST3GAL5
1.383	25	MD1	ST3GAL5
1.384	33	MD1	ST3GAL5
1.385	24	MD1	ST3GAL5
1.386	30	MD1	ST3GAL5
1.387	37	MD1	ST3GAL5
1.388	42	MD1	ST3GAL5
1.389	32	MD1	ST3GAL5
1.39	43	MD1	ST3GAL5
1.391	29	MD1	ST3GAL5
1.392	33	MD1	ST3GAL5
1.393	35	MD1	ST3GAL5
1.394	39	MD1	ST3GAL5
1.395	36	MD1	ST3GAL5
1.396	37	MD1	ST3GAL5
1.397	25	MD1	ST3GAL5
1.398	33	MD1	ST3GAL5
1.399	38	MD1	ST3GAL5
1.4	42	MD1	ST3GAL5
1.401	31	MD1	ST3GAL5
1.402	36	MD1	ST3GAL5
1.403	40	MD1	ST3GAL5
1.404	27	MD1	ST3GAL5
1.405	35	MD1	ST3GAL5
1.406	23	MD1	ST3GAL5
1.407	22	MD1	ST3GAL5
1.408	30	MD1	ST3GAL5
1.409	33	MD1	ST3GAL5
1.41	24	MD1	ST3GAL5
1.411	33	MD1	ST3GAL5
1.412	24	MD1	ST3GAL5
1.413	40	MD1	ST3GAL5
1.414	35	MD1	ST3GAL5
1.415	45	MD1	ST3GAL5
1.416	28	MD1	ST3GAL5
1.417	36	MD1	ST3GAL5
1.418	37	MD1	ST3GAL5
1.419	34	MD1	ST3GAL5
1.42	39	MD1	ST3GAL5
1.421	34	MD1	ST3GAL5
1.422	33	MD1	ST3GAL5
1.423	32	MD1	ST3GAL5
1.424	21	MD1	ST3GAL5
1.425	38	MD1	ST3GAL5
1.426	32	MD1	ST3GAL5
1.427	38	MD1	ST3GAL5
1.428	49	MD1	ST3GAL5
1.429	29	MD1	ST3GAL5
1.43	32	MD1	ST3GAL5
1.431	23	MD1	ST3GAL5
1.432	44	MD1	ST3GAL5
1.433	38	MD1	ST3GAL5
1.434	32	MD1	ST3GAL5
1.435	33	MD1	ST3GAL5
1.436	34	MD1	ST3GAL5
1.437	26	MD1	ST3GAL5
1.438	30	MD1	ST3GAL5
1.439	30	MD1	ST3GAL5
1.44	20	MD1	ST3GAL5
1.441	32	MD1	ST3GAL5
1.442	25	MD1	ST3GAL5
1.443	37	MD1	ST3GAL5
1.444	53	MD1	ST3GAL5
1.445	45	MD1	ST3GAL5
1.446	36	MD1	ST3GAL5
1.447	40	MD1	ST3GAL5
1.448	36	MD1	ST3GAL5
1.449	46	MD1	ST3GAL5
1.45	37	MD1	ST3GAL5
1.451	43	MD1	ST3GAL5
1.452	26	MD1	ST3GAL5
1.453	43	MD1	ST3GAL5
1.454	37	MD1	ST3GAL5
1.455	42	MD1	ST3GAL5
1.456	24	MD1	ST3GAL5
1.457	33	MD1	ST3GAL5
1.458	36	MD1	ST3GAL5
1.459	36	MD1	ST3GAL5
1.46	30	MD1	ST3GAL5
1.461	26	MD1	ST3GAL5
1.462	30	MD1	ST3GAL5
1.463	12	MD1	ST3GAL5
1.464	33	MD1	ST3GAL5
1.465	22	MD1	ST3GAL5
1.466	18	MD1	ST3GAL5
1.467	26	MD1	ST3GAL5
1.468	43	MD1	ST3GAL5
1.469	28	MD1	ST3GAL5
1.47	37	MD1	ST3GAL5
1.471	35	MD1	ST3GAL5
1.472	27	MD1	ST3GAL5
1.473	32	MD1	ST3GAL5
1.474	50	MD1	ST3GAL5
1.475	50	MD1	ST3GAL5
1.476	36	MD1	ST3GAL5
1.477	41	MD1	ST3GAL5
1.478	56	MD1	ST3GAL5
1.479	41	MD1	ST3GAL5
1.48	34	MD1	ST3GAL5
1.481	31	MD1	ST3GAL5
1.482	18	MD1	ST3GAL5
1.483	12	MD1	ST3GAL5
1.484	29	MD1	ST3GAL5
1.485	33	MD1	ST3GAL5
1.486	36	MD1	ST3GAL5
1.487	40	MD1	ST3GAL5
1.488	39	MD1	ST3GAL5
1.489	47	MD1	ST3GAL5
1.49	36	MD1	ST3GAL5
1.491	38	MD1	ST3GAL5
1.492	17	MD1	ST3GAL5
1.493	25	MD1	ST3GAL5
1.494	42	MD1	ST3GAL5
1.495	56	MD1	ST3GAL5
1.496	51	MD1	ST3GAL5
1.497	37	MD1	ST3GAL5
1.498	37	MD1	ST3GAL5
1.499	34	MD1	ST3GAL5
1.5	54	MD1	ST3GAL5
1.501	46	MD1	ST3GAL5
1.502	60	MD1	ST3GAL5
1.503	28	MD1	ST3GAL5
1.504	48	MD1	ST3GAL5
1.505	44	MD1	ST3GAL5
1.506	45	MD1	ST3GAL5
1.507	51	MD1	ST3GAL5
1.508	37	MD1	ST3GAL5
1.509	39	MD1	ST3GAL5
1.51	24	MD1	ST3GAL5
1.511	31	MD1	ST3GAL5
1.512	17	MD1	ST3GAL5
1.513	26	MD1	ST3GAL5
1.514	48	MD1	ST3GAL5
1.515	31	MD1	ST3GAL5
1.516	40	MD1	ST3GAL5
1.517	39	MD1	ST3GAL5
1.518	14	MD1	ST3GAL5
1.519	35	MD1	ST3GAL5
1.52	50	MD1	ST3GAL5
1.521	37	MD1	ST3GAL5
1.522	33	MD1	ST3GAL5
1.523	38	MD1	ST3GAL5
1.524	26	MD1	ST3GAL5
1.525	33	MD1	ST3GAL5
1.526	27	MD1	ST3GAL5
1.527	24	MD1	ST3GAL5
1.528	31	MD1	ST3GAL5
1.529	46	MD1	ST3GAL5
1.53	30	MD1	ST3GAL5
1.531	27	MD1	ST3GAL5
1.532	37	MD1	ST3GAL5
1.533	35	MD1	ST3GAL5
1.534	31	MD1	ST3GAL5
1.535	19	MD1	ST3GAL5
1.536	28	MD1	ST3GAL5
1.537	33	MD1	ST3GAL5
1.538	31	MD1	ST3GAL5
1.539	41	MD1	ST3GAL5
1.54	43	MD1	ST3GAL5
1.541	45	MD1	ST3GAL5
1.542	45	MD1	ST3GAL5
1.543	21	MD1	ST3GAL5
1.544	28	MD1	ST3GAL5
1.545	26	MD1	ST3GAL5
1.546	30	MD1	ST3GAL5
1.547	33	MD1	ST3GAL5
1.548	29	MD1	ST3GAL5
1.549	33	MD1	ST3GAL5
1.55	31	MD1	ST3GAL5
1.551	32	MD1	ST3GAL5
1.552	25	MD1	ST3GAL5
1.553	31	MD1	ST3GAL5
1.554	39	MD1	ST3GAL5
1.555	13	MD1	ST3GAL5
1.556	46	MD1	ST3GAL5
1.557	38	MD1	ST3GAL5
1.558	46	MD1	ST3GAL5
1.559	49	MD1	ST3GAL5
1.56	29	MD1	ST3GAL5
1.561	24	MD1	ST3GAL5
1.562	30	MD1	ST3GAL5
1.563	26	MD1	ST3GAL5
1.564	38	MD1	ST3GAL5
1.565	40	MD1	ST3GAL5
1.566	42	MD1	ST3GAL5
1.567	30	MD1	ST3GAL5
1.568	36	MD1	ST3GAL5
1.569	25	MD1	ST3GAL5
1.57	20	MD1	ST3GAL5
1.571	15	MD1	ST3GAL5
1.572	23	MD1	ST3GAL5
1.573	22	MD1	ST3GAL5
1.574	33	MD1	ST3GAL5
1.575	25	MD1	ST3GAL5
1.576	19	MD1	ST3GAL5
1.577	25	MD1	ST3GAL5
1.578	34	MD1	ST3GAL5
1.579	15	MD1	ST3GAL5
1.58	27	MD1	ST3GAL5
1.581	32	MD1	ST3GAL5
1.582	26	MD1	ST3GAL5
1.583	26	MD1	ST3GAL5
1.584	35	MD1	ST3GAL5
1.585	48	MD1	ST3GAL5
1.586	20	MD1	ST3GAL5
1.587	28	MD1	ST3GAL5
1.588	41	MD1	ST3GAL5
1.589	46	MD1	ST3GAL5
1.59	31	MD1	ST3GAL5
1.591	38	MD1	ST3GAL5
1.592	29	MD1	ST3GAL5
1.593	40	MD1	ST3GAL5
1.594	22	MD1	ST3GAL5
1.595	34	MD1	ST3GAL5
1.596	43	MD1	ST3GAL5
1.597	38	MD1	ST3GAL5
1.598	43	MD1	ST3GAL5
1.599	31	MD1	ST3GAL5
1.6	37	MD1	ST3GAL5
1.601	40	MD1	ST3GAL5
1.602	33	MD1	ST3GAL5
1.603	34	MD1	ST3GAL5
1.604	43	MD1	ST3GAL5
1.605	39	MD1	ST3GAL5
1.606	37	MD1	ST3GAL5
1.607	41	MD1	ST3GAL5
1.608	52	MD1	ST3GAL5
1.609	50	MD1	ST3GAL5
1.61	52	MD1	ST3GAL5
1.611	36	MD1	ST3GAL5
1.612	41	MD1	ST3GAL5
1.613	37	MD1	ST3GAL5
1.614	39	MD1	ST3GAL5
1.615	29	MD1	ST3GAL5
1.616	44	MD1	ST3GAL5
1.617	32	MD1	ST3GAL5
1.618	35	MD1	ST3GAL5
1.619	23	MD1	ST3GAL5
1.62	13	MD1	ST3GAL5
1.621	24	MD1	ST3GAL5
1.622	21	MD1	ST3GAL5
1.623	19	MD1	ST3GAL5
1.624	46	MD1	ST3GAL5
1.625	54	MD1	ST3GAL5
1.626	36	MD1	ST3GAL5
1.627	36	MD1	ST3GAL5
1.628	40	MD1	ST3GAL5
1.629	39	MD1	ST3GAL5
1.63	45	MD1	ST3GAL5
1.631	39	MD1	ST3GAL5
1.632	43	MD1	ST3GAL5
1.633	28	MD1	ST3GAL5
1.634	39	MD1	ST3GAL5
1.635	30	MD1	ST3GAL5
1.636	26	MD1	ST3GAL5
1.637	35	MD1	ST3GAL5
1.638	42	MD1	ST3GAL5
1.639	35	MD1	ST3GAL5
1.64	47	MD1	ST3GAL5
1.641	37	MD1	ST3GAL5
1.642	32	MD1	ST3GAL5
1.643	23	MD1	ST3GAL5
1.644	31	MD1	ST3GAL5
1.645	28	MD1	ST3GAL5
1.646	34	MD1	ST3GAL5
1.647	29	MD1	ST3GAL5
1.648	52	MD1	ST3GAL5
1.649	44	MD1	ST3GAL5
1.65	37	MD1	ST3GAL5
1.651	25	MD1	ST3GAL5
1.652	32	MD1	ST3GAL5
1.653	31	MD1	ST3GAL5
1.654	44	MD1	ST3GAL5
1.655	47	MD1	ST3GAL5
1.656	34	MD1	ST3GAL5
1.657	31	MD1	ST3GAL5
1.658	28	MD1	ST3GAL5
1.659	48	MD1	ST3GAL5
1.66	49	MD1	ST3GAL5
1.661	32	MD1	ST3GAL5
1.662	24	MD1	ST3GAL5
1.663	31	MD1	ST3GAL5
1.664	31	MD1	ST3GAL5
1.665	18	MD1	ST3GAL5
1.666	36	MD1	ST3GAL5
1.667	37	MD1	ST3GAL5
1.668	32	MD1	ST3GAL5
1.669	28	MD1	ST3GAL5
1.67	32	MD1	ST3GAL5
1.671	45	MD1	ST3GAL5
1.672	24	MD1	ST3GAL5
1.673	31	MD1	ST3GAL5
1.674	31	MD1	ST3GAL5
1.675	28	MD1	ST3GAL5
1.676	29	MD1	ST3GAL5
1.677	29	MD1	ST3GAL5
1.678	52	MD1	ST3GAL5
1.679	42	MD1	ST3GAL5
1.68	49	MD1	ST3GAL5
1.681	39	MD1	ST3GAL5
1.682	47	MD1	ST3GAL5
1.683	56	MD1	ST3GAL5
1.684	36	MD1	ST3GAL5
1.685	28	MD1	ST3GAL5
1.686	34	MD1	ST3GAL5
1.687	36	MD1	ST3GAL5
1.688	39	MD1	ST3GAL5
1.689	29	MD1	ST3GAL5
1.69	32	MD1	ST3GAL5
1.691	43	MD1	ST3GAL5
1.692	61	MD1	ST3GAL5
1.693	43	MD1	ST3GAL5
1.694	45	MD1	ST3GAL5
1.695	43	MD1	ST3GAL5
1.696	33	MD1	ST3GAL5
1.697	42	MD1	ST3GAL5
1.698	55	MD1	ST3GAL5
1.699	54	MD1	ST3GAL5
1.7	58	MD1	ST3GAL5
1.701	43	MD1	ST3GAL5
1.702	55	MD1	ST3GAL5
1.703	47	MD1	ST3GAL5
1.704	49	MD1	ST3GAL5
1.705	50	MD1	ST3GAL5
1.706	63	MD1	ST3GAL5
1.707	51	MD1	ST3GAL5
1.708	71	MD1	ST3GAL5
1.709	39	MD1	ST3GAL5
1.71	44	MD1	ST3GAL5
1.711	59	MD1	ST3GAL5
1.712	47	MD1	ST3GAL5
1.713	47	MD1	ST3GAL5
1.714	48	MD1	ST3GAL5
1.715	38	MD1	ST3GAL5
1.716	27	MD1	ST3GAL5
1.717	18	MD1	ST3GAL5
1.718	35	MD1	ST3GAL5
1.719	43	MD1	ST3GAL5
1.72	31	MD1	ST3GAL5
1.721	34	MD1	ST3GAL5
1.722	40	MD1	ST3GAL5
1.723	24	MD1	ST3GAL5
1.724	21	MD1	ST3GAL5
1.725	28	MD1	ST3GAL5
1.726	24	MD1	ST3GAL5
1.727	36	MD1	ST3GAL5
1.728	29	MD1	ST3GAL5
1.729	26	MD1	ST3GAL5
1.73	29	MD1	ST3GAL5
1.731	31	MD1	ST3GAL5
1.732	19	MD1	ST3GAL5
1.733	25	MD1	ST3GAL5
1.734	24	MD1	ST3GAL5
1.735	22	MD1	ST3GAL5
1.736	23	MD1	ST3GAL5
1.737	21	MD1	ST3GAL5
1.738	17	MD1	ST3GAL5
1.739	22	MD1	ST3GAL5
1.74	10	MD1	ST3GAL5
1.741	9	MD1	ST3GAL5
1.742	15	MD1	ST3GAL5
1.743	13	MD1	ST3GAL5
1.744	14	MD1	ST3GAL5
1.745	18	MD1	ST3GAL5
1.746	9	MD1	ST3GAL5
1.747	15	MD1	ST3GAL5
1.748	23	MD1	ST3GAL5
1.749	29	MD1	ST3GAL5
1.75	25	MD1	ST3GAL5
1.751	30	MD1	ST3GAL5
1.752	38	MD1	ST3GAL5
1.753	33	MD1	ST3GAL5
1.754	30	MD1	ST3GAL5
1.755	38	MD1	ST3GAL5
1.756	37	MD1	ST3GAL5
1.757	30	MD1	ST3GAL5
1.758	21	MD1	ST3GAL5
1.759	32	MD1	ST3GAL5
1.76	38	MD1	ST3GAL5
1.761	41	MD1	ST3GAL5
1.762	52	MD1	ST3GAL5
1.763	45	MD1	ST3GAL5
1.764	35	MD1	ST3GAL5
1.765	33	MD1	ST3GAL5
1.766	36	MD1	ST3GAL5
1.767	25	MD1	ST3GAL5
1.768	45	MD1	ST3GAL5
1.769	32	MD1	ST3GAL5
1.77	43	MD1	ST3GAL5
1.771	61	MD1	ST3GAL5
1.772	39	MD1	ST3GAL5
1.773	43	MD1	ST3GAL5
1.774	48	MD1	ST3GAL5
1.775	39	MD1	ST3GAL5
1.776	41	MD1	ST3GAL5
1.777	51	MD1	ST3GAL5
1.778	43	MD1	ST3GAL5
1.779	34	MD1	ST3GAL5
1.78	34	MD1	ST3GAL5
1.781	36	MD1	ST3GAL5
1.782	46	MD1	ST3GAL5
1.783	33	MD1	ST3GAL5
1.784	41	MD1	ST3GAL5
1.785	35	MD1	ST3GAL5
1.786	28	MD1	ST3GAL5
1.787	19	MD1	ST3GAL5
1.788	23	MD1	ST3GAL5
1.789	31	MD1	ST3GAL5
1.79	29	MD1	ST3GAL5
1.791	16	MD1	ST3GAL5
1.792	32	MD1	ST3GAL5
1.793	26	MD1	ST3GAL5
1.794	14	MD1	ST3GAL5
1.795	29	MD1	ST3GAL5
1.796	21	MD1	ST3GAL5
1.797	20	MD1	ST3GAL5
1.798	21	MD1	ST3GAL5
1.799	42	MD1	ST3GAL5
1.8	31	MD1	ST3GAL5
1.801	26	MD1	ST3GAL5
1.802	20	MD1	ST3GAL5
1.803	32	MD1	ST3GAL5
1.804	25	MD1	ST3GAL5
1.805	41	MD1	ST3GAL5
1.806	35	MD1	ST3GAL5
1.807	20	MD1	ST3GAL5
1.808	40	MD1	ST3GAL5
1.809	21	MD1	ST3GAL5
1.81	23	MD1	ST3GAL5
1.811	24	MD1	ST3GAL5
1.812	23	MD1	ST3GAL5
1.813	15	MD1	ST3GAL5
1.814	24	MD1	ST3GAL5
1.815	22	MD1	ST3GAL5
1.816	24	MD1	ST3GAL5
1.817	18	MD1	ST3GAL5
1.818	13	MD1	ST3GAL5
1.819	12	MD1	ST3GAL5
1.82	34	MD1	ST3GAL5
1.821	30	MD1	ST3GAL5
1.822	29	MD1	ST3GAL5
1.823	35	MD1	ST3GAL5
1.824	28	MD1	ST3GAL5
1.825	31	MD1	ST3GAL5
1.826	39	MD1	ST3GAL5
1.827	30	MD1	ST3GAL5
1.828	34	MD1	ST3GAL5
1.829	35	MD1	ST3GAL5
1.83	32	MD1	ST3GAL5
1.831	31	MD1	ST3GAL5
1.832	28	MD1	ST3GAL5
1.833	39	MD1	ST3GAL5
1.834	40	MD1	ST3GAL5
1.835	29	MD1	ST3GAL5
1.836	39	MD1	ST3GAL5
1.837	40	MD1	ST3GAL5
1.838	38	MD1	ST3GAL5
1.839	26	MD1	ST3GAL5
1.84	26	MD1	ST3GAL5
1.841	19	MD1	ST3GAL5
1.842	38	MD1	ST3GAL5
1.843	32	MD1	ST3GAL5
1.844	28	MD1	ST3GAL5
1.845	28	MD1	ST3GAL5
1.846	42	MD1	ST3GAL5
1.847	49	MD1	ST3GAL5
1.848	48	MD1	ST3GAL5
1.849	48	MD1	ST3GAL5
1.85	38	MD1	ST3GAL5
1.851	45	MD1	ST3GAL5
1.852	41	MD1	ST3GAL5
1.853	26	MD1	ST3GAL5
1.854	31	MD1	ST3GAL5
1.855	33	MD1	ST3GAL5
1.856	35	MD1	ST3GAL5
1.857	31	MD1	ST3GAL5
1.858	21	MD1	ST3GAL5
1.859	38	MD1	ST3GAL5
1.86	18	MD1	ST3GAL5
1.861	20	MD1	ST3GAL5
1.862	26	MD1	ST3GAL5
1.863	24	MD1	ST3GAL5
1.864	31	MD1	ST3GAL5
1.865	24	MD1	ST3GAL5
1.866	33	MD1	ST3GAL5
1.867	27	MD1	ST3GAL5
1.868	36	MD1	ST3GAL5
1.869	32	MD1	ST3GAL5
1.87	43	MD1	ST3GAL5
1.871	37	MD1	ST3GAL5
1.872	51	MD1	ST3GAL5
1.873	51	MD1	ST3GAL5
1.874	49	MD1	ST3GAL5
1.875	33	MD1	ST3GAL5
1.876	42	MD1	ST3GAL5
1.877	47	MD1	ST3GAL5
1.878	27	MD1	ST3GAL5
1.879	41	MD1	ST3GAL5
1.88	33	MD1	ST3GAL5
1.881	44	MD1	ST3GAL5
1.882	36	MD1	ST3GAL5
1.883	39	MD1	ST3GAL5
1.884	38	MD1	ST3GAL5
1.885	37	MD1	ST3GAL5
1.886	37	MD1	ST3GAL5
1.887	33	MD1	ST3GAL5
1.888	26	MD1	ST3GAL5
1.889	28	MD1	ST3GAL5
1.89	37	MD1	ST3GAL5
1.891	43	MD1	ST3GAL5
1.892	35	MD1	ST3GAL5
1.893	42	MD1	ST3GAL5
1.894	33	MD1	ST3GAL5
1.895	48	MD1	ST3GAL5
1.896	41	MD1	ST3GAL5
1.897	30	MD1	ST3GAL5
1.898	28	MD1	ST3GAL5
1.899	30	MD1	ST3GAL5
1.9	25	MD1	ST3GAL5
1.901	45	MD1	ST3GAL5
1.902	32	MD1	ST3GAL5
1.903	40	MD1	ST3GAL5
1.904	35	MD1	ST3GAL5
1.905	30	MD1	ST3GAL5
1.906	36	MD1	ST3GAL5
1.907	22	MD1	ST3GAL5
1.908	37	MD1	ST3GAL5
1.909	29	MD1	ST3GAL5
1.91	39	MD1	ST3GAL5
1.911	46	MD1	ST3GAL5
1.912	40	MD1	ST3GAL5
1.913	52	MD1	ST3GAL5
1.914	43	MD1	ST3GAL5
1.915	33	MD1	ST3GAL5
1.916	35	MD1	ST3GAL5
1.917	29	MD1	ST3GAL5
1.918	26	MD1	ST3GAL5
1.919	19	MD1	ST3GAL5
1.92	41	MD1	ST3GAL5
1.921	50	MD1	ST3GAL5
1.922	40	MD1	ST3GAL5
1.923	50	MD1	ST3GAL5
1.924	46	MD1	ST3GAL5
1.925	48	MD1	ST3GAL5
1.926	52	MD1	ST3GAL5
1.927	50	MD1	ST3GAL5
1.928	47	MD1	ST3GAL5
1.929	38	MD1	ST3GAL5
1.93	37	MD1	ST3GAL5
1.931	21	MD1	ST3GAL5
1.932	32	MD1	ST3GAL5
1.933	26	MD1	ST3GAL5
1.934	29	MD1	ST3GAL5
1.935	41	MD1	ST3GAL5
1.936	39	MD1	ST3GAL5
1.937	35	MD1	ST3GAL5
1.938	43	MD1	ST3GAL5
1.939	49	MD1	ST3GAL5
1.94	39	MD1	ST3GAL5
1.941	27	MD1	ST3GAL5
1.942	29	MD1	ST3GAL5
1.943	27	MD1	ST3GAL5
1.944	24	MD1	ST3GAL5
1.945	26	MD1	ST3GAL5
1.946	29	MD1	ST3GAL5
1.947	33	MD1	ST3GAL5
1.948	23	MD1	ST3GAL5
1.949	26	MD1	ST3GAL5
1.95	24	MD1	ST3GAL5
1.951	31	MD1	ST3GAL5
1.952	41	MD1	ST3GAL5
1.953	32	MD1	ST3GAL5
1.954	42	MD1	ST3GAL5
1.955	31	MD1	ST3GAL5
1.956	25	MD1	ST3GAL5
1.957	23	MD1	ST3GAL5
1.958	31	MD1	ST3GAL5
1.959	25	MD1	ST3GAL5
1.96	29	MD1	ST3GAL5
1.961	41	MD1	ST3GAL5
1.962	42	MD1	ST3GAL5
1.963	26	MD1	ST3GAL5
1.964	56	MD1	ST3GAL5
1.965	41	MD1	ST3GAL5
1.966	43	MD1	ST3GAL5
1.967	36	MD1	ST3GAL5
1.968	48	MD1	ST3GAL5
1.969	38	MD1	ST3GAL5
1.97	37	MD1	ST3GAL5
1.971	45	MD1	ST3GAL5
1.972	52	MD1	ST3GAL5
1.973	60	MD1	ST3GAL5
1.974	34	MD1	ST3GAL5
1.975	52	MD1	ST3GAL5
1.976	28	MD1	ST3GAL5
1.977	35	MD1	ST3GAL5
1.978	53	MD1	ST3GAL5
1.979	64	MD1	ST3GAL5
1.98	60	MD1	ST3GAL5
1.981	49	MD1	ST3GAL5
1.982	37	MD1	ST3GAL5
1.983	58	MD1	ST3GAL5
1.984	49	MD1	ST3GAL5
1.985	56	MD1	ST3GAL5
1.986	54	MD1	ST3GAL5
1.987	54	MD1	ST3GAL5
1.988	59	MD1	ST3GAL5
1.989	49	MD1	ST3GAL5
1.99	43	MD1	ST3GAL5
1.991	40	MD1	ST3GAL5
1.992	37	MD1	ST3GAL5
1.993	38	MD1	ST3GAL5
1.994	41	MD1	ST3GAL5
1.995	44	MD1	ST3GAL5
1.996	50	MD1	ST3GAL5
1.997	51	MD1	ST3GAL5
1.998	32	MD1	ST3GAL5
[truncated: 303,062+ more rows]

## Sheet: Fig_6CD_2
Time	Distance	Repeat	Enzyme
0	5.30453	MD1	ST3GAL5
0.001	4.41087	MD1	ST3GAL5
0.002	4.33789	MD1	ST3GAL5
0.003	4.57987	MD1	ST3GAL5
0.004	4.23404	MD1	ST3GAL5
0.005	4.32545	MD1	ST3GAL5
0.006	4.22133	MD1	ST3GAL5
0.007	4.43249	MD1	ST3GAL5
0.008	4.11056	MD1	ST3GAL5
0.009	4.46132	MD1	ST3GAL5
0.01	4.61025	MD1	ST3GAL5
0.011	4.27526	MD1	ST3GAL5
0.012	4.08116	MD1	ST3GAL5
0.013	3.91497	MD1	ST3GAL5
0.014	3.24628	MD1	ST3GAL5
0.015	2.49459	MD1	ST3GAL5
0.016	3.20304	MD1	ST3GAL5
0.017	3.37748	MD1	ST3GAL5
0.018	3.41632	MD1	ST3GAL5
0.019	3.29838	MD1	ST3GAL5
0.02	3.37521	MD1	ST3GAL5
0.021	3.50346	MD1	ST3GAL5
0.022	3.35013	MD1	ST3GAL5
0.023	3.25188	MD1	ST3GAL5
0.024	3.77288	MD1	ST3GAL5
0.025	3.63701	MD1	ST3GAL5
0.026	3.93505	MD1	ST3GAL5
0.027	4.20858	MD1	ST3GAL5
0.028	4.96843	MD1	ST3GAL5
0.029	4.36287	MD1	ST3GAL5
0.03	4.33564	MD1	ST3GAL5
0.031	3.95673	MD1	ST3GAL5
0.032	3.95702	MD1	ST3GAL5
0.033	4.59687	MD1	ST3GAL5
0.034	5.21027	MD1	ST3GAL5
0.035	5.12345	MD1	ST3GAL5
0.036	5.40382	MD1	ST3GAL5
0.037	5.68249	MD1	ST3GAL5
0.038	6.00469	MD1	ST3GAL5
0.039	6.54547	MD1	ST3GAL5
0.04	6.8842	MD1	ST3GAL5
0.041	6.07343	MD1	ST3GAL5
0.042	6.66372	MD1	ST3GAL5
0.043	5.8808	MD1	ST3GAL5
0.044	7.16898	MD1	ST3GAL5
0.045	6.8133	MD1	ST3GAL5
0.046	6.77413	MD1	ST3GAL5
0.047	6.98903	MD1	ST3GAL5
0.048	6.79665	MD1	ST3GAL5
0.049	6.31933	MD1	ST3GAL5
0.05	7.16776	MD1	ST3GAL5
0.051	6.85061	MD1	ST3GAL5
0.052	6.89399	MD1	ST3GAL5
0.053	6.92035	MD1	ST3GAL5
0.054	7.2837	MD1	ST3GAL5
0.055	6.64339	MD1	ST3GAL5
0.056	6.85686	MD1	ST3GAL5
0.057	6.78113	MD1	ST3GAL5
0.058	6.62919	MD1	ST3GAL5
0.059	6.81447	MD1	ST3GAL5
0.06	6.96743	MD1	ST3GAL5
0.061	6.98796	MD1	ST3GAL5
0.062	6.53986	MD1	ST3GAL5
0.063	6.38615	MD1	ST3GAL5
0.064	6.42607	MD1	ST3GAL5
0.065	4.91033	MD1	ST3GAL5
0.066	5.08386	MD1	ST3GAL5
0.067	5.75692	MD1	ST3GAL5
0.068	5.40156	MD1	ST3GAL5
0.069	5.16671	MD1	ST3GAL5
0.07	5.88491	MD1	ST3GAL5
0.071	5.34061	MD1	ST3GAL5
0.072	5.4568	MD1	ST3GAL5
0.073	5.00372	MD1	ST3GAL5
0.074	5.05393	MD1	ST3GAL5
0.075	4.63193	MD1	ST3GAL5
0.076	3.09295	MD1	ST3GAL5
0.077	3.71031	MD1	ST3GAL5
0.078	3.60927	MD1	ST3GAL5
0.079	2.76635	MD1	ST3GAL5
0.08	3.85106	MD1	ST3GAL5
0.081	3.76648	MD1	ST3GAL5
0.082	3.85126	MD1	ST3GAL5
0.083	3.84869	MD1	ST3GAL5
0.084	3.4427	MD1	ST3GAL5
0.085	3.39921	MD1	ST3GAL5
0.086	3.41387	MD1	ST3GAL5
0.087	3.6246	MD1	ST3GAL5
0.088	3.93167	MD1	ST3GAL5
0.089	3.66217	MD1	ST3GAL5
0.09	3.36299	MD1	ST3GAL5
0.091	3.17501	MD1	ST3GAL5
0.092	2.54381	MD1	ST3GAL5
0.093	3.3939	MD1	ST3GAL5
0.094	2.9745	MD1	ST3GAL5
0.095	3.30239	MD1	ST3GAL5
0.096	2.80631	MD1	ST3GAL5
0.097	2.2084	MD1	ST3GAL5
0.098	2.37877	MD1	ST3GAL5
0.099	2.00864	MD1	ST3GAL5
0.1	1.45801	MD1	ST3GAL5
0.101	1.2926	MD1	ST3GAL5
0.102	1.35681	MD1	ST3GAL5
0.103	1.83601	MD1	ST3GAL5
0.104	0.928031	MD1	ST3GAL5
0.105	2.0785	MD1	ST3GAL5
0.106	1.36254	MD1	ST3GAL5
0.107	1.62372	MD1	ST3GAL5
0.108	1.67076	MD1	ST3GAL5
0.109	1.95907	MD1	ST3GAL5
0.11	1.47945	MD1	ST3GAL5
0.111	1.74586	MD1	ST3GAL5
0.112	1.5157	MD1	ST3GAL5
0.113	1.64047	MD1	ST3GAL5
0.114	1.66709	MD1	ST3GAL5
0.115	1.95514	MD1	ST3GAL5
0.116	1.45188	MD1	ST3GAL5
0.117	1.74713	MD1	ST3GAL5
0.118	1.42063	MD1	ST3GAL5
0.119	0.938441	MD1	ST3GAL5
0.12	1.18675	MD1	ST3GAL5
0.121	1.3299	MD1	ST3GAL5
0.122	1.52727	MD1	ST3GAL5
0.123	1.52835	MD1	ST3GAL5
0.124	1.23335	MD1	ST3GAL5
0.125	1.07702	MD1	ST3GAL5
0.126	1.29008	MD1	ST3GAL5
0.127	0.859266	MD1	ST3GAL5
0.128	0.760344	MD1	ST3GAL5
0.129	1.32873	MD1	ST3GAL5
0.13	1.29097	MD1	ST3GAL5
0.131	1.27463	MD1	ST3GAL5
0.132	0.850691	MD1	ST3GAL5
0.133	0.508587	MD1	ST3GAL5
0.134	1.22755	MD1	ST3GAL5
0.135	0.840277	MD1	ST3GAL5
0.136	0.904376	MD1	ST3GAL5
0.137	1.16015	MD1	ST3GAL5
0.138	1.26429	MD1	ST3GAL5
0.139	1.62402	MD1	ST3GAL5
0.14	1.18078	MD1	ST3GAL5
0.141	0.893746	MD1	ST3GAL5
0.142	1.112	MD1	ST3GAL5
0.143	1.14486	MD1	ST3GAL5
0.144	1.27161	MD1	ST3GAL5
0.145	0.830982	MD1	ST3GAL5
0.146	0.840854	MD1	ST3GAL5
0.147	0.608477	MD1	ST3GAL5
0.148	0.509008	MD1	ST3GAL5
0.149	0.592286	MD1	ST3GAL5
0.15	0.480498	MD1	ST3GAL5
0.151	0.748047	MD1	ST3GAL5
0.152	0.714334	MD1	ST3GAL5
0.153	0.903735	MD1	ST3GAL5
0.154	0.820945	MD1	ST3GAL5
0.155	1.10538	MD1	ST3GAL5
0.156	0.715848	MD1	ST3GAL5
0.157	0.473668	MD1	ST3GAL5
0.158	0.528054	MD1	ST3GAL5
0.159	0.479152	MD1	ST3GAL5
0.16	0.732064	MD1	ST3GAL5
0.161	0.788621	MD1	ST3GAL5
0.162	0.762508	MD1	ST3GAL5
0.163	0.827951	MD1	ST3GAL5
0.164	0.935475	MD1	ST3GAL5
0.165	0.498696	MD1	ST3GAL5
0.166	0.778523	MD1	ST3GAL5
0.167	0.541182	MD1	ST3GAL5
0.168	0.49775	MD1	ST3GAL5
0.169	0.542688	MD1	ST3GAL5
0.17	0.864236	MD1	ST3GAL5
0.171	0.591765	MD1	ST3GAL5
0.172	0.704815	MD1	ST3GAL5
0.173	0.571472	MD1	ST3GAL5
0.174	0.527423	MD1	ST3GAL5
0.175	0.670874	MD1	ST3GAL5
0.176	0.824388	MD1	ST3GAL5
0.177	0.57579	MD1	ST3GAL5
0.178	0.480937	MD1	ST3GAL5
0.179	0.523204	MD1	ST3GAL5
0.18	0.567909	MD1	ST3GAL5
0.181	0.789652	MD1	ST3GAL5
0.182	1.13707	MD1	ST3GAL5
0.183	1.0313	MD1	ST3GAL5
0.184	1.77565	MD1	ST3GAL5
0.185	0.99966	MD1	ST3GAL5
0.186	1.12992	MD1	ST3GAL5
0.187	1.78159	MD1	ST3GAL5
0.188	1.33834	MD1	ST3GAL5
0.189	1.60283	MD1	ST3GAL5
0.19	1.229	MD1	ST3GAL5
0.191	1.66604	MD1	ST3GAL5
0.192	1.70386	MD1	ST3GAL5
0.193	1.51706	MD1	ST3GAL5
0.194	1.13347	MD1	ST3GAL5
0.195	1.1852	MD1	ST3GAL5
0.196	1.07201	MD1	ST3GAL5
0.197	0.828945	MD1	ST3GAL5
0.198	1.37107	MD1	ST3GAL5
0.199	1.58847	MD1	ST3GAL5
0.2	1.44994	MD1	ST3GAL5
0.201	1.80562	MD1	ST3GAL5
0.202	2.51543	MD1	ST3GAL5
0.203	1.41612	MD1	ST3GAL5
0.204	2.1955	MD1	ST3GAL5
0.205	2.28022	MD1	ST3GAL5
0.206	2.25217	MD1	ST3GAL5
0.207	1.9884	MD1	ST3GAL5
0.208	2.14194	MD1	ST3GAL5
0.209	1.99053	MD1	ST3GAL5
0.21	1.378	MD1	ST3GAL5
0.211	1.78608	MD1	ST3GAL5
0.212	1.83644	MD1	ST3GAL5
0.213	2.14191	MD1	ST3GAL5
0.214	2.05528	MD1	ST3GAL5
0.215	1.67871	MD1	ST3GAL5
0.216	1.71701	MD1	ST3GAL5
0.217	2.15218	MD1	ST3GAL5
0.218	2.71212	MD1	ST3GAL5
0.219	2.04612	MD1	ST3GAL5
0.22	2.09046	MD1	ST3GAL5
0.221	2.02673	MD1	ST3GAL5
0.222	2.58059	MD1	ST3GAL5
0.223	2.92366	MD1	ST3GAL5
0.224	3.06736	MD1	ST3GAL5
0.225	3.08546	MD1	ST3GAL5
0.226	3.05639	MD1	ST3GAL5
0.227	2.27021	MD1	ST3GAL5
0.228	2.39235	MD1	ST3GAL5
0.229	2.61493	MD1	ST3GAL5
0.23	2.26404	MD1	ST3GAL5
0.231	2.28528	MD1	ST3GAL5
0.232	2.43753	MD1	ST3GAL5
0.233	2.26701	MD1	ST3GAL5
0.234	2.8038	MD1	ST3GAL5
0.235	2.91735	MD1	ST3GAL5
0.236	2.74723	MD1	ST3GAL5
0.237	2.92714	MD1	ST3GAL5
0.238	2.54952	MD1	ST3GAL5
0.239	3.11531	MD1	ST3GAL5
0.24	2.30978	MD1	ST3GAL5
0.241	2.18552	MD1	ST3GAL5
0.242	2.02611	MD1	ST3GAL5
0.243	2.42897	MD1	ST3GAL5
0.244	2.68515	MD1	ST3GAL5
0.245	2.61479	MD1	ST3GAL5
0.246	2.64356	MD1	ST3GAL5
0.247	1.9936	MD1	ST3GAL5
0.248	2.70341	MD1	ST3GAL5
0.249	2.36069	MD1	ST3GAL5
0.25	2.45817	MD1	ST3GAL5
0.251	1.82132	MD1	ST3GAL5
0.252	1.70648	MD1	ST3GAL5
0.253	1.94431	MD1	ST3GAL5
0.254	1.99226	MD1	ST3GAL5
0.255	1.80209	MD1	ST3GAL5
0.256	1.80868	MD1	ST3GAL5
0.257	1.69373	MD1	ST3GAL5
0.258	1.68596	MD1	ST3GAL5
0.259	1.74993	MD1	ST3GAL5
0.26	1.57012	MD1	ST3GAL5
0.261	2.31769	MD1	ST3GAL5
0.262	2.27838	MD1	ST3GAL5
0.263	2.70335	MD1	ST3GAL5
0.264	3.00129	MD1	ST3GAL5
0.265	3.00189	MD1	ST3GAL5
0.266	2.9884	MD1	ST3GAL5
0.267	2.52541	MD1	ST3GAL5
0.268	2.55044	MD1	ST3GAL5
0.269	2.61556	MD1	ST3GAL5
0.27	2.17089	MD1	ST3GAL5
0.271	1.84118	MD1	ST3GAL5
0.272	2.04179	MD1	ST3GAL5
0.273	2.17708	MD1	ST3GAL5
0.274	2.38543	MD1	ST3GAL5
0.275	2.08358	MD1	ST3GAL5
0.276	2.22431	MD1	ST3GAL5
0.277	2.52127	MD1	ST3GAL5
0.278	2.90011	MD1	ST3GAL5
0.279	2.26923	MD1	ST3GAL5
0.28	2.50408	MD1	ST3GAL5
0.281	2.61307	MD1	ST3GAL5
0.282	2.19126	MD1	ST3GAL5
0.283	2.42944	MD1	ST3GAL5
0.284	1.90498	MD1	ST3GAL5
0.285	1.12167	MD1	ST3GAL5
0.286	1.46743	MD1	ST3GAL5
0.287	1.72304	MD1	ST3GAL5
0.288	1.3721	MD1	ST3GAL5
0.289	1.41267	MD1	ST3GAL5
0.29	1.30023	MD1	ST3GAL5
0.291	0.658441	MD1	ST3GAL5
0.292	0.910339	MD1	ST3GAL5
0.293	0.662172	MD1	ST3GAL5
0.294	0.505488	MD1	ST3GAL5
0.295	0.474195	MD1	ST3GAL5
0.296	0.497027	MD1	ST3GAL5
0.297	0.762959	MD1	ST3GAL5
0.298	0.505428	MD1	ST3GAL5
0.299	0.706155	MD1	ST3GAL5
0.3	0.79805	MD1	ST3GAL5
0.301	0.479163	MD1	ST3GAL5
0.302	0.484819	MD1	ST3GAL5
0.303	0.614612	MD1	ST3GAL5
0.304	0.771076	MD1	ST3GAL5
0.305	0.827768	MD1	ST3GAL5
0.306	0.923249	MD1	ST3GAL5
0.307	0.807684	MD1	ST3GAL5
0.308	0.505398	MD1	ST3GAL5
0.309	0.502979	MD1	ST3GAL5
0.31	0.509119	MD1	ST3GAL5
0.311	0.468248	MD1	ST3GAL5
0.312	0.445798	MD1	ST3GAL5
0.313	0.485285	MD1	ST3GAL5
0.314	0.484806	MD1	ST3GAL5
0.315	0.485277	MD1	ST3GAL5
0.316	0.475783	MD1	ST3GAL5
0.317	0.488721	MD1	ST3GAL5
0.318	0.64432	MD1	ST3GAL5
0.319	0.462854	MD1	ST3GAL5
0.32	0.491152	MD1	ST3GAL5
0.321	0.437857	MD1	ST3GAL5
0.322	0.462861	MD1	ST3GAL5
0.323	0.440376	MD1	ST3GAL5
0.324	0.479457	MD1	ST3GAL5
0.325	0.478119	MD1	ST3GAL5
0.326	0.480362	MD1	ST3GAL5
0.327	0.549674	MD1	ST3GAL5
0.328	0.488781	MD1	ST3GAL5
0.329	0.879897	MD1	ST3GAL5
0.33	0.754141	MD1	ST3GAL5
0.331	0.471091	MD1	ST3GAL5
0.332	0.648135	MD1	ST3GAL5
0.333	0.598084	MD1	ST3GAL5
0.334	0.494615	MD1	ST3GAL5
0.335	0.49843	MD1	ST3GAL5
0.336	0.455708	MD1	ST3GAL5
0.337	0.473552	MD1	ST3GAL5
0.338	0.504964	MD1	ST3GAL5
0.339	0.461813	MD1	ST3GAL5
0.34	0.470471	MD1	ST3GAL5
0.341	0.445116	MD1	ST3GAL5
0.342	0.430547	MD1	ST3GAL5
0.343	0.489988	MD1	ST3GAL5
0.344	0.456983	MD1	ST3GAL5
0.345	0.430605	MD1	ST3GAL5
0.346	0.444554	MD1	ST3GAL5
0.347	0.46369	MD1	ST3GAL5
0.348	0.47611	MD1	ST3GAL5
0.349	0.462092	MD1	ST3GAL5
0.35	0.435433	MD1	ST3GAL5
0.351	0.435754	MD1	ST3GAL5
0.352	0.460338	MD1	ST3GAL5
0.353	0.477132	MD1	ST3GAL5
0.354	0.464309	MD1	ST3GAL5
0.355	0.450334	MD1	ST3GAL5
0.356	0.468548	MD1	ST3GAL5
0.357	0.466134	MD1	ST3GAL5
0.358	0.457609	MD1	ST3GAL5
0.359	0.477271	MD1	ST3GAL5
0.36	0.471393	MD1	ST3GAL5
0.361	0.442499	MD1	ST3GAL5
0.362	0.449584	MD1	ST3GAL5
0.363	0.455632	MD1	ST3GAL5
0.364	0.439829	MD1	ST3GAL5
0.365	0.458329	MD1	ST3GAL5
0.366	0.419915	MD1	ST3GAL5
0.367	0.408293	MD1	ST3GAL5
0.368	0.438971	MD1	ST3GAL5
0.369	0.437248	MD1	ST3GAL5
0.37	0.411618	MD1	ST3GAL5
0.371	0.436729	MD1	ST3GAL5
0.372	0.471631	MD1	ST3GAL5
0.373	0.43222	MD1	ST3GAL5
0.374	0.471721	MD1	ST3GAL5
0.375	0.474879	MD1	ST3GAL5
0.376	0.435481	MD1	ST3GAL5
0.377	0.483963	MD1	ST3GAL5
0.378	0.430418	MD1	ST3GAL5
0.379	0.431445	MD1	ST3GAL5
0.38	0.486521	MD1	ST3GAL5
0.381	0.501256	MD1	ST3GAL5
0.382	0.434144	MD1	ST3GAL5
0.383	0.472792	MD1	ST3GAL5
0.384	0.455271	MD1	ST3GAL5
0.385	0.484384	MD1	ST3GAL5
0.386	0.452005	MD1	ST3GAL5
0.387	0.464605	MD1	ST3GAL5
0.388	0.462608	MD1	ST3GAL5
0.389	0.432515	MD1	ST3GAL5
0.39	0.435139	MD1	ST3GAL5
0.391	0.491415	MD1	ST3GAL5
0.392	0.436608	MD1	ST3GAL5
0.393	0.439838	MD1	ST3GAL5
0.394	0.420286	MD1	ST3GAL5
0.395	0.470357	MD1	ST3GAL5
0.396	0.447977	MD1	ST3GAL5
0.397	0.481595	MD1	ST3GAL5
0.398	0.445347	MD1	ST3GAL5
0.399	0.474852	MD1	ST3GAL5
0.4	0.48425	MD1	ST3GAL5
0.401	0.475053	MD1	ST3GAL5
0.402	0.460865	MD1	ST3GAL5
0.403	0.432007	MD1	ST3GAL5
0.404	0.444615	MD1	ST3GAL5
0.405	0.46501	MD1	ST3GAL5
0.406	0.457303	MD1	ST3GAL5
0.407	0.423957	MD1	ST3GAL5
0.408	0.446402	MD1	ST3GAL5
0.409	0.431376	MD1	ST3GAL5
0.41	0.469711	MD1	ST3GAL5
0.411	0.462545	MD1	ST3GAL5
0.412	0.414464	MD1	ST3GAL5
0.413	0.446262	MD1	ST3GAL5
0.414	0.432221	MD1	ST3GAL5
0.415	0.418023	MD1	ST3GAL5
0.416	0.436235	MD1	ST3GAL5
0.417	0.412964	MD1	ST3GAL5
0.418	0.458663	MD1	ST3GAL5
0.419	0.437744	MD1	ST3GAL5
0.42	0.471443	MD1	ST3GAL5
0.421	0.429325	MD1	ST3GAL5
0.422	0.432126	MD1	ST3GAL5
0.423	0.429731	MD1	ST3GAL5
0.424	0.446173	MD1	ST3GAL5
0.425	0.450514	MD1	ST3GAL5
0.426	0.431607	MD1	ST3GAL5
0.427	0.440866	MD1	ST3GAL5
0.428	0.504551	MD1	ST3GAL5
0.429	0.469548	MD1	ST3GAL5
0.43	0.456864	MD1	ST3GAL5
0.431	0.433758	MD1	ST3GAL5
0.432	0.486566	MD1	ST3GAL5
0.433	0.445107	MD1	ST3GAL5
0.434	0.475027	MD1	ST3GAL5
0.435	0.441222	MD1	ST3GAL5
0.436	0.430147	MD1	ST3GAL5
0.437	0.449222	MD1	ST3GAL5
0.438	0.435374	MD1	ST3GAL5
0.439	0.460949	MD1	ST3GAL5
0.44	0.468689	MD1	ST3GAL5
0.441	0.468692	MD1	ST3GAL5
0.442	0.483739	MD1	ST3GAL5
0.443	0.462272	MD1	ST3GAL5
0.444	0.435445	MD1	ST3GAL5
0.445	0.450915	MD1	ST3GAL5
0.446	0.438685	MD1	ST3GAL5
0.447	0.469958	MD1	ST3GAL5
0.448	0.432351	MD1	ST3GAL5
0.449	0.428577	MD1	ST3GAL5
0.45	0.437546	MD1	ST3GAL5
0.451	0.44833	MD1	ST3GAL5
0.452	0.443861	MD1	ST3GAL5
0.453	0.421816	MD1	ST3GAL5
0.454	0.455135	MD1	ST3GAL5
0.455	0.450096	MD1	ST3GAL5
0.456	0.439086	MD1	ST3GAL5
0.457	0.454686	MD1	ST3GAL5
0.458	0.455634	MD1	ST3GAL5
0.459	0.444959	MD1	ST3GAL5
0.46	0.438255	MD1	ST3GAL5
0.461	0.475555	MD1	ST3GAL5
0.462	0.452027	MD1	ST3GAL5
0.463	0.45626	MD1	ST3GAL5
0.464	0.440716	MD1	ST3GAL5
0.465	0.442685	MD1	ST3GAL5
0.466	0.469777	MD1	ST3GAL5
0.467	0.43191	MD1	ST3GAL5
0.468	0.426958	MD1	ST3GAL5
0.469	0.457561	MD1	ST3GAL5
0.47	0.466311	MD1	ST3GAL5
0.471	0.443769	MD1	ST3GAL5
0.472	0.428949	MD1	ST3GAL5
0.473	0.450105	MD1	ST3GAL5
0.474	0.453978	MD1	ST3GAL5
0.475	0.457985	MD1	ST3GAL5
0.476	0.42167	MD1	ST3GAL5
0.477	0.42206	MD1	ST3GAL5
0.478	0.433007	MD1	ST3GAL5
0.479	0.470799	MD1	ST3GAL5
0.48	0.484848	MD1	ST3GAL5
0.481	0.435217	MD1	ST3GAL5
0.482	0.425445	MD1	ST3GAL5
0.483	0.460605	MD1	ST3GAL5
0.484	0.433305	MD1	ST3GAL5
0.485	0.414037	MD1	ST3GAL5
0.486	0.449787	MD1	ST3GAL5
0.487	0.468793	MD1	ST3GAL5
0.488	0.434047	MD1	ST3GAL5
0.489	0.442759	MD1	ST3GAL5
0.49	0.451751	MD1	ST3GAL5
0.491	0.40172	MD1	ST3GAL5
0.492	0.447971	MD1	ST3GAL5
0.493	0.45508	MD1	ST3GAL5
0.494	0.464952	MD1	ST3GAL5
0.495	0.457662	MD1	ST3GAL5
0.496	0.462479	MD1	ST3GAL5
0.497	0.462498	MD1	ST3GAL5
0.498	0.462309	MD1	ST3GAL5
0.499	0.478936	MD1	ST3GAL5
0.5	0.449199	MD1	ST3GAL5
0.501	0.46874	MD1	ST3GAL5
0.502	0.432816	MD1	ST3GAL5
0.503	0.452753	MD1	ST3GAL5
0.504	0.424892	MD1	ST3GAL5
0.505	0.474217	MD1	ST3GAL5
0.506	0.465786	MD1	ST3GAL5
0.507	0.440614	MD1	ST3GAL5
0.508	0.460936	MD1	ST3GAL5
0.509	0.450639	MD1	ST3GAL5
0.51	0.463627	MD1	ST3GAL5
0.511	0.442443	MD1	ST3GAL5
0.512	0.425014	MD1	ST3GAL5
0.513	0.435387	MD1	ST3GAL5
0.514	0.473056	MD1	ST3GAL5
0.515	0.450464	MD1	ST3GAL5
0.516	0.449584	MD1	ST3GAL5
0.517	0.432587	MD1	ST3GAL5
0.518	0.417864	MD1	ST3GAL5
0.519	0.438676	MD1	ST3GAL5
0.52	0.457789	MD1	ST3GAL5
0.521	0.462813	MD1	ST3GAL5
0.522	0.437539	MD1	ST3GAL5
0.523	0.447235	MD1	ST3GAL5
0.524	0.463227	MD1	ST3GAL5
0.525	0.44626	MD1	ST3GAL5
0.526	0.426088	MD1	ST3GAL5
0.527	0.458243	MD1	ST3GAL5
0.528	0.430933	MD1	ST3GAL5
0.529	0.456224	MD1	ST3GAL5
0.53	0.460103	MD1	ST3GAL5
0.531	0.463781	MD1	ST3GAL5
0.532	0.427192	MD1	ST3GAL5
0.533	0.476808	MD1	ST3GAL5
0.534	0.470968	MD1	ST3GAL5
0.535	0.417358	MD1	ST3GAL5
0.536	0.425486	MD1	ST3GAL5
0.537	0.46747	MD1	ST3GAL5
0.538	0.452328	MD1	ST3GAL5
0.539	0.438216	MD1	ST3GAL5
0.54	0.453438	MD1	ST3GAL5
0.541	0.469961	MD1	ST3GAL5
0.542	0.474668	MD1	ST3GAL5
0.543	0.425579	MD1	ST3GAL5
0.544	0.43284	MD1	ST3GAL5
0.545	0.442348	MD1	ST3GAL5
0.546	0.469126	MD1	ST3GAL5
0.547	0.451177	MD1	ST3GAL5
0.548	0.434977	MD1	ST3GAL5
0.549	0.483786	MD1	ST3GAL5
0.55	0.441239	MD1	ST3GAL5
0.551	0.445594	MD1	ST3GAL5
0.552	0.434816	MD1	ST3GAL5
0.553	0.425219	MD1	ST3GAL5
0.554	0.451511	MD1	ST3GAL5
0.555	0.424434	MD1	ST3GAL5
0.556	0.443989	MD1	ST3GAL5
0.557	0.458601	MD1	ST3GAL5
0.558	0.478244	MD1	ST3GAL5
0.559	0.44187	MD1	ST3GAL5
0.56	0.430621	MD1	ST3GAL5
0.561	0.448128	MD1	ST3GAL5
0.562	0.432975	MD1	ST3GAL5
0.563	0.430731	MD1	ST3GAL5
0.564	0.438815	MD1	ST3GAL5
0.565	0.470804	MD1	ST3GAL5
0.566	0.438579	MD1	ST3GAL5
0.567	0.48003	MD1	ST3GAL5
0.568	0.436413	MD1	ST3GAL5
0.569	0.477241	MD1	ST3GAL5
0.57	0.484237	MD1	ST3GAL5
0.571	0.431259	MD1	ST3GAL5
0.572	0.472354	MD1	ST3GAL5
0.573	0.462915	MD1	ST3GAL5
0.574	0.440365	MD1	ST3GAL5
0.575	0.459642	MD1	ST3GAL5
0.576	0.460226	MD1	ST3GAL5
0.577	0.462728	MD1	ST3GAL5
0.578	0.463756	MD1	ST3GAL5
0.579	0.40649	MD1	ST3GAL5
0.58	0.473492	MD1	ST3GAL5
0.581	0.493926	MD1	ST3GAL5
0.582	0.469241	MD1	ST3GAL5
0.583	0.456173	MD1	ST3GAL5
0.584	0.44233	MD1	ST3GAL5
0.585	0.440945	MD1	ST3GAL5
0.586	0.438599	MD1	ST3GAL5
0.587	0.431031	MD1	ST3GAL5
0.588	0.440186	MD1	ST3GAL5
0.589	0.431152	MD1	ST3GAL5
0.59	0.466171	MD1	ST3GAL5
0.591	0.45603	MD1	ST3GAL5
0.592	0.455581	MD1	ST3GAL5
0.593	0.465848	MD1	ST3GAL5
0.594	0.448097	MD1	ST3GAL5
0.595	0.476058	MD1	ST3GAL5
0.596	0.434014	MD1	ST3GAL5
0.597	0.452145	MD1	ST3GAL5
0.598	0.456576	MD1	ST3GAL5
0.599	0.445703	MD1	ST3GAL5
0.6	0.470606	MD1	ST3GAL5
0.601	0.478739	MD1	ST3GAL5
0.602	0.459434	MD1	ST3GAL5
0.603	0.449846	MD1	ST3GAL5
0.604	0.436949	MD1	ST3GAL5
0.605	0.433657	MD1	ST3GAL5
0.606	0.444759	MD1	ST3GAL5
0.607	0.473364	MD1	ST3GAL5
0.608	0.468613	MD1	ST3GAL5
0.609	0.448777	MD1	ST3GAL5
0.61	0.490803	MD1	ST3GAL5
0.611	0.469028	MD1	ST3GAL5
0.612	0.4691	MD1	ST3GAL5
0.613	0.465958	MD1	ST3GAL5
0.614	0.494457	MD1	ST3GAL5
0.615	0.468455	MD1	ST3GAL5
0.616	0.439136	MD1	ST3GAL5
0.617	0.470268	MD1	ST3GAL5
0.618	0.445461	MD1	ST3GAL5
0.619	0.456064	MD1	ST3GAL5
0.62	0.462889	MD1	ST3GAL5
0.621	0.452944	MD1	ST3GAL5
0.622	0.424008	MD1	ST3GAL5
0.623	0.452525	MD1	ST3GAL5
0.624	0.465791	MD1	ST3GAL5
0.625	0.459541	MD1	ST3GAL5
0.626	0.448849	MD1	ST3GAL5
0.627	0.461287	MD1	ST3GAL5
0.628	0.443958	MD1	ST3GAL5
0.629	0.460679	MD1	ST3GAL5
0.63	0.470273	MD1	ST3GAL5
0.631	0.449024	MD1	ST3GAL5
0.632	0.462423	MD1	ST3GAL5
0.633	0.440943	MD1	ST3GAL5
0.634	0.43846	MD1	ST3GAL5
0.635	0.411482	MD1	ST3GAL5
0.636	0.45725	MD1	ST3GAL5
0.637	0.415023	MD1	ST3GAL5
0.638	0.461772	MD1	ST3GAL5
0.639	0.45809	MD1	ST3GAL5
0.64	0.48021	MD1	ST3GAL5
0.641	0.483604	MD1	ST3GAL5
0.642	0.466311	MD1	ST3GAL5
0.643	0.44	MD1	ST3GAL5
0.644	0.462331	MD1	ST3GAL5
0.645	0.468323	MD1	ST3GAL5
0.646	0.450026	MD1	ST3GAL5
0.647	0.446577	MD1	ST3GAL5
0.648	0.490907	MD1	ST3GAL5
0.649	0.455395	MD1	ST3GAL5
0.65	0.487838	MD1	ST3GAL5
0.651	0.451041	MD1	ST3GAL5
0.652	0.464126	MD1	ST3GAL5
0.653	0.463887	MD1	ST3GAL5
0.654	0.43536	MD1	ST3GAL5
0.655	0.446875	MD1	ST3GAL5
0.656	0.46785	MD1	ST3GAL5
0.657	0.433761	MD1	ST3GAL5
0.658	0.442665	MD1	ST3GAL5
0.659	0.468305	MD1	ST3GAL5
0.66	0.466635	MD1	ST3GAL5
0.661	0.43639	MD1	ST3GAL5
0.662	0.436719	MD1	ST3GAL5
0.663	0.442926	MD1	ST3GAL5
0.664	0.449339	MD1	ST3GAL5
0.665	0.44758	MD1	ST3GAL5
0.666	0.460441	MD1	ST3GAL5
0.667	0.435436	MD1	ST3GAL5
0.668	0.466145	MD1	ST3GAL5
0.669	0.454398	MD1	ST3GAL5
0.67	0.466591	MD1	ST3GAL5
0.671	0.45885	MD1	ST3GAL5
0.672	0.46123	MD1	ST3GAL5
0.673	0.450403	MD1	ST3GAL5
0.674	0.455456	MD1	ST3GAL5
0.675	0.470639	MD1	ST3GAL5
0.676	0.487323	MD1	ST3GAL5
0.677	0.458415	MD1	ST3GAL5
0.678	0.433551	MD1	ST3GAL5
0.679	0.455877	MD1	ST3GAL5
0.68	0.456113	MD1	ST3GAL5
0.681	0.460678	MD1	ST3GAL5
0.682	0.460101	MD1	ST3GAL5
0.683	0.461878	MD1	ST3GAL5
0.684	0.454455	MD1	ST3GAL5
0.685	0.428607	MD1	ST3GAL5
0.686	0.451845	MD1	ST3GAL5
0.687	0.436369	MD1	ST3GAL5
0.688	0.476807	MD1	ST3GAL5
0.689	0.466973	MD1	ST3GAL5
0.69	0.411771	MD1	ST3GAL5
0.691	0.443471	MD1	ST3GAL5
0.692	0.433628	MD1	ST3GAL5
0.693	0.481162	MD1	ST3GAL5
0.694	0.450075	MD1	ST3GAL5
0.695	0.427119	MD1	ST3GAL5
0.696	0.463604	MD1	ST3GAL5
0.697	0.499153	MD1	ST3GAL5
0.698	0.471247	MD1	ST3GAL5
0.699	0.432213	MD1	ST3GAL5
0.7	0.453904	MD1	ST3GAL5
0.701	0.442649	MD1	ST3GAL5
0.702	0.455421	MD1	ST3GAL5
0.703	0.439118	MD1	ST3GAL5
0.704	0.458562	MD1	ST3GAL5
0.705	0.442016	MD1	ST3GAL5
0.706	0.423634	MD1	ST3GAL5
0.707	0.433014	MD1	ST3GAL5
0.708	0.459241	MD1	ST3GAL5
0.709	0.438039	MD1	ST3GAL5
0.71	0.425926	MD1	ST3GAL5
0.711	0.403841	MD1	ST3GAL5
0.712	0.422547	MD1	ST3GAL5
0.713	0.420508	MD1	ST3GAL5
0.714	0.461222	MD1	ST3GAL5
0.715	0.437116	MD1	ST3GAL5
0.716	0.416971	MD1	ST3GAL5
0.717	0.436752	MD1	ST3GAL5
0.718	0.459752	MD1	ST3GAL5
0.719	0.426125	MD1	ST3GAL5
0.72	0.439248	MD1	ST3GAL5
0.721	0.464755	MD1	ST3GAL5
0.722	0.460091	MD1	ST3GAL5
0.723	0.464745	MD1	ST3GAL5
0.724	0.468127	MD1	ST3GAL5
0.725	0.432383	MD1	ST3GAL5
0.726	0.43004	MD1	ST3GAL5
0.727	0.457363	MD1	ST3GAL5
0.728	0.428204	MD1	ST3GAL5
0.729	0.447784	MD1	ST3GAL5
0.73	0.42027	MD1	ST3GAL5
0.731	0.445817	MD1	ST3GAL5
0.732	0.412997	MD1	ST3GAL5
0.733	0.468151	MD1	ST3GAL5
0.734	0.433918	MD1	ST3GAL5
0.735	0.481822	MD1	ST3GAL5
0.736	0.424803	MD1	ST3GAL5
0.737	0.434029	MD1	ST3GAL5
0.738	0.475732	MD1	ST3GAL5
0.739	0.442207	MD1	ST3GAL5
0.74	0.455798	MD1	ST3GAL5
0.741	0.481157	MD1	ST3GAL5
0.742	0.45145	MD1	ST3GAL5
0.743	0.461723	MD1	ST3GAL5
0.744	0.418265	MD1	ST3GAL5
0.745	0.441415	MD1	ST3GAL5
0.746	0.484062	MD1	ST3GAL5
0.747	0.4547	MD1	ST3GAL5
0.748	0.441865	MD1	ST3GAL5
0.749	0.429627	MD1	ST3GAL5
0.75	0.441302	MD1	ST3GAL5
0.751	0.429201	MD1	ST3GAL5
0.752	0.466493	MD1	ST3GAL5
0.753	0.456002	MD1	ST3GAL5
0.754	0.452017	MD1	ST3GAL5
0.755	0.461501	MD1	ST3GAL5
0.756	0.451861	MD1	ST3GAL5
0.757	0.461601	MD1	ST3GAL5
0.758	0.439295	MD1	ST3GAL5
0.759	0.450578	MD1	ST3GAL5
0.76	0.453207	MD1	ST3GAL5
0.761	0.45554	MD1	ST3GAL5
0.762	0.455686	MD1	ST3GAL5
0.763	0.432528	MD1	ST3GAL5
0.764	0.437732	MD1	ST3GAL5
0.765	0.399191	MD1	ST3GAL5
0.766	0.430985	MD1	ST3GAL5
0.767	0.463919	MD1	ST3GAL5
0.768	0.436375	MD1	ST3GAL5
0.769	0.45018	MD1	ST3GAL5
0.77	0.460471	MD1	ST3GAL5
0.771	0.436509	MD1	ST3GAL5
0.772	0.433844	MD1	ST3GAL5
0.773	0.455937	MD1	ST3GAL5
0.774	0.459774	MD1	ST3GAL5
0.775	0.448566	MD1	ST3GAL5
0.776	0.46283	MD1	ST3GAL5
0.777	0.44366	MD1	ST3GAL5
0.778	0.432108	MD1	ST3GAL5
0.779	0.461987	MD1	ST3GAL5
0.78	0.415709	MD1	ST3GAL5
0.781	0.432554	MD1	ST3GAL5
0.782	0.464219	MD1	ST3GAL5
0.783	0.450256	MD1	ST3GAL5
0.784	0.446188	MD1	ST3GAL5
0.785	0.431467	MD1	ST3GAL5
0.786	0.433423	MD1	ST3GAL5
0.787	0.429354	MD1	ST3GAL5
0.788	0.453268	MD1	ST3GAL5
0.789	0.451068	MD1	ST3GAL5
0.79	0.439727	MD1	ST3GAL5
0.791	0.45291	MD1	ST3GAL5
0.792	0.437727	MD1	ST3GAL5
0.793	0.443681	MD1	ST3GAL5
0.794	0.454355	MD1	ST3GAL5
0.795	0.466425	MD1	ST3GAL5
0.796	0.463759	MD1	ST3GAL5
0.797	0.430686	MD1	ST3GAL5
0.798	0.464685	MD1	ST3GAL5
0.799	0.455961	MD1	ST3GAL5
0.8	0.424277	MD1	ST3GAL5
0.801	0.463813	MD1	ST3GAL5
0.802	0.466659	MD1	ST3GAL5
0.803	0.424515	MD1	ST3GAL5
0.804	0.421154	MD1	ST3GAL5
0.805	0.456813	MD1	ST3GAL5
0.806	0.453163	MD1	ST3GAL5
0.807	0.444777	MD1	ST3GAL5
0.808	0.439735	MD1	ST3GAL5
0.809	0.464546	MD1	ST3GAL5
0.81	0.428219	MD1	ST3GAL5
0.811	0.445401	MD1	ST3GAL5
0.812	0.450964	MD1	ST3GAL5
0.813	0.435041	MD1	ST3GAL5
0.814	0.45158	MD1	ST3GAL5
0.815	0.454886	MD1	ST3GAL5
0.816	0.448742	MD1	ST3GAL5
0.817	0.405773	MD1	ST3GAL5
0.818	0.451293	MD1	ST3GAL5
0.819	0.436431	MD1	ST3GAL5
0.82	0.466221	MD1	ST3GAL5
0.821	0.446074	MD1	ST3GAL5
0.822	0.486768	MD1	ST3GAL5
0.823	0.428889	MD1	ST3GAL5
0.824	0.446704	MD1	ST3GAL5
0.825	0.440421	MD1	ST3GAL5
0.826	0.429646	MD1	ST3GAL5
0.827	0.431538	MD1	ST3GAL5
0.828	0.448831	MD1	ST3GAL5
0.829	0.447309	MD1	ST3GAL5
0.83	0.450969	MD1	ST3GAL5
0.831	0.435582	MD1	ST3GAL5
0.832	0.427644	MD1	ST3GAL5
0.833	0.459653	MD1	ST3GAL5
0.834	0.446444	MD1	ST3GAL5
0.835	0.430818	MD1	ST3GAL5
0.836	0.4416	MD1	ST3GAL5
0.837	0.408767	MD1	ST3GAL5
0.838	0.452663	MD1	ST3GAL5
0.839	0.453661	MD1	ST3GAL5
0.84	0.474908	MD1	ST3GAL5
0.841	0.43167	MD1	ST3GAL5
0.842	0.469787	MD1	ST3GAL5
0.843	0.461815	MD1	ST3GAL5
0.844	0.420105	MD1	ST3GAL5
0.845	0.437445	MD1	ST3GAL5
0.846	0.450194	MD1	ST3GAL5
0.847	0.462102	MD1	ST3GAL5
0.848	0.442624	MD1	ST3GAL5
0.849	0.448144	MD1	ST3GAL5
0.85	0.455875	MD1	ST3GAL5
0.851	0.432037	MD1	ST3GAL5
0.852	0.44921	MD1	ST3GAL5
0.853	0.441415	MD1	ST3GAL5
0.854	0.448427	MD1	ST3GAL5
0.855	0.442474	MD1	ST3GAL5
0.856	0.441376	MD1	ST3GAL5
0.857	0.455245	MD1	ST3GAL5
0.858	0.427745	MD1	ST3GAL5
0.859	0.454957	MD1	ST3GAL5
0.86	0.452044	MD1	ST3GAL5
0.861	0.455913	MD1	ST3GAL5
0.862	0.467124	MD1	ST3GAL5
0.863	0.475575	MD1	ST3GAL5
0.864	0.441363	MD1	ST3GAL5
0.865	0.408214	MD1	ST3GAL5
0.866	0.440341	MD1	ST3GAL5
0.867	0.462388	MD1	ST3GAL5
0.868	0.434355	MD1	ST3GAL5
0.869	0.460544	MD1	ST3GAL5
0.87	0.430788	MD1	ST3GAL5
0.871	0.470344	MD1	ST3GAL5
0.872	0.471304	MD1	ST3GAL5
0.873	0.467541	MD1	ST3GAL5
0.874	0.44608	MD1	ST3GAL5
0.875	0.425466	MD1	ST3GAL5
0.876	0.451643	MD1	ST3GAL5
0.877	0.465168	MD1	ST3GAL5
0.878	0.433833	MD1	ST3GAL5
0.879	0.423088	MD1	ST3GAL5
0.88	0.466472	MD1	ST3GAL5
0.881	0.436649	MD1	ST3GAL5
0.882	0.441483	MD1	ST3GAL5
0.883	0.432518	MD1	ST3GAL5
0.884	0.478051	MD1	ST3GAL5
0.885	0.488855	MD1	ST3GAL5
0.886	0.462085	MD1	ST3GAL5
0.887	0.485712	MD1	ST3GAL5
0.888	0.450344	MD1	ST3GAL5
0.889	0.430016	MD1	ST3GAL5
0.89	0.422587	MD1	ST3GAL5
0.891	0.435137	MD1	ST3GAL5
0.892	0.46694	MD1	ST3GAL5
0.893	0.439034	MD1	ST3GAL5
0.894	0.452578	MD1	ST3GAL5
0.895	0.42521	MD1	ST3GAL5
0.896	0.452753	MD1	ST3GAL5
0.897	0.462744	MD1	ST3GAL5
0.898	0.454376	MD1	ST3GAL5
0.899	0.46201	MD1	ST3GAL5
0.9	0.446797	MD1	ST3GAL5
0.901	0.466309	MD1	ST3GAL5
0.902	0.438427	MD1	ST3GAL5
0.903	0.448291	MD1	ST3GAL5
0.904	0.443999	MD1	ST3GAL5
0.905	0.452436	MD1	ST3GAL5
0.906	0.458386	MD1	ST3GAL5
0.907	0.464717	MD1	ST3GAL5
0.908	0.446215	MD1	ST3GAL5
0.909	0.487691	MD1	ST3GAL5
0.91	0.482172	MD1	ST3GAL5
0.911	0.453382	MD1	ST3GAL5
0.912	0.492667	MD1	ST3GAL5
0.913	0.44275	MD1	ST3GAL5
0.914	0.463245	MD1	ST3GAL5
0.915	0.449753	MD1	ST3GAL5
0.916	0.396824	MD1	ST3GAL5
0.917	0.437257	MD1	ST3GAL5
0.918	0.462287	MD1	ST3GAL5
0.919	0.438922	MD1	ST3GAL5
0.92	0.424979	MD1	ST3GAL5
0.921	0.446244	MD1	ST3GAL5
0.922	0.424508	MD1	ST3GAL5
0.923	0.465549	MD1	ST3GAL5
0.924	0.454664	MD1	ST3GAL5
0.925	0.414827	MD1	ST3GAL5
0.926	0.461345	MD1	ST3GAL5
0.927	0.45313	MD1	ST3GAL5
0.928	0.461203	MD1	ST3GAL5
0.929	0.438244	MD1	ST3GAL5
0.93	0.461757	MD1	ST3GAL5
0.931	0.40794	MD1	ST3GAL5
0.932	0.462282	MD1	ST3GAL5
0.933	0.466656	MD1	ST3GAL5
0.934	0.450358	MD1	ST3GAL5
0.935	0.439034	MD1	ST3GAL5
0.936	0.445057	MD1	ST3GAL5
0.937	0.439529	MD1	ST3GAL5
0.938	0.453729	MD1	ST3GAL5
0.939	0.442055	MD1	ST3GAL5
0.94	0.417283	MD1	ST3GAL5
0.941	0.458562	MD1	ST3GAL5
0.942	0.432108	MD1	ST3GAL5
0.943	0.414695	MD1	ST3GAL5
0.944	0.439203	MD1	ST3GAL5
0.945	0.460064	MD1	ST3GAL5
0.946	0.469162	MD1	ST3GAL5
0.947	0.424977	MD1	ST3GAL5
0.948	0.436051	MD1	ST3GAL5
0.949	0.443336	MD1	ST3GAL5
0.95	0.43889	MD1	ST3GAL5
0.951	0.476219	MD1	ST3GAL5
0.952	0.447192	MD1	ST3GAL5
0.953	0.45614	MD1	ST3GAL5
0.954	0.422264	MD1	ST3GAL5
0.955	0.444492	MD1	ST3GAL5
0.956	0.448342	MD1	ST3GAL5
0.957	0.437959	MD1	ST3GAL5
0.958	0.470993	MD1	ST3GAL5
0.959	0.452182	MD1	ST3GAL5
0.96	0.483576	MD1	ST3GAL5
0.961	0.448018	MD1	ST3GAL5
0.962	0.451346	MD1	ST3GAL5
0.963	0.464772	MD1	ST3GAL5
0.964	0.466056	MD1	ST3GAL5
0.965	0.462945	MD1	ST3GAL5
0.966	0.424482	MD1	ST3GAL5
0.967	0.490092	MD1	ST3GAL5
0.968	0.467185	MD1	ST3GAL5
0.969	0.454871	MD1	ST3GAL5
0.97	0.445292	MD1	ST3GAL5
0.971	0.423466	MD1	ST3GAL5
0.972	0.431532	MD1	ST3GAL5
0.973	0.425789	MD1	ST3GAL5
0.974	0.419664	MD1	ST3GAL5
0.975	0.462017	MD1	ST3GAL5
0.976	0.454487	MD1	ST3GAL5
0.977	0.436812	MD1	ST3GAL5
0.978	0.43198	MD1	ST3GAL5
0.979	0.452219	MD1	ST3GAL5
0.98	0.461947	MD1	ST3GAL5
0.981	0.445883	MD1	ST3GAL5
0.982	0.488089	MD1	ST3GAL5
0.983	0.458094	MD1	ST3GAL5
0.984	0.457982	MD1	ST3GAL5
0.985	0.458261	MD1	ST3GAL5
0.986	0.447068	MD1	ST3GAL5
0.987	0.43946	MD1	ST3GAL5
0.988	0.427953	MD1	ST3GAL5
0.989	0.463868	MD1	ST3GAL5
0.99	0.455701	MD1	ST3GAL5
0.991	0.413614	MD1	ST3GAL5
0.992	0.447546	MD1	ST3GAL5
0.993	0.432004	MD1	ST3GAL5
0.994	0.454815	MD1	ST3GAL5
0.995	0.458443	MD1	ST3GAL5
0.996	0.450491	MD1	ST3GAL5
0.997	0.467807	MD1	ST3GAL5
0.998	0.4546	MD1	ST3GAL5
0.999	0.432689	MD1	ST3GAL5
1	0.44337	MD1	ST3GAL5
1.001	0.441698	MD1	ST3GAL5
1.002	0.426061	MD1	ST3GAL5
1.003	0.435986	MD1	ST3GAL5
1.004	0.447218	MD1	ST3GAL5
1.005	0.44559	MD1	ST3GAL5
1.006	0.432204	MD1	ST3GAL5
1.007	0.450573	MD1	ST3GAL5
1.008	0.433951	MD1	ST3GAL5
1.009	0.448682	MD1	ST3GAL5
1.01	0.417891	MD1	ST3GAL5
1.011	0.420005	MD1	ST3GAL5
1.012	0.474229	MD1	ST3GAL5
1.013	0.438923	MD1	ST3GAL5
1.014	0.444593	MD1	ST3GAL5
1.015	0.440512	MD1	ST3GAL5
1.016	0.435133	MD1	ST3GAL5
1.017	0.439343	MD1	ST3GAL5
1.018	0.422629	MD1	ST3GAL5
1.019	0.469692	MD1	ST3GAL5
1.02	0.459608	MD1	ST3GAL5
1.021	0.455998	MD1	ST3GAL5
1.022	0.497925	MD1	ST3GAL5
1.023	0.493085	MD1	ST3GAL5
1.024	0.463615	MD1	ST3GAL5
1.025	0.479858	MD1	ST3GAL5
1.026	0.453406	MD1	ST3GAL5
1.027	0.469384	MD1	ST3GAL5
1.028	0.445432	MD1	ST3GAL5
1.029	0.438245	MD1	ST3GAL5
1.03	0.434754	MD1	ST3GAL5
1.031	0.487548	MD1	ST3GAL5
1.032	0.452169	MD1	ST3GAL5
1.033	0.452521	MD1	ST3GAL5
1.034	0.429757	MD1	ST3GAL5
1.035	0.458111	MD1	ST3GAL5
1.036	0.46643	MD1	ST3GAL5
1.037	0.424818	MD1	ST3GAL5
1.038	0.444142	MD1	ST3GAL5
1.039	0.463499	MD1	ST3GAL5
1.04	0.470914	MD1	ST3GAL5
1.041	0.475949	MD1	ST3GAL5
1.042	0.459243	MD1	ST3GAL5
1.043	0.436325	MD1	ST3GAL5
1.044	0.465133	MD1	ST3GAL5
1.045	0.459796	MD1	ST3GAL5
1.046	0.461348	MD1	ST3GAL5
1.047	0.456149	MD1	ST3GAL5
1.048	0.446562	MD1	ST3GAL5
1.049	0.427839	MD1	ST3GAL5
1.05	0.440809	MD1	ST3GAL5
1.051	0.433002	MD1	ST3GAL5
1.052	0.431832	MD1	ST3GAL5
1.053	0.457671	MD1	ST3GAL5
1.054	0.453977	MD1	ST3GAL5
1.055	0.450404	MD1	ST3GAL5
1.056	0.454765	MD1	ST3GAL5
1.057	0.463202	MD1	ST3GAL5
1.058	0.432222	MD1	ST3GAL5
1.059	0.422464	MD1	ST3GAL5
1.06	0.422258	MD1	ST3GAL5
1.061	0.460739	MD1	ST3GAL5
1.062	0.451183	MD1	ST3GAL5
1.063	0.449395	MD1	ST3GAL5
1.064	0.450819	MD1	ST3GAL5
1.065	0.455253	MD1	ST3GAL5
1.066	0.45572	MD1	ST3GAL5
1.067	0.430932	MD1	ST3GAL5
1.068	0.430772	MD1	ST3GAL5
1.069	0.418646	MD1	ST3GAL5
1.07	0.44685	MD1	ST3GAL5
1.071	0.455828	MD1	ST3GAL5
1.072	0.423257	MD1	ST3GAL5
1.073	0.472072	MD1	ST3GAL5
1.074	0.44399	MD1	ST3GAL5
1.075	0.474468	MD1	ST3GAL5
1.076	0.449141	MD1	ST3GAL5
1.077	0.4513	MD1	ST3GAL5
1.078	0.477432	MD1	ST3GAL5
1.079	0.471989	MD1	ST3GAL5
1.08	0.456016	MD1	ST3GAL5
1.081	0.416176	MD1	ST3GAL5
1.082	0.451649	MD1	ST3GAL5
1.083	0.437703	MD1	ST3GAL5
1.084	0.485858	MD1	ST3GAL5
1.085	0.433543	MD1	ST3GAL5
1.086	0.41504	MD1	ST3GAL5
1.087	0.462043	MD1	ST3GAL5
1.088	0.444797	MD1	ST3GAL5
1.089	0.455798	MD1	ST3GAL5
1.09	0.43273	MD1	ST3GAL5
1.091	0.435061	MD1	ST3GAL5
1.092	0.446847	MD1	ST3GAL5
1.093	0.440919	MD1	ST3GAL5
1.094	0.444867	MD1	ST3GAL5
1.095	0.456813	MD1	ST3GAL5
1.096	0.441595	MD1	ST3GAL5
1.097	0.453852	MD1	ST3GAL5
1.098	0.437718	MD1	ST3GAL5
1.099	0.458402	MD1	ST3GAL5
1.1	0.436806	MD1	ST3GAL5
1.101	0.419015	MD1	ST3GAL5
1.102	0.463805	MD1	ST3GAL5
1.103	0.416983	MD1	ST3GAL5
1.104	0.435085	MD1	ST3GAL5
1.105	0.4688	MD1	ST3GAL5
1.106	0.447114	MD1	ST3GAL5
1.107	0.47284	MD1	ST3GAL5
1.108	0.419231	MD1	ST3GAL5
1.109	0.452707	MD1	ST3GAL5
1.11	0.437083	MD1	ST3GAL5
1.111	0.447776	MD1	ST3GAL5
1.112	0.424167	MD1	ST3GAL5
1.113	0.443612	MD1	ST3GAL5
1.114	0.462315	MD1	ST3GAL5
1.115	0.457272	MD1	ST3GAL5
1.116	0.437252	MD1	ST3GAL5
1.117	0.458301	MD1	ST3GAL5
1.118	0.477743	MD1	ST3GAL5
1.119	0.478356	MD1	ST3GAL5
1.12	0.451614	MD1	ST3GAL5
1.121	0.464291	MD1	ST3GAL5
1.122	0.430114	MD1	ST3GAL5
1.123	0.430635	MD1	ST3GAL5
1.124	0.436127	MD1	ST3GAL5
1.125	0.467929	MD1	ST3GAL5
1.126	0.424821	MD1	ST3GAL5
1.127	0.472153	MD1	ST3GAL5
1.128	0.443478	MD1	ST3GAL5
1.129	0.432612	MD1	ST3GAL5
1.13	0.466626	MD1	ST3GAL5
1.131	0.480222	MD1	ST3GAL5
1.132	0.433025	MD1	ST3GAL5
1.133	0.482999	MD1	ST3GAL5
1.134	0.444634	MD1	ST3GAL5
1.135	0.453459	MD1	ST3GAL5
1.136	0.458282	MD1	ST3GAL5
1.137	0.451574	MD1	ST3GAL5
1.138	0.44756	MD1	ST3GAL5
1.139	0.463552	MD1	ST3GAL5
1.14	0.458134	MD1	ST3GAL5
1.141	0.425885	MD1	ST3GAL5
1.142	0.466493	MD1	ST3GAL5
1.143	0.467118	MD1	ST3GAL5
1.144	0.465455	MD1	ST3GAL5
1.145	0.472632	MD1	ST3GAL5
1.146	0.449603	MD1	ST3GAL5
1.147	0.479494	MD1	ST3GAL5
1.148	0.459355	MD1	ST3GAL5
1.149	0.427769	MD1	ST3GAL5
1.15	0.417386	MD1	ST3GAL5
1.151	0.444403	MD1	ST3GAL5
1.152	0.461163	MD1	ST3GAL5
1.153	0.464676	MD1	ST3GAL5
1.154	0.464178	MD1	ST3GAL5
1.155	0.431757	MD1	ST3GAL5
1.156	0.471866	MD1	ST3GAL5
1.157	0.462781	MD1	ST3GAL5
1.158	0.446213	MD1	ST3GAL5
1.159	0.437865	MD1	ST3GAL5
1.16	0.446244	MD1	ST3GAL5
1.161	0.449009	MD1	ST3GAL5
1.162	0.439152	MD1	ST3GAL5
1.163	0.463409	MD1	ST3GAL5
1.164	0.463707	MD1	ST3GAL5
1.165	0.447893	MD1	ST3GAL5
1.166	0.454996	MD1	ST3GAL5
1.167	0.447088	MD1	ST3GAL5
1.168	0.422912	MD1	ST3GAL5
1.169	0.454336	MD1	ST3GAL5
1.17	0.449831	MD1	ST3GAL5
1.171	0.441614	MD1	ST3GAL5
1.172	0.472641	MD1	ST3GAL5
1.173	0.455275	MD1	ST3GAL5
1.174	0.469914	MD1	ST3GAL5
1.175	0.432029	MD1	ST3GAL5
1.176	0.428456	MD1	ST3GAL5
1.177	0.462403	MD1	ST3GAL5
1.178	0.425672	MD1	ST3GAL5
1.179	0.472058	MD1	ST3GAL5
1.18	0.435317	MD1	ST3GAL5
1.181	0.466091	MD1	ST3GAL5
1.182	0.488526	MD1	ST3GAL5
1.183	0.449357	MD1	ST3GAL5
1.184	0.412278	MD1	ST3GAL5
1.185	0.430389	MD1	ST3GAL5
1.186	0.425464	MD1	ST3GAL5
1.187	0.441261	MD1	ST3GAL5
1.188	0.426923	MD1	ST3GAL5
1.189	0.452812	MD1	ST3GAL5
1.19	0.472867	MD1	ST3GAL5
1.191	0.416021	MD1	ST3GAL5
1.192	0.413938	MD1	ST3GAL5
1.193	0.458383	MD1	ST3GAL5
1.194	0.438001	MD1	ST3GAL5
1.195	0.456099	MD1	ST3GAL5
1.196	0.46873	MD1	ST3GAL5
1.197	0.444716	MD1	ST3GAL5
1.198	0.430408	MD1	ST3GAL5
1.199	0.438755	MD1	ST3GAL5
1.2	0.438522	MD1	ST3GAL5
1.201	0.45628	MD1	ST3GAL5
1.202	0.444822	MD1	ST3GAL5
1.203	0.426408	MD1	ST3GAL5
1.204	0.433494	MD1	ST3GAL5
1.205	0.446588	MD1	ST3GAL5
1.206	0.429871	MD1	ST3GAL5
1.207	0.435136	MD1	ST3GAL5
1.208	0.450996	MD1	ST3GAL5
1.209	0.422561	MD1	ST3GAL5
1.21	0.457393	MD1	ST3GAL5
1.211	0.455185	MD1	ST3GAL5
1.212	0.461755	MD1	ST3GAL5
1.213	0.439938	MD1	ST3GAL5
1.214	0.477796	MD1	ST3GAL5
1.215	0.4782	MD1	ST3GAL5
1.216	0.474298	MD1	ST3GAL5
1.217	0.469712	MD1	ST3GAL5
1.218	0.456718	MD1	ST3GAL5
1.219	0.433725	MD1	ST3GAL5
1.22	0.479735	MD1	ST3GAL5
1.221	0.424793	MD1	ST3GAL5
1.222	0.487106	MD1	ST3GAL5
1.223	0.455262	MD1	ST3GAL5
1.224	0.415315	MD1	ST3GAL5
1.225	0.435866	MD1	ST3GAL5
1.226	0.459251	MD1	ST3GAL5
1.227	0.469671	MD1	ST3GAL5
1.228	0.443136	MD1	ST3GAL5
1.229	0.455198	MD1	ST3GAL5
1.23	0.445432	MD1	ST3GAL5
1.231	0.440084	MD1	ST3GAL5
1.232	0.440313	MD1	ST3GAL5
1.233	0.423951	MD1	ST3GAL5
1.234	0.476672	MD1	ST3GAL5
1.235	0.433091	MD1	ST3GAL5
1.236	0.447678	MD1	ST3GAL5
1.237	0.440052	MD1	ST3GAL5
1.238	0.472408	MD1	ST3GAL5
1.239	0.440426	MD1	ST3GAL5
1.24	0.447847	MD1	ST3GAL5
1.241	0.44846	MD1	ST3GAL5
1.242	0.423029	MD1	ST3GAL5
1.243	0.45111	MD1	ST3GAL5
1.244	0.445608	MD1	ST3GAL5
1.245	0.451535	MD1	ST3GAL5
1.246	0.446773	MD1	ST3GAL5
1.247	0.418832	MD1	ST3GAL5
1.248	0.442021	MD1	ST3GAL5
1.249	0.442046	MD1	ST3GAL5
1.25	0.43578	MD1	ST3GAL5
1.251	0.467185	MD1	ST3GAL5
1.252	0.429742	MD1	ST3GAL5
1.253	0.444258	MD1	ST3GAL5
1.254	0.433517	MD1	ST3GAL5
1.255	0.457566	MD1	ST3GAL5
1.256	0.445641	MD1	ST3GAL5
1.257	0.448362	MD1	ST3GAL5
1.258	0.468261	MD1	ST3GAL5
1.259	0.424484	MD1	ST3GAL5
1.26	0.427598	MD1	ST3GAL5
1.261	0.448752	MD1	ST3GAL5
1.262	0.44275	MD1	ST3GAL5
1.263	0.418235	MD1	ST3GAL5
1.264	0.448742	MD1	ST3GAL5
1.265	0.442545	MD1	ST3GAL5
1.266	0.481141	MD1	ST3GAL5
1.267	0.436435	MD1	ST3GAL5
1.268	0.464075	MD1	ST3GAL5
1.269	0.429665	MD1	ST3GAL5
1.27	0.452391	MD1	ST3GAL5
1.271	0.414751	MD1	ST3GAL5
1.272	0.446376	MD1	ST3GAL5
1.273	0.433602	MD1	ST3GAL5
1.274	0.448931	MD1	ST3GAL5
1.275	0.419385	MD1	ST3GAL5
1.276	0.414906	MD1	ST3GAL5
1.277	0.429342	MD1	ST3GAL5
1.278	0.447442	MD1	ST3GAL5
1.279	0.426405	MD1	ST3GAL5
1.28	0.469208	MD1	ST3GAL5
1.281	0.439965	MD1	ST3GAL5
1.282	0.447332	MD1	ST3GAL5
1.283	0.419471	MD1	ST3GAL5
1.284	0.422844	MD1	ST3GAL5
1.285	0.435622	MD1	ST3GAL5
1.286	0.441311	MD1	ST3GAL5
1.287	0.436401	MD1	ST3GAL5
1.288	0.42303	MD1	ST3GAL5
1.289	0.460048	MD1	ST3GAL5
1.29	0.436378	MD1	ST3GAL5
1.291	0.4427	MD1	ST3GAL5
1.292	0.461751	MD1	ST3GAL5
1.293	0.450173	MD1	ST3GAL5
1.294	0.429072	MD1	ST3GAL5
1.295	0.453849	MD1	ST3GAL5
1.296	0.411691	MD1	ST3GAL5
1.297	0.454327	MD1	ST3GAL5
1.298	0.425696	MD1	ST3GAL5
1.299	0.468211	MD1	ST3GAL5
1.3	0.448271	MD1	ST3GAL5
1.301	0.439698	MD1	ST3GAL5
1.302	0.433822	MD1	ST3GAL5
1.303	0.453801	MD1	ST3GAL5
1.304	0.43125	MD1	ST3GAL5
1.305	0.444414	MD1	ST3GAL5
1.306	0.469966	MD1	ST3GAL5
1.307	0.430425	MD1	ST3GAL5
1.308	0.445797	MD1	ST3GAL5
1.309	0.444876	MD1	ST3GAL5
1.31	0.462916	MD1	ST3GAL5
1.311	0.438785	MD1	ST3GAL5
1.312	0.426036	MD1	ST3GAL5
1.313	0.44697	MD1	ST3GAL5
1.314	0.437381	MD1	ST3GAL5
1.315	0.428538	MD1	ST3GAL5
1.316	0.448267	MD1	ST3GAL5
1.317	0.442755	MD1	ST3GAL5
1.318	0.43186	MD1	ST3GAL5
1.319	0.450561	MD1	ST3GAL5
1.32	0.428081	MD1	ST3GAL5
1.321	0.416721	MD1	ST3GAL5
1.322	0.448626	MD1	ST3GAL5
1.323	0.446641	MD1	ST3GAL5
1.324	0.453757	MD1	ST3GAL5
1.325	0.463663	MD1	ST3GAL5
1.326	0.463445	MD1	ST3GAL5
1.327	0.42691	MD1	ST3GAL5
1.328	0.411601	MD1	ST3GAL5
1.329	0.452563	MD1	ST3GAL5
1.33	0.454195	MD1	ST3GAL5
1.331	0.424916	MD1	ST3GAL5
1.332	0.396895	MD1	ST3GAL5
1.333	0.449729	MD1	ST3GAL5
1.334	0.460707	MD1	ST3GAL5
1.335	0.462359	MD1	ST3GAL5
1.336	0.474632	MD1	ST3GAL5
1.337	0.450397	MD1	ST3GAL5
1.338	0.451693	MD1	ST3GAL5
1.339	0.447922	MD1	ST3GAL5
1.34	0.449542	MD1	ST3GAL5
1.341	0.424443	MD1	ST3GAL5
1.342	0.450171	MD1	ST3GAL5
1.343	0.431266	MD1	ST3GAL5
1.344	0.440108	MD1	ST3GAL5
1.345	0.419796	MD1	ST3GAL5
1.346	0.477605	MD1	ST3GAL5
1.347	0.418913	MD1	ST3GAL5
1.348	0.430193	MD1	ST3GAL5
1.349	0.446284	MD1	ST3GAL5
1.35	0.48635	MD1	ST3GAL5
1.351	0.446577	MD1	ST3GAL5
1.352	0.456799	MD1	ST3GAL5
1.353	0.435617	MD1	ST3GAL5
1.354	0.447057	MD1	ST3GAL5
1.355	0.453916	MD1	ST3GAL5
1.356	0.424152	MD1	ST3GAL5
1.357	0.435128	MD1	ST3GAL5
1.358	0.43354	MD1	ST3GAL5
1.359	0.43165	MD1	ST3GAL5
1.36	0.458459	MD1	ST3GAL5
1.361	0.438166	MD1	ST3GAL5
1.362	0.462117	MD1	ST3GAL5
1.363	0.436436	MD1	ST3GAL5
1.364	0.452449	MD1	ST3GAL5
1.365	0.446324	MD1	ST3GAL5
1.366	0.442513	MD1	ST3GAL5
1.367	0.479072	MD1	ST3GAL5
1.368	0.495125	MD1	ST3GAL5
1.369	0.47693	MD1	ST3GAL5
1.37	0.47844	MD1	ST3GAL5
1.371	0.445517	MD1	ST3GAL5
1.372	0.459366	MD1	ST3GAL5
1.373	0.443853	MD1	ST3GAL5
1.374	0.447298	MD1	ST3GAL5
1.375	0.452459	MD1	ST3GAL5
1.376	0.432032	MD1	ST3GAL5
1.377	0.426403	MD1	ST3GAL5
1.378	0.471944	MD1	ST3GAL5
1.379	0.467597	MD1	ST3GAL5
1.38	0.421384	MD1	ST3GAL5
1.381	0.462126	MD1	ST3GAL5
1.382	0.480422	MD1	ST3GAL5
1.383	0.486283	MD1	ST3GAL5
1.384	0.445151	MD1	ST3GAL5
1.385	0.473878	MD1	ST3GAL5
1.386	0.471788	MD1	ST3GAL5
1.387	0.468705	MD1	ST3GAL5
1.388	0.434585	MD1	ST3GAL5
1.389	0.44397	MD1	ST3GAL5
1.39	0.444543	MD1	ST3GAL5
1.391	0.44636	MD1	ST3GAL5
1.392	0.44248	MD1	ST3GAL5
1.393	0.468071	MD1	ST3GAL5
1.394	0.452352	MD1	ST3GAL5
1.395	0.456665	MD1	ST3GAL5
1.396	0.414154	MD1	ST3GAL5
1.397	0.412072	MD1	ST3GAL5
1.398	0.443898	MD1	ST3GAL5
1.399	0.436218	MD1	ST3GAL5
1.4	0.452261	MD1	ST3GAL5
1.401	0.455511	MD1	ST3GAL5
1.402	0.438586	MD1	ST3GAL5
1.403	0.450921	MD1	ST3GAL5
1.404	0.446121	MD1	ST3GAL5
1.405	0.440223	MD1	ST3GAL5
1.406	0.460896	MD1	ST3GAL5
1.407	0.46937	MD1	ST3GAL5
1.408	0.466578	MD1	ST3GAL5
1.409	0.452233	MD1	ST3GAL5
1.41	0.47128	MD1	ST3GAL5
1.411	0.434621	MD1	ST3GAL5
1.412	0.443064	MD1	ST3GAL5
1.413	0.470167	MD1	ST3GAL5
1.414	0.466208	MD1	ST3GAL5
1.415	0.441922	MD1	ST3GAL5
1.416	0.442445	MD1	ST3GAL5
1.417	0.463092	MD1	ST3GAL5
1.418	0.417148	MD1	ST3GAL5
1.419	0.441109	MD1	ST3GAL5
1.42	0.417759	MD1	ST3GAL5
1.421	0.439796	MD1	ST3GAL5
1.422	0.44735	MD1	ST3GAL5
1.423	0.437774	MD1	ST3GAL5
1.424	0.463278	MD1	ST3GAL5
1.425	0.421268	MD1	ST3GAL5
1.426	0.444959	MD1	ST3GAL5
1.427	0.455602	MD1	ST3GAL5
1.428	0.455974	MD1	ST3GAL5
1.429	0.468492	MD1	ST3GAL5
1.43	0.44244	MD1	ST3GAL5
1.431	0.451478	MD1	ST3GAL5
1.432	0.439482	MD1	ST3GAL5
1.433	0.402599	MD1	ST3GAL5
1.434	0.443669	MD1	ST3GAL5
1.435	0.440916	MD1	ST3GAL5
1.436	0.413916	MD1	ST3GAL5
1.437	0.469974	MD1	ST3GAL5
1.438	0.46199	MD1	ST3GAL5
1.439	0.471437	MD1	ST3GAL5
1.44	0.444576	MD1	ST3GAL5
1.441	0.45378	MD1	ST3GAL5
1.442	0.443195	MD1	ST3GAL5
1.443	0.456018	MD1	ST3GAL5
1.444	0.472513	MD1	ST3GAL5
1.445	0.477788	MD1	ST3GAL5
1.446	0.435838	MD1	ST3GAL5
1.447	0.471008	MD1	ST3GAL5
1.448	0.439593	MD1	ST3GAL5
1.449	0.452843	MD1	ST3GAL5
1.45	0.429124	MD1	ST3GAL5
1.451	0.450039	MD1	ST3GAL5
1.452	0.451981	MD1	ST3GAL5
1.453	0.437002	MD1	ST3GAL5
1.454	0.445497	MD1	ST3GAL5
1.455	0.45256	MD1	ST3GAL5
1.456	0.459863	MD1	ST3GAL5
1.457	0.451458	MD1	ST3GAL5
1.458	0.440086	MD1	ST3GAL5
1.459	0.451996	MD1	ST3GAL5
1.46	0.443797	MD1	ST3GAL5
1.461	0.442118	MD1	ST3GAL5
1.462	0.418856	MD1	ST3GAL5
1.463	0.47732	MD1	ST3GAL5
1.464	0.449625	MD1	ST3GAL5
1.465	0.444335	MD1	ST3GAL5
1.466	0.504192	MD1	ST3GAL5
1.467	0.458734	MD1	ST3GAL5
1.468	0.460445	MD1	ST3GAL5
1.469	0.447272	MD1	ST3GAL5
1.47	0.456068	MD1	ST3GAL5
1.471	0.481052	MD1	ST3GAL5
1.472	0.463663	MD1	ST3GAL5
1.473	0.438066	MD1	ST3GAL5
1.474	0.435188	MD1	ST3GAL5
1.475	0.42588	MD1	ST3GAL5
1.476	0.437364	MD1	ST3GAL5
1.477	0.438714	MD1	ST3GAL5
1.478	0.414288	MD1	ST3GAL5
1.479	0.467124	MD1	ST3GAL5
1.48	0.422806	MD1	ST3GAL5
1.481	0.478567	MD1	ST3GAL5
1.482	0.487923	MD1	ST3GAL5
1.483	0.436012	MD1	ST3GAL5
1.484	0.469484	MD1	ST3GAL5
1.485	0.449572	MD1	ST3GAL5
1.486	0.447456	MD1	ST3GAL5
1.487	0.43896	MD1	ST3GAL5
1.488	0.459674	MD1	ST3GAL5
1.489	0.441335	MD1	ST3GAL5
1.49	0.474033	MD1	ST3GAL5
1.491	0.432229	MD1	ST3GAL5
1.492	0.500659	MD1	ST3GAL5
1.493	0.47123	MD1	ST3GAL5
1.494	0.424276	MD1	ST3GAL5
1.495	0.431076	MD1	ST3GAL5
1.496	0.450668	MD1	ST3GAL5
1.497	0.433581	MD1	ST3GAL5
1.498	0.436462	MD1	ST3GAL5
1.499	0.442215	MD1	ST3GAL5
1.5	0.437337	MD1	ST3GAL5
1.501	0.461462	MD1	ST3GAL5
1.502	0.447186	MD1	ST3GAL5
1.503	0.454589	MD1	ST3GAL5
1.504	0.399016	MD1	ST3GAL5
1.505	0.446885	MD1	ST3GAL5
1.506	0.452568	MD1	ST3GAL5
1.507	0.426726	MD1	ST3GAL5
1.508	0.437669	MD1	ST3GAL5
1.509	0.43985	MD1	ST3GAL5
1.51	0.464874	MD1	ST3GAL5
1.511	0.457706	MD1	ST3GAL5
1.512	0.442479	MD1	ST3GAL5
1.513	0.460269	MD1	ST3GAL5
1.514	0.447678	MD1	ST3GAL5
1.515	0.453945	MD1	ST3GAL5
1.516	0.475143	MD1	ST3GAL5
1.517	0.456876	MD1	ST3GAL5
1.518	0.510733	MD1	ST3GAL5
1.519	0.421411	MD1	ST3GAL5
1.52	0.437801	MD1	ST3GAL5
1.521	0.439797	MD1	ST3GAL5
1.522	0.448302	MD1	ST3GAL5
1.523	0.459822	MD1	ST3GAL5
1.524	0.455316	MD1	ST3GAL5
1.525	0.437246	MD1	ST3GAL5
1.526	0.461922	MD1	ST3GAL5
1.527	0.433083	MD1	ST3GAL5
1.528	0.465341	MD1	ST3GAL5
1.529	0.456406	MD1	ST3GAL5
1.53	0.459811	MD1	ST3GAL5
1.531	0.461805	MD1	ST3GAL5
1.532	0.477723	MD1	ST3GAL5
1.533	0.461612	MD1	ST3GAL5
1.534	0.44782	MD1	ST3GAL5
1.535	0.473174	MD1	ST3GAL5
1.536	0.470059	MD1	ST3GAL5
1.537	0.461939	MD1	ST3GAL5
1.538	0.472252	MD1	ST3GAL5
1.539	0.447209	MD1	ST3GAL5
1.54	0.455643	MD1	ST3GAL5
1.541	0.468547	MD1	ST3GAL5
1.542	0.466164	MD1	ST3GAL5
1.543	0.495743	MD1	ST3GAL5
1.544	0.466201	MD1	ST3GAL5
1.545	0.478974	MD1	ST3GAL5
1.546	0.454305	MD1	ST3GAL5
1.547	0.464787	MD1	ST3GAL5
1.548	0.453894	MD1	ST3GAL5
1.549	0.431537	MD1	ST3GAL5
1.55	0.483809	MD1	ST3GAL5
1.551	0.459599	MD1	ST3GAL5
1.552	0.452494	MD1	ST3GAL5
1.553	0.464969	MD1	ST3GAL5
1.554	0.427839	MD1	ST3GAL5
1.555	0.485193	MD1	ST3GAL5
1.556	0.446598	MD1	ST3GAL5
1.557	0.469721	MD1	ST3GAL5
1.558	0.45899	MD1	ST3GAL5
1.559	0.439618	MD1	ST3GAL5
1.56	0.430199	MD1	ST3GAL5
1.561	0.460803	MD1	ST3GAL5
1.562	0.477147	MD1	ST3GAL5
1.563	0.486235	MD1	ST3GAL5
1.564	0.429515	MD1	ST3GAL5
1.565	0.430862	MD1	ST3GAL5
1.566	0.465438	MD1	ST3GAL5
1.567	0.447782	MD1	ST3GAL5
1.568	0.432691	MD1	ST3GAL5
1.569	0.461673	MD1	ST3GAL5
1.57	0.455973	MD1	ST3GAL5
1.571	0.501182	MD1	ST3GAL5
1.572	0.464054	MD1	ST3GAL5
1.573	0.444843	MD1	ST3GAL5
1.574	0.449571	MD1	ST3GAL5
1.575	0.446873	MD1	ST3GAL5
1.576	0.453708	MD1	ST3GAL5
1.577	0.45956	MD1	ST3GAL5
1.578	0.454135	MD1	ST3GAL5
1.579	0.431601	MD1	ST3GAL5
1.58	0.457068	MD1	ST3GAL5
1.581	0.441184	MD1	ST3GAL5
1.582	0.450977	MD1	ST3GAL5
1.583	0.464868	MD1	ST3GAL5
1.584	0.433465	MD1	ST3GAL5
1.585	0.439291	MD1	ST3GAL5
1.586	0.484437	MD1	ST3GAL5
1.587	0.463954	MD1	ST3GAL5
1.588	0.467333	MD1	ST3GAL5
1.589	0.474477	MD1	ST3GAL5
1.59	0.481603	MD1	ST3GAL5
1.591	0.449784	MD1	ST3GAL5
1.592	0.441174	MD1	ST3GAL5
1.593	0.465483	MD1	ST3GAL5
1.594	0.458871	MD1	ST3GAL5
1.595	0.446263	MD1	ST3GAL5
1.596	0.451983	MD1	ST3GAL5
1.597	0.422846	MD1	ST3GAL5
1.598	0.459775	MD1	ST3GAL5
1.599	0.445368	MD1	ST3GAL5
1.6	0.419016	MD1	ST3GAL5
1.601	0.469367	MD1	ST3GAL5
1.602	0.467998	MD1	ST3GAL5
1.603	0.419793	MD1	ST3GAL5
1.604	0.442927	MD1	ST3GAL5
1.605	0.465578	MD1	ST3GAL5
1.606	0.446137	MD1	ST3GAL5
1.607	0.462425	MD1	ST3GAL5
1.608	0.475445	MD1	ST3GAL5
1.609	0.451435	MD1	ST3GAL5
1.61	0.445138	MD1	ST3GAL5
1.611	0.469828	MD1	ST3GAL5
1.612	0.478718	MD1	ST3GAL5
1.613	0.456334	MD1	ST3GAL5
1.614	0.423306	MD1	ST3GAL5
1.615	0.460607	MD1	ST3GAL5
1.616	0.454607	MD1	ST3GAL5
1.617	0.487225	MD1	ST3GAL5
1.618	0.474537	MD1	ST3GAL5
1.619	0.480793	MD1	ST3GAL5
1.62	0.492449	MD1	ST3GAL5
1.621	0.437175	MD1	ST3GAL5
1.622	0.475865	MD1	ST3GAL5
1.623	0.473539	MD1	ST3GAL5
1.624	0.481237	MD1	ST3GAL5
1.625	0.442552	MD1	ST3GAL5
1.626	0.455281	MD1	ST3GAL5
1.627	0.440002	MD1	ST3GAL5
1.628	0.470385	MD1	ST3GAL5
1.629	0.46503	MD1	ST3GAL5
1.63	0.451906	MD1	ST3GAL5
1.631	0.477839	MD1	ST3GAL5
1.632	0.445964	MD1	ST3GAL5
1.633	0.454965	MD1	ST3GAL5
1.634	0.438855	MD1	ST3GAL5
1.635	0.461476	MD1	ST3GAL5
1.636	0.456913	MD1	ST3GAL5
1.637	0.459298	MD1	ST3GAL5
1.638	0.441343	MD1	ST3GAL5
1.639	0.456202	MD1	ST3GAL5
1.64	0.433196	MD1	ST3GAL5
1.641	0.442095	MD1	ST3GAL5
1.642	0.45009	MD1	ST3GAL5
1.643	0.427812	MD1	ST3GAL5
1.644	0.438751	MD1	ST3GAL5
1.645	0.419433	MD1	ST3GAL5
1.646	0.443678	MD1	ST3GAL5
1.647	0.470912	MD1	ST3GAL5
1.648	0.440509	MD1	ST3GAL5
1.649	0.418301	MD1	ST3GAL5
1.65	0.450914	MD1	ST3GAL5
1.651	0.474358	MD1	ST3GAL5
1.652	0.476372	MD1	ST3GAL5
1.653	0.459762	MD1	ST3GAL5
1.654	0.449177	MD1	ST3GAL5
1.655	0.463384	MD1	ST3GAL5
1.656	0.430939	MD1	ST3GAL5
1.657	0.430352	MD1	ST3GAL5
1.658	0.470329	MD1	ST3GAL5
1.659	0.436023	MD1	ST3GAL5
1.66	0.440474	MD1	ST3GAL5
1.661	0.46159	MD1	ST3GAL5
1.662	0.456159	MD1	ST3GAL5
1.663	0.450196	MD1	ST3GAL5
1.664	0.463352	MD1	ST3GAL5
1.665	0.464224	MD1	ST3GAL5
1.666	0.469337	MD1	ST3GAL5
1.667	0.461965	MD1	ST3GAL5
1.668	0.435185	MD1	ST3GAL5
1.669	0.455745	MD1	ST3GAL5
1.67	0.452767	MD1	ST3GAL5
1.671	0.478355	MD1	ST3GAL5
1.672	0.47072	MD1	ST3GAL5
1.673	0.449986	MD1	ST3GAL5
1.674	0.468966	MD1	ST3GAL5
1.675	0.452947	MD1	ST3GAL5
1.676	0.473788	MD1	ST3GAL5
1.677	0.472756	MD1	ST3GAL5
1.678	0.441854	MD1	ST3GAL5
1.679	0.442159	MD1	ST3GAL5
1.68	0.424262	MD1	ST3GAL5
1.681	0.433779	MD1	ST3GAL5
1.682	0.439088	MD1	ST3GAL5
1.683	0.409007	MD1	ST3GAL5
1.684	0.462877	MD1	ST3GAL5
1.685	0.46346	MD1	ST3GAL5
1.686	0.479139	MD1	ST3GAL5
1.687	0.437905	MD1	ST3GAL5
1.688	0.457111	MD1	ST3GAL5
1.689	0.417924	MD1	ST3GAL5
1.69	0.430994	MD1	ST3GAL5
1.691	0.468092	MD1	ST3GAL5
1.692	0.468252	MD1	ST3GAL5
1.693	0.420747	MD1	ST3GAL5
1.694	0.463658	MD1	ST3GAL5
1.695	0.441036	MD1	ST3GAL5
1.696	0.450502	MD1	ST3GAL5
1.697	0.437476	MD1	ST3GAL5
1.698	0.43435	MD1	ST3GAL5
1.699	0.420762	MD1	ST3GAL5
1.7	0.429595	MD1	ST3GAL5
1.701	0.461081	MD1	ST3GAL5
1.702	0.434713	MD1	ST3GAL5
1.703	0.456226	MD1	ST3GAL5
1.704	0.460201	MD1	ST3GAL5
1.705	0.452162	MD1	ST3GAL5
1.706	0.465401	MD1	ST3GAL5
1.707	0.448277	MD1	ST3GAL5
1.708	0.445828	MD1	ST3GAL5
1.709	0.469519	MD1	ST3GAL5
1.71	0.444218	MD1	ST3GAL5
1.711	0.458618	MD1	ST3GAL5
1.712	0.454021	MD1	ST3GAL5
1.713	0.405536	MD1	ST3GAL5
1.714	0.445645	MD1	ST3GAL5
1.715	0.465123	MD1	ST3GAL5
1.716	0.478408	MD1	ST3GAL5
1.717	0.455087	MD1	ST3GAL5
1.718	0.454846	MD1	ST3GAL5
1.719	0.442178	MD1	ST3GAL5
1.72	0.434265	MD1	ST3GAL5
1.721	0.423309	MD1	ST3GAL5
1.722	0.423095	MD1	ST3GAL5
1.723	0.452031	MD1	ST3GAL5
1.724	0.457376	MD1	ST3GAL5
1.725	0.484408	MD1	ST3GAL5
1.726	0.482892	MD1	ST3GAL5
1.727	0.471905	MD1	ST3GAL5
1.728	0.438789	MD1	ST3GAL5
1.729	0.469241	MD1	ST3GAL5
1.73	0.458346	MD1	ST3GAL5
1.731	0.466654	MD1	ST3GAL5
1.732	0.458984	MD1	ST3GAL5
1.733	0.476862	MD1	ST3GAL5
1.734	0.450124	MD1	ST3GAL5
1.735	0.441146	MD1	ST3GAL5
1.736	0.467043	MD1	ST3GAL5
1.737	0.458235	MD1	ST3GAL5
1.738	0.451435	MD1	ST3GAL5
1.739	0.455389	MD1	ST3GAL5
1.74	0.494167	MD1	ST3GAL5
1.741	0.462668	MD1	ST3GAL5
1.742	0.431001	MD1	ST3GAL5
1.743	0.41249	MD1	ST3GAL5
1.744	0.4128	MD1	ST3GAL5
1.745	0.468475	MD1	ST3GAL5
1.746	0.486264	MD1	ST3GAL5
1.747	0.483104	MD1	ST3GAL5
1.748	0.441036	MD1	ST3GAL5
1.749	0.429623	MD1	ST3GAL5
1.75	0.475753	MD1	ST3GAL5
1.751	0.439783	MD1	ST3GAL5
1.752	0.438932	MD1	ST3GAL5
1.753	0.483145	MD1	ST3GAL5
1.754	0.457083	MD1	ST3GAL5
1.755	0.407608	MD1	ST3GAL5
1.756	0.448918	MD1	ST3GAL5
1.757	0.443921	MD1	ST3GAL5
1.758	0.480931	MD1	ST3GAL5
1.759	0.470445	MD1	ST3GAL5
1.76	0.443899	MD1	ST3GAL5
1.761	0.448117	MD1	ST3GAL5
1.762	0.450715	MD1	ST3GAL5
1.763	0.465043	MD1	ST3GAL5
1.764	0.455367	MD1	ST3GAL5
1.765	0.411973	MD1	ST3GAL5
1.766	0.427897	MD1	ST3GAL5
1.767	0.466673	MD1	ST3GAL5
1.768	0.441565	MD1	ST3GAL5
1.769	0.452329	MD1	ST3GAL5
1.77	0.425623	MD1	ST3GAL5
1.771	0.448313	MD1	ST3GAL5
1.772	0.446477	MD1	ST3GAL5
1.773	0.435357	MD1	ST3GAL5
1.774	0.407793	MD1	ST3GAL5
1.775	0.452308	MD1	ST3GAL5
1.776	0.42573	MD1	ST3GAL5
1.777	0.433795	MD1	ST3GAL5
1.778	0.450869	MD1	ST3GAL5
1.779	0.473108	MD1	ST3GAL5
1.78	0.450289	MD1	ST3GAL5
1.781	0.431902	MD1	ST3GAL5
1.782	0.451152	MD1	ST3GAL5
1.783	0.470366	MD1	ST3GAL5
1.784	0.461523	MD1	ST3GAL5
1.785	0.473683	MD1	ST3GAL5
1.786	0.452759	MD1	ST3GAL5
1.787	0.461388	MD1	ST3GAL5
1.788	0.466519	MD1	ST3GAL5
1.789	0.452051	MD1	ST3GAL5
1.79	0.463465	MD1	ST3GAL5
1.791	0.491687	MD1	ST3GAL5
1.792	0.48918	MD1	ST3GAL5
1.793	0.473175	MD1	ST3GAL5
1.794	0.473951	MD1	ST3GAL5
1.795	0.456567	MD1	ST3GAL5
1.796	0.459479	MD1	ST3GAL5
1.797	0.475229	MD1	ST3GAL5
1.798	0.432418	MD1	ST3GAL5
1.799	0.450966	MD1	ST3GAL5
1.8	0.45526	MD1	ST3GAL5
1.801	0.445318	MD1	ST3GAL5
1.802	0.463699	MD1	ST3GAL5
1.803	0.440709	MD1	ST3GAL5
1.804	0.444562	MD1	ST3GAL5
1.805	0.438958	MD1	ST3GAL5
1.806	0.452772	MD1	ST3GAL5
1.807	0.473927	MD1	ST3GAL5
1.808	0.440077	MD1	ST3GAL5
1.809	0.445547	MD1	ST3GAL5
1.81	0.470021	MD1	ST3GAL5
1.811	0.465394	MD1	ST3GAL5
1.812	0.474167	MD1	ST3GAL5
1.813	0.492519	MD1	ST3GAL5
1.814	0.46006	MD1	ST3GAL5
1.815	0.480976	MD1	ST3GAL5
1.816	0.459471	MD1	ST3GAL5
1.817	0.467696	MD1	ST3GAL5
1.818	0.427175	MD1	ST3GAL5
1.819	0.479826	MD1	ST3GAL5
1.82	0.418569	MD1	ST3GAL5
1.821	0.462915	MD1	ST3GAL5
1.822	0.437527	MD1	ST3GAL5
1.823	0.4669	MD1	ST3GAL5
1.824	0.47484	MD1	ST3GAL5
1.825	0.437082	MD1	ST3GAL5
1.826	0.421601	MD1	ST3GAL5
1.827	0.443588	MD1	ST3GAL5
1.828	0.452617	MD1	ST3GAL5
1.829	0.42805	MD1	ST3GAL5
1.83	0.464898	MD1	ST3GAL5
1.831	0.451913	MD1	ST3GAL5
1.832	0.450843	MD1	ST3GAL5
1.833	0.438024	MD1	ST3GAL5
1.834	0.446015	MD1	ST3GAL5
1.835	0.4677	MD1	ST3GAL5
1.836	0.453507	MD1	ST3GAL5
1.837	0.472775	MD1	ST3GAL5
1.838	0.431538	MD1	ST3GAL5
1.839	0.458085	MD1	ST3GAL5
1.84	0.461062	MD1	ST3GAL5
1.841	0.460585	MD1	ST3GAL5
1.842	0.470697	MD1	ST3GAL5
1.843	0.44499	MD1	ST3GAL5
1.844	0.479799	MD1	ST3GAL5
1.845	0.44046	MD1	ST3GAL5
1.846	0.444181	MD1	ST3GAL5
1.847	0.433613	MD1	ST3GAL5
1.848	0.453278	MD1	ST3GAL5
1.849	0.456502	MD1	ST3GAL5
1.85	0.452023	MD1	ST3GAL5
1.851	0.467924	MD1	ST3GAL5
1.852	0.461807	MD1	ST3GAL5
1.853	0.481067	MD1	ST3GAL5
1.854	0.472324	MD1	ST3GAL5
1.855	0.420976	MD1	ST3GAL5
1.856	0.455158	MD1	ST3GAL5
1.857	0.468019	MD1	ST3GAL5
1.858	0.465379	MD1	ST3GAL5
1.859	0.464699	MD1	ST3GAL5
1.86	0.439879	MD1	ST3GAL5
1.861	0.487985	MD1	ST3GAL5
1.862	0.448367	MD1	ST3GAL5
1.863	0.459986	MD1	ST3GAL5
1.864	0.446751	MD1	ST3GAL5
1.865	0.465164	MD1	ST3GAL5
1.866	0.448514	MD1	ST3GAL5
1.867	0.456016	MD1	ST3GAL5
1.868	0.453564	MD1	ST3GAL5
1.869	0.4561	MD1	ST3GAL5
1.87	0.44022	MD1	ST3GAL5
1.871	0.460256	MD1	ST3GAL5
1.872	0.455887	MD1	ST3GAL5
1.873	0.451146	MD1	ST3GAL5
1.874	0.446675	MD1	ST3GAL5
1.875	0.425516	MD1	ST3GAL5
1.876	0.465608	MD1	ST3GAL5
1.877	0.439248	MD1	ST3GAL5
1.878	0.451968	MD1	ST3GAL5
1.879	0.483716	MD1	ST3GAL5
1.88	0.459669	MD1	ST3GAL5
1.881	0.446448	MD1	ST3GAL5
1.882	0.43572	MD1	ST3GAL5
1.883	0.418427	MD1	ST3GAL5
1.884	0.443873	MD1	ST3GAL5
1.885	0.441284	MD1	ST3GAL5
1.886	0.462679	MD1	ST3GAL5
1.887	0.465076	MD1	ST3GAL5
1.888	0.422828	MD1	ST3GAL5
1.889	0.40217	MD1	ST3GAL5
1.89	0.467591	MD1	ST3GAL5
1.891	0.43264	MD1	ST3GAL5
1.892	0.423246	MD1	ST3GAL5
1.893	0.453364	MD1	ST3GAL5
1.894	0.460103	MD1	ST3GAL5
1.895	0.464875	MD1	ST3GAL5
1.896	0.456342	MD1	ST3GAL5
1.897	0.485727	MD1	ST3GAL5
1.898	0.449978	MD1	ST3GAL5
1.899	0.487695	MD1	ST3GAL5
1.9	0.452885	MD1	ST3GAL5
1.901	0.448725	MD1	ST3GAL5
1.902	0.456917	MD1	ST3GAL5
1.903	0.42246	MD1	ST3GAL5
1.904	0.480843	MD1	ST3GAL5
1.905	0.42746	MD1	ST3GAL5
1.906	0.475593	MD1	ST3GAL5
1.907	0.422329	MD1	ST3GAL5
1.908	0.423912	MD1	ST3GAL5
1.909	0.47403	MD1	ST3GAL5
1.91	0.456022	MD1	ST3GAL5
1.911	0.471398	MD1	ST3GAL5
1.912	0.429189	MD1	ST3GAL5
1.913	0.446455	MD1	ST3GAL5
1.914	0.433903	MD1	ST3GAL5
1.915	0.435082	MD1	ST3GAL5
1.916	0.445307	MD1	ST3GAL5
1.917	0.428779	MD1	ST3GAL5
1.918	0.461222	MD1	ST3GAL5
1.919	0.443951	MD1	ST3GAL5
1.92	0.460581	MD1	ST3GAL5
1.921	0.433509	MD1	ST3GAL5
1.922	0.469857	MD1	ST3GAL5
1.923	0.45926	MD1	ST3GAL5
1.924	0.43548	MD1	ST3GAL5
1.925	0.429732	MD1	ST3GAL5
1.926	0.443966	MD1	ST3GAL5
1.927	0.429802	MD1	ST3GAL5
1.928	0.445318	MD1	ST3GAL5
1.929	0.421369	MD1	ST3GAL5
1.93	0.429369	MD1	ST3GAL5
1.931	0.45476	MD1	ST3GAL5
1.932	0.469585	MD1	ST3GAL5
1.933	0.42641	MD1	ST3GAL5
1.934	0.461341	MD1	ST3GAL5
1.935	0.427564	MD1	ST3GAL5
1.936	0.448028	MD1	ST3GAL5
1.937	0.452127	MD1	ST3GAL5
1.938	0.457286	MD1	ST3GAL5
1.939	0.468579	MD1	ST3GAL5
1.94	0.478304	MD1	ST3GAL5
1.941	0.441631	MD1	ST3GAL5
1.942	0.422391	MD1	ST3GAL5
1.943	0.424921	MD1	ST3GAL5
1.944	0.439459	MD1	ST3GAL5
1.945	0.472313	MD1	ST3GAL5
1.946	0.465925	MD1	ST3GAL5
1.947	0.429473	MD1	ST3GAL5
1.948	0.4824	MD1	ST3GAL5
1.949	0.417705	MD1	ST3GAL5
1.95	0.446468	MD1	ST3GAL5
1.951	0.441852	MD1	ST3GAL5
1.952	0.450638	MD1	ST3GAL5
1.953	0.450346	MD1	ST3GAL5
1.954	0.448062	MD1	ST3GAL5
1.955	0.414592	MD1	ST3GAL5
1.956	0.472952	MD1	ST3GAL5
1.957	0.480337	MD1	ST3GAL5
1.958	0.447837	MD1	ST3GAL5
1.959	0.442645	MD1	ST3GAL5
1.96	0.455357	MD1	ST3GAL5
1.961	0.471834	MD1	ST3GAL5
1.962	0.456438	MD1	ST3GAL5
1.963	0.464707	MD1	ST3GAL5
1.964	0.435989	MD1	ST3GAL5
1.965	0.432382	MD1	ST3GAL5
1.966	0.444277	MD1	ST3GAL5
1.967	0.452637	MD1	ST3GAL5
1.968	0.452905	MD1	ST3GAL5
1.969	0.448436	MD1	ST3GAL5
1.97	0.444421	MD1	ST3GAL5
1.971	0.418435	MD1	ST3GAL5
1.972	0.46999	MD1	ST3GAL5
1.973	0.411891	MD1	ST3GAL5
1.974	0.455543	MD1	ST3GAL5
1.975	0.440111	MD1	ST3GAL5
1.976	0.4806	MD1	ST3GAL5
1.977	0.465456	MD1	ST3GAL5
1.978	0.428224	MD1	ST3GAL5
1.979	0.458044	MD1	ST3GAL5
1.98	0.42479	MD1	ST3GAL5
1.981	0.408091	MD1	ST3GAL5
1.982	0.454239	MD1	ST3GAL5
1.983	0.437265	MD1	ST3GAL5
1.984	0.456752	MD1	ST3GAL5
1.985	0.443898	MD1	ST3GAL5
1.986	0.443954	MD1	ST3GAL5
1.987	0.448798	MD1	ST3GAL5
1.988	0.432717	MD1	ST3GAL5
1.989	0.470899	MD1	ST3GAL5
1.99	0.454987	MD1	ST3GAL5
1.991	0.450234	MD1	ST3GAL5
1.992	0.452242	MD1	ST3GAL5
1.993	0.454634	MD1	ST3GAL5
1.994	0.427296	MD1	ST3GAL5
1.995	0.442498	MD1	ST3GAL5
1.996	0.427672	MD1	ST3GAL5
1.997	0.422316	MD1	ST3GAL5
1.998	0.457102	MD1	ST3GAL5
[truncated: 178,037 more rows]

## Sheet: Fig_S7B
Time	PC Contacts	Repeat
0	44	MD1
1	151	MD1
2	162	MD1
3	131	MD1
4	149	MD1
5	168	MD1
6	163	MD1
7	157	MD1
8	161	MD1
9	171	MD1
10	169	MD1
11	155	MD1
12	172	MD1
13	169	MD1
14	167	MD1
15	184	MD1
16	169	MD1
17	170	MD1
18	172	MD1
19	153	MD1
20	153	MD1
21	177	MD1
22	167	MD1
23	154	MD1
24	165	MD1
25	194	MD1
26	186	MD1
27	162	MD1
28	181	MD1
29	189	MD1
30	159	MD1
31	166	MD1
32	196	MD1
33	201	MD1
34	179	MD1
35	173	MD1
36	190	MD1
37	200	MD1
38	197	MD1
39	166	MD1
40	175	MD1
41	174	MD1
42	177	MD1
43	181	MD1
44	188	MD1
45	168	MD1
46	167	MD1
47	197	MD1
48	180	MD1
49	170	MD1
50	205	MD1
51	192	MD1
52	197	MD1
53	199	MD1
54	184	MD1
55	187	MD1
56	164	MD1
57	207	MD1
58	170	MD1
59	202	MD1
60	183	MD1
61	162	MD1
62	188	MD1
63	188	MD1
64	191	MD1
65	174	MD1
66	172	MD1
67	173	MD1
68	176	MD1
69	211	MD1
70	171	MD1
71	199	MD1
72	207	MD1
73	180	MD1
74	191	MD1
75	198	MD1
76	197	MD1
77	168	MD1
78	154	MD1
79	185	MD1
80	191	MD1
81	178	MD1
82	157	MD1
83	205	MD1
84	203	MD1
85	201	MD1
86	217	MD1
87	157	MD1
88	188	MD1
89	195	MD1
90	182	MD1
91	150	MD1
92	162	MD1
93	159	MD1
94	155	MD1
95	172	MD1
96	181	MD1
97	167	MD1
98	191	MD1
99	206	MD1
100	171	MD1
101	199	MD1
102	176	MD1
103	167	MD1
104	182	MD1
105	164	MD1
106	170	MD1
107	198	MD1
108	185	MD1
109	169	MD1
110	176	MD1
111	205	MD1
112	199	MD1
113	186	MD1
114	177	MD1
115	148	MD1
116	186	MD1
117	212	MD1
118	194	MD1
119	187	MD1
120	198	MD1
121	204	MD1
122	177	MD1
123	190	MD1
124	197	MD1
125	185	MD1
126	165	MD1
127	171	MD1
128	188	MD1
129	182	MD1
130	190	MD1
131	213	MD1
132	215	MD1
133	180	MD1
134	170	MD1
135	155	MD1
136	207	MD1
137	178	MD1
138	170	MD1
139	168	MD1
140	190	MD1
141	183	MD1
142	195	MD1
143	188	MD1
144	205	MD1
145	205	MD1
146	189	MD1
147	172	MD1
148	193	MD1
149	174	MD1
150	184	MD1
151	182	MD1
152	164	MD1
153	213	MD1
154	179	MD1
155	190	MD1
156	184	MD1
157	177	MD1
158	196	MD1
159	187	MD1
160	146	MD1
161	204	MD1
162	170	MD1
163	181	MD1
164	185	MD1
165	171	MD1
166	175	MD1
167	197	MD1
168	193	MD1
169	198	MD1
170	181	MD1
171	175	MD1
172	206	MD1
173	201	MD1
174	201	MD1
175	204	MD1
176	179	MD1
177	180	MD1
178	176	MD1
179	179	MD1
180	182	MD1
181	175	MD1
182	175	MD1
183	161	MD1
184	193	MD1
185	181	MD1
186	176	MD1
187	184	MD1
188	187	MD1
189	166	MD1
190	205	MD1
191	166	MD1
192	180	MD1
193	182	MD1
194	211	MD1
195	186	MD1
196	199	MD1
197	194	MD1
198	211	MD1
199	201	MD1
200	184	MD1
201	198	MD1
202	191	MD1
203	176	MD1
204	170	MD1
205	184	MD1
206	171	MD1
207	200	MD1
208	164	MD1
209	161	MD1
210	184	MD1
211	199	MD1
212	197	MD1
213	156	MD1
214	184	MD1
215	193	MD1
216	163	MD1
217	179	MD1
218	164	MD1
219	193	MD1
220	172	MD1
221	212	MD1
222	182	MD1
223	183	MD1
224	196	MD1
225	173	MD1
226	173	MD1
227	205	MD1
228	228	MD1
229	214	MD1
230	199	MD1
231	172	MD1
232	200	MD1
233	180	MD1
234	203	MD1
235	195	MD1
236	183	MD1
237	205	MD1
238	175	MD1
239	189	MD1
240	153	MD1
241	188	MD1
242	159	MD1
243	191	MD1
244	182	MD1
245	185	MD1
246	188	MD1
247	196	MD1
248	202	MD1
249	177	MD1
250	175	MD1
251	166	MD1
252	156	MD1
253	179	MD1
254	176	MD1
255	156	MD1
256	168	MD1
257	157	MD1
258	181	MD1
259	167	MD1
260	174	MD1
261	174	MD1
262	168	MD1
263	161	MD1
264	210	MD1
265	203	MD1
266	206	MD1
267	181	MD1
268	172	MD1
269	170	MD1
270	175	MD1
271	207	MD1
272	163	MD1
273	185	MD1
274	184	MD1
275	180	MD1
276	167	MD1
277	164	MD1
278	172	MD1
279	153	MD1
280	160	MD1
281	194	MD1
282	174	MD1
283	182	MD1
284	177	MD1
285	201	MD1
286	207	MD1
287	166	MD1
288	180	MD1
289	158	MD1
290	171	MD1
291	180	MD1
292	203	MD1
293	190	MD1
294	174	MD1
295	185	MD1
296	195	MD1
297	165	MD1
298	202	MD1
299	193	MD1
300	197	MD1
301	165	MD1
302	180	MD1
303	186	MD1
304	196	MD1
305	169	MD1
306	170	MD1
307	189	MD1
308	201	MD1
309	186	MD1
310	190	MD1
311	167	MD1
312	198	MD1
313	182	MD1
314	170	MD1
315	186	MD1
316	190	MD1
317	187	MD1
318	180	MD1
319	206	MD1
320	176	MD1
321	164	MD1
322	165	MD1
323	170	MD1
324	193	MD1
325	190	MD1
326	150	MD1
327	185	MD1
328	163	MD1
329	183	MD1
330	179	MD1
331	178	MD1
332	176	MD1
333	157	MD1
334	167	MD1
335	155	MD1
336	188	MD1
337	180	MD1
338	176	MD1
339	183	MD1
340	165	MD1
341	190	MD1
342	174	MD1
343	168	MD1
344	149	MD1
345	166	MD1
346	184	MD1
347	165	MD1
348	195	MD1
349	182	MD1
350	158	MD1
351	178	MD1
352	200	MD1
353	188	MD1
354	189	MD1
355	190	MD1
356	173	MD1
357	190	MD1
358	202	MD1
359	205	MD1
360	187	MD1
361	168	MD1
362	166	MD1
363	159	MD1
364	165	MD1
365	165	MD1
366	159	MD1
367	137	MD1
368	165	MD1
369	135	MD1
370	162	MD1
371	177	MD1
372	178	MD1
373	191	MD1
374	194	MD1
375	183	MD1
376	146	MD1
377	160	MD1
378	178	MD1
379	139	MD1
380	183	MD1
381	178	MD1
382	207	MD1
383	161	MD1
384	159	MD1
385	149	MD1
386	174	MD1
387	144	MD1
388	185	MD1
389	147	MD1
390	155	MD1
391	133	MD1
392	152	MD1
393	174	MD1
394	188	MD1
395	207	MD1
396	181	MD1
397	166	MD1
398	185	MD1
399	193	MD1
400	177	MD1
401	207	MD1
402	186	MD1
403	176	MD1
404	186	MD1
405	173	MD1
406	176	MD1
407	194	MD1
408	184	MD1
409	164	MD1
410	166	MD1
411	163	MD1
412	142	MD1
413	156	MD1
414	140	MD1
415	120	MD1
416	162	MD1
417	174	MD1
418	182	MD1
419	167	MD1
420	154	MD1
421	141	MD1
422	159	MD1
423	160	MD1
424	152	MD1
425	170	MD1
426	162	MD1
427	156	MD1
428	177	MD1
429	176	MD1
430	157	MD1
431	154	MD1
432	196	MD1
433	179	MD1
434	171	MD1
435	183	MD1
436	171	MD1
437	173	MD1
438	166	MD1
439	171	MD1
440	157	MD1
441	149	MD1
442	163	MD1
443	169	MD1
444	137	MD1
445	163	MD1
446	144	MD1
447	149	MD1
448	166	MD1
449	156	MD1
450	185	MD1
451	161	MD1
452	160	MD1
453	193	MD1
454	183	MD1
455	199	MD1
456	174	MD1
457	202	MD1
458	166	MD1
459	177	MD1
460	171	MD1
461	170	MD1
462	161	MD1
463	185	MD1
464	177	MD1
465	208	MD1
466	189	MD1
467	162	MD1
468	173	MD1
469	175	MD1
470	183	MD1
471	187	MD1
472	176	MD1
473	186	MD1
474	168	MD1
475	177	MD1
476	195	MD1
477	163	MD1
478	159	MD1
479	201	MD1
480	174	MD1
481	193	MD1
482	184	MD1
483	190	MD1
484	172	MD1
485	187	MD1
486	187	MD1
487	167	MD1
488	185	MD1
489	181	MD1
490	170	MD1
491	170	MD1
492	184	MD1
493	177	MD1
494	175	MD1
495	163	MD1
496	185	MD1
497	201	MD1
498	162	MD1
499	155	MD1
500	168	MD1
501	161	MD1
502	189	MD1
503	173	MD1
504	164	MD1
505	172	MD1
506	180	MD1
507	178	MD1
508	178	MD1
509	165	MD1
510	153	MD1
511	164	MD1
512	157	MD1
513	162	MD1
514	181	MD1
515	186	MD1
516	162	MD1
517	182	MD1
518	192	MD1
519	192	MD1
520	179	MD1
521	129	MD1
522	168	MD1
523	190	MD1
524	180	MD1
525	166	MD1
526	194	MD1
527	180	MD1
528	163	MD1
529	173	MD1
530	174	MD1
531	165	MD1
532	175	MD1
533	198	MD1
534	168	MD1
535	165	MD1
536	185	MD1
537	204	MD1
538	158	MD1
539	175	MD1
540	172	MD1
541	162	MD1
542	188	MD1
543	182	MD1
544	165	MD1
545	165	MD1
546	187	MD1
547	162	MD1
548	133	MD1
549	191	MD1
550	208	MD1
551	205	MD1
552	178	MD1
553	215	MD1
554	159	MD1
555	195	MD1
556	185	MD1
557	198	MD1
558	155	MD1
559	199	MD1
560	174	MD1
561	174	MD1
562	168	MD1
563	177	MD1
564	179	MD1
565	175	MD1
566	153	MD1
567	135	MD1
568	167	MD1
569	202	MD1
570	190	MD1
571	131	MD1
572	170	MD1
573	184	MD1
574	216	MD1
575	207	MD1
576	194	MD1
577	200	MD1
578	204	MD1
579	196	MD1
580	179	MD1
581	173	MD1
582	171	MD1
583	171	MD1
584	177	MD1
585	201	MD1
586	177	MD1
587	169	MD1
588	179	MD1
589	199	MD1
590	186	MD1
591	206	MD1
592	171	MD1
593	193	MD1
594	207	MD1
595	178	MD1
596	178	MD1
597	161	MD1
598	167	MD1
599	151	MD1
600	169	MD1
601	171	MD1
602	219	MD1
603	187	MD1
604	178	MD1
605	167	MD1
606	193	MD1
607	207	MD1
608	167	MD1
609	169	MD1
610	158	MD1
611	174	MD1
612	169	MD1
613	188	MD1
614	188	MD1
615	197	MD1
616	174	MD1
617	188	MD1
618	182	MD1
619	220	MD1
620	202	MD1
621	219	MD1
622	186	MD1
623	199	MD1
624	197	MD1
625	203	MD1
626	200	MD1
627	192	MD1
628	187	MD1
629	177	MD1
630	199	MD1
631	191	MD1
632	156	MD1
633	166	MD1
634	160	MD1
635	174	MD1
636	166	MD1
637	182	MD1
638	170	MD1
639	194	MD1
640	185	MD1
641	173	MD1
642	207	MD1
643	200	MD1
644	189	MD1
645	223	MD1
646	202	MD1
647	203	MD1
648	169	MD1
649	165	MD1
650	172	MD1
651	177	MD1
652	185	MD1
653	192	MD1
654	186	MD1
655	167	MD1
656	149	MD1
657	193	MD1
658	185	MD1
659	187	MD1
660	185	MD1
661	167	MD1
662	171	MD1
663	196	MD1
664	193	MD1
665	197	MD1
666	146	MD1
667	195	MD1
668	182	MD1
669	164	MD1
670	173	MD1
671	206	MD1
672	181	MD1
673	186	MD1
674	210	MD1
675	176	MD1
676	160	MD1
677	181	MD1
678	143	MD1
679	137	MD1
680	180	MD1
681	174	MD1
682	186	MD1
683	218	MD1
684	185	MD1
685	175	MD1
686	179	MD1
687	132	MD1
688	175	MD1
689	164	MD1
690	153	MD1
691	166	MD1
692	185	MD1
693	159	MD1
694	202	MD1
695	200	MD1
696	209	MD1
697	191	MD1
698	185	MD1
699	174	MD1
700	193	MD1
701	152	MD1
702	175	MD1
703	182	MD1
704	171	MD1
705	171	MD1
706	169	MD1
707	165	MD1
708	175	MD1
709	183	MD1
710	171	MD1
711	151	MD1
712	167	MD1
713	152	MD1
714	151	MD1
715	152	MD1
716	157	MD1
717	169	MD1
718	159	MD1
719	164	MD1
720	210	MD1
721	164	MD1
722	158	MD1
723	166	MD1
724	161	MD1
725	181	MD1
726	166	MD1
727	168	MD1
728	166	MD1
729	161	MD1
730	162	MD1
731	180	MD1
732	173	MD1
733	191	MD1
734	185	MD1
735	201	MD1
736	183	MD1
737	195	MD1
738	179	MD1
739	142	MD1
740	165	MD1
741	164	MD1
742	174	MD1
743	149	MD1
744	166	MD1
745	172	MD1
746	208	MD1
747	195	MD1
748	204	MD1
749	176	MD1
750	181	MD1
751	180	MD1
752	197	MD1
753	184	MD1
754	184	MD1
755	175	MD1
756	148	MD1
757	181	MD1
758	156	MD1
759	168	MD1
760	185	MD1
761	177	MD1
762	177	MD1
763	193	MD1
764	167	MD1
765	180	MD1
766	168	MD1
767	166	MD1
768	134	MD1
769	145	MD1
770	168	MD1
771	167	MD1
772	184	MD1
773	161	MD1
774	157	MD1
775	162	MD1
776	182	MD1
777	188	MD1
778	174	MD1
779	170	MD1
780	182	MD1
781	170	MD1
782	143	MD1
783	191	MD1
784	173	MD1
785	177	MD1
786	154	MD1
787	179	MD1
788	174	MD1
789	186	MD1
790	172	MD1
791	166	MD1
792	159	MD1
793	197	MD1
794	189	MD1
795	170	MD1
796	149	MD1
797	183	MD1
798	172	MD1
799	183	MD1
800	167	MD1
801	198	MD1
802	165	MD1
803	162	MD1
804	174	MD1
805	176	MD1
806	191	MD1
807	172	MD1
808	175	MD1
809	155	MD1
810	181	MD1
811	205	MD1
812	188	MD1
813	197	MD1
814	201	MD1
815	180	MD1
816	178	MD1
817	191	MD1
818	186	MD1
819	218	MD1
820	202	MD1
821	192	MD1
822	185	MD1
823	197	MD1
824	191	MD1
825	164	MD1
826	163	MD1
827	189	MD1
828	178	MD1
829	171	MD1
830	170	MD1
831	161	MD1
832	185	MD1
833	181	MD1
834	197	MD1
835	196	MD1
836	171	MD1
837	180	MD1
838	160	MD1
839	191	MD1
840	189	MD1
841	200	MD1
842	150	MD1
843	151	MD1
844	191	MD1
845	187	MD1
846	155	MD1
847	180	MD1
848	185	MD1
849	173	MD1
850	195	MD1
851	213	MD1
852	210	MD1
853	192	MD1
854	154	MD1
855	175	MD1
856	173	MD1
857	175	MD1
858	155	MD1
859	151	MD1
860	184	MD1
861	167	MD1
862	176	MD1
863	157	MD1
864	163	MD1
865	161	MD1
866	165	MD1
867	164	MD1
868	154	MD1
869	146	MD1
870	153	MD1
871	151	MD1
872	147	MD1
873	167	MD1
874	180	MD1
875	169	MD1
876	180	MD1
877	190	MD1
878	151	MD1
879	192	MD1
880	188	MD1
881	186	MD1
882	172	MD1
883	198	MD1
884	202	MD1
885	183	MD1
886	194	MD1
887	176	MD1
888	181	MD1
889	186	MD1
890	175	MD1
891	186	MD1
892	157	MD1
893	188	MD1
894	168	MD1
895	183	MD1
896	171	MD1
897	183	MD1
898	160	MD1
899	164	MD1
900	142	MD1
901	144	MD1
902	175	MD1
903	172	MD1
904	170	MD1
905	178	MD1
906	169	MD1
907	176	MD1
908	194	MD1
909	174	MD1
910	175	MD1
911	186	MD1
912	163	MD1
913	150	MD1
914	163	MD1
915	176	MD1
916	154	MD1
917	175	MD1
918	180	MD1
919	180	MD1
920	174	MD1
921	195	MD1
922	158	MD1
923	191	MD1
924	176	MD1
925	160	MD1
926	161	MD1
927	180	MD1
928	188	MD1
929	182	MD1
930	176	MD1
931	178	MD1
932	151	MD1
933	171	MD1
934	190	MD1
935	193	MD1
936	172	MD1
937	155	MD1
938	159	MD1
939	169	MD1
940	181	MD1
941	186	MD1
942	170	MD1
943	176	MD1
944	196	MD1
945	194	MD1
946	195	MD1
947	195	MD1
948	201	MD1
949	208	MD1
950	211	MD1
951	190	MD1
952	190	MD1
953	183	MD1
954	167	MD1
955	152	MD1
956	176	MD1
957	183	MD1
958	181	MD1
959	159	MD1
960	162	MD1
961	154	MD1
962	184	MD1
963	180	MD1
964	188	MD1
965	163	MD1
966	168	MD1
967	157	MD1
968	149	MD1
969	154	MD1
970	150	MD1
971	171	MD1
972	167	MD1
973	157	MD1
974	193	MD1
975	176	MD1
976	166	MD1
977	182	MD1
978	166	MD1
979	171	MD1
980	159	MD1
981	128	MD1
982	173	MD1
983	192	MD1
984	180	MD1
985	174	MD1
986	197	MD1
987	175	MD1
988	190	MD1
989	184	MD1
990	199	MD1
991	209	MD1
992	173	MD1
993	191	MD1
994	173	MD1
995	196	MD1
996	183	MD1
997	167	MD1
998	168	MD1
999	176	MD1
1000	157	MD1
1001	150	MD1
1002	195	MD1
1003	180	MD1
1004	163	MD1
1005	147	MD1
1006	167	MD1
1007	149	MD1
1008	170	MD1
1009	184	MD1
1010	133	MD1
1011	142	MD1
1012	148	MD1
1013	155	MD1
1014	170	MD1
1015	161	MD1
1016	146	MD1
1017	194	MD1
1018	177	MD1
1019	173	MD1
1020	157	MD1
1021	181	MD1
1022	196	MD1
1023	165	MD1
1024	194	MD1
1025	200	MD1
1026	152	MD1
1027	175	MD1
1028	169	MD1
1029	183	MD1
1030	158	MD1
1031	144	MD1
1032	160	MD1
1033	151	MD1
1034	167	MD1
1035	143	MD1
1036	174	MD1
1037	179	MD1
1038	159	MD1
1039	185	MD1
1040	173	MD1
1041	195	MD1
1042	188	MD1
1043	182	MD1
1044	173	MD1
1045	159	MD1
1046	155	MD1
1047	159	MD1
1048	174	MD1
1049	158	MD1
1050	161	MD1
1051	156	MD1
1052	136	MD1
1053	164	MD1
1054	173	MD1
1055	166	MD1
1056	197	MD1
1057	152	MD1
1058	157	MD1
1059	166	MD1
1060	177	MD1
1061	182	MD1
1062	165	MD1
1063	173	MD1
1064	158	MD1
1065	188	MD1
1066	155	MD1
1067	163	MD1
1068	166	MD1
1069	139	MD1
1070	149	MD1
1071	176	MD1
1072	170	MD1
1073	165	MD1
1074	175	MD1
1075	196	MD1
1076	178	MD1
1077	161	MD1
1078	171	MD1
1079	152	MD1
1080	151	MD1
1081	166	MD1
1082	136	MD1
1083	172	MD1
1084	169	MD1
1085	166	MD1
1086	169	MD1
1087	159	MD1
1088	159	MD1
1089	177	MD1
1090	165	MD1
1091	167	MD1
1092	159	MD1
1093	171	MD1
1094	170	MD1
1095	155	MD1
1096	141	MD1
1097	175	MD1
1098	214	MD1
1099	169	MD1
1100	189	MD1
1101	194	MD1
1102	185	MD1
1103	216	MD1
1104	209	MD1
1105	177	MD1
1106	171	MD1
1107	186	MD1
1108	191	MD1
1109	206	MD1
1110	173	MD1
1111	160	MD1
1112	177	MD1
1113	154	MD1
1114	158	MD1
1115	163	MD1
1116	161	MD1
1117	169	MD1
1118	166	MD1
1119	149	MD1
1120	156	MD1
1121	177	MD1
1122	191	MD1
1123	191	MD1
1124	175	MD1
1125	196	MD1
1126	160	MD1
1127	169	MD1
1128	157	MD1
1129	178	MD1
1130	170	MD1
1131	162	MD1
1132	161	MD1
1133	154	MD1
1134	124	MD1
1135	152	MD1
1136	153	MD1
1137	167	MD1
1138	178	MD1
1139	169	MD1
1140	172	MD1
1141	173	MD1
1142	175	MD1
1143	201	MD1
1144	206	MD1
1145	199	MD1
1146	156	MD1
1147	151	MD1
1148	163	MD1
1149	150	MD1
1150	167	MD1
1151	165	MD1
1152	198	MD1
1153	186	MD1
1154	191	MD1
1155	181	MD1
1156	182	MD1
1157	173	MD1
1158	193	MD1
1159	166	MD1
1160	163	MD1
1161	190	MD1
1162	183	MD1
1163	183	MD1
1164	193	MD1
1165	156	MD1
1166	167	MD1
1167	217	MD1
1168	190	MD1
1169	168	MD1
1170	174	MD1
1171	171	MD1
1172	150	MD1
1173	142	MD1
1174	187	MD1
1175	164	MD1
1176	160	MD1
1177	189	MD1
1178	177	MD1
1179	175	MD1
1180	166	MD1
1181	144	MD1
1182	148	MD1
1183	147	MD1
1184	175	MD1
1185	192	MD1
1186	193	MD1
1187	174	MD1
1188	158	MD1
1189	170	MD1
1190	165	MD1
1191	182	MD1
1192	185	MD1
1193	140	MD1
1194	151	MD1
1195	141	MD1
1196	178	MD1
1197	179	MD1
1198	201	MD1
1199	195	MD1
1200	145	MD1
1201	174	MD1
1202	149	MD1
1203	156	MD1
1204	174	MD1
1205	173	MD1
1206	154	MD1
1207	173	MD1
1208	166	MD1
1209	147	MD1
1210	194	MD1
1211	184	MD1
1212	180	MD1
1213	183	MD1
1214	145	MD1
1215	160	MD1
1216	147	MD1
1217	176	MD1
1218	164	MD1
1219	138	MD1
1220	178	MD1
1221	173	MD1
1222	185	MD1
1223	184	MD1
1224	183	MD1
1225	164	MD1
1226	175	MD1
1227	168	MD1
1228	170	MD1
1229	171	MD1
1230	158	MD1
1231	161	MD1
1232	159	MD1
1233	156	MD1
1234	149	MD1
1235	179	MD1
1236	159	MD1
1237	168	MD1
1238	155	MD1
1239	149	MD1
1240	184	MD1
1241	167	MD1
1242	151	MD1
1243	153	MD1
1244	174	MD1
1245	164	MD1
1246	161	MD1
1247	162	MD1
1248	160	MD1
1249	153	MD1
1250	155	MD1
1251	168	MD1
1252	166	MD1
1253	177	MD1
1254	196	MD1
1255	185	MD1
1256	167	MD1
1257	189	MD1
1258	192	MD1
1259	175	MD1
1260	167	MD1
1261	153	MD1
1262	137	MD1
1263	172	MD1
1264	169	MD1
1265	171	MD1
1266	158	MD1
1267	145	MD1
1268	184	MD1
1269	150	MD1
1270	158	MD1
1271	173	MD1
1272	167	MD1
1273	153	MD1
1274	160	MD1
1275	145	MD1
1276	155	MD1
1277	157	MD1
1278	159	MD1
1279	182	MD1
1280	174	MD1
1281	181	MD1
1282	141	MD1
1283	146	MD1
1284	153	MD1
1285	157	MD1
1286	152	MD1
1287	150	MD1
1288	165	MD1
1289	152	MD1
1290	170	MD1
1291	176	MD1
1292	159	MD1
1293	166	MD1
1294	172	MD1
1295	158	MD1
1296	176	MD1
1297	169	MD1
1298	183	MD1
1299	190	MD1
1300	170	MD1
1301	157	MD1
1302	179	MD1
1303	185	MD1
1304	159	MD1
1305	155	MD1
1306	166	MD1
1307	167	MD1
1308	157	MD1
1309	155	MD1
1310	149	MD1
1311	162	MD1
1312	173	MD1
1313	182	MD1
1314	166	MD1
1315	181	MD1
1316	168	MD1
1317	132	MD1
1318	167	MD1
1319	189	MD1
1320	145	MD1
1321	167	MD1
1322	179	MD1
1323	186	MD1
1324	193	MD1
1325	184	MD1
1326	155	MD1
1327	178	MD1
1328	169	MD1
1329	155	MD1
1330	178	MD1
1331	186	MD1
1332	171	MD1
1333	163	MD1
1334	134	MD1
1335	184	MD1
1336	170	MD1
1337	189	MD1
1338	157	MD1
1339	154	MD1
1340	159	MD1
1341	156	MD1
1342	142	MD1
1343	156	MD1
1344	142	MD1
1345	155	MD1
1346	149	MD1
1347	168	MD1
1348	180	MD1
1349	158	MD1
1350	170	MD1
1351	167	MD1
1352	179	MD1
1353	144	MD1
1354	173	MD1
1355	167	MD1
1356	156	MD1
1357	177	MD1
1358	181	MD1
1359	178	MD1
1360	180	MD1
1361	162	MD1
1362	176	MD1
1363	172	MD1
1364	193	MD1
1365	160	MD1
1366	178	MD1
1367	178	MD1
1368	159	MD1
1369	157	MD1
1370	165	MD1
1371	152	MD1
1372	166	MD1
1373	173	MD1
1374	201	MD1
1375	181	MD1
1376	181	MD1
1377	186	MD1
1378	144	MD1
1379	141	MD1
1380	157	MD1
1381	141	MD1
1382	146	MD1
1383	156	MD1
1384	150	MD1
1385	152	MD1
1386	187	MD1
1387	162	MD1
1388	159	MD1
1389	152	MD1
1390	176	MD1
1391	163	MD1
1392	142	MD1
1393	153	MD1
1394	172	MD1
1395	159	MD1
1396	190	MD1
1397	164	MD1
1398	174	MD1
1399	170	MD1
1400	177	MD1
1401	178	MD1
1402	199	MD1
1403	202	MD1
1404	164	MD1
1405	162	MD1
1406	176	MD1
1407	161	MD1
1408	171	MD1
1409	164	MD1
1410	181	MD1
1411	165	MD1
1412	181	MD1
1413	171	MD1
1414	163	MD1
1415	149	MD1
1416	150	MD1
1417	139	MD1
1418	141	MD1
1419	196	MD1
1420	144	MD1
1421	164	MD1
1422	178	MD1
1423	146	MD1
1424	155	MD1
1425	148	MD1
1426	179	MD1
1427	157	MD1
1428	176	MD1
1429	148	MD1
1430	158	MD1
1431	166	MD1
1432	149	MD1
1433	166	MD1
1434	172	MD1
1435	182	MD1
1436	141	MD1
1437	157	MD1
1438	144	MD1
1439	184	MD1
1440	184	MD1
1441	169	MD1
1442	176	MD1
1443	155	MD1
1444	199	MD1
1445	190	MD1
1446	175	MD1
1447	172	MD1
1448	168	MD1
1449	184	MD1
1450	181	MD1
1451	174	MD1
1452	184	MD1
1453	147	MD1
1454	171	MD1
1455	161	MD1
1456	177	MD1
1457	172	MD1
1458	177	MD1
1459	150	MD1
1460	168	MD1
1461	216	MD1
1462	157	MD1
1463	196	MD1
1464	179	MD1
1465	197	MD1
1466	186	MD1
1467	186	MD1
1468	170	MD1
1469	187	MD1
1470	203	MD1
1471	190	MD1
1472	192	MD1
1473	204	MD1
1474	160	MD1
1475	209	MD1
1476	192	MD1
1477	178	MD1
1478	174	MD1
1479	204	MD1
1480	214	MD1
1481	186	MD1
1482	177	MD1
1483	171	MD1
1484	191	MD1
1485	171	MD1
1486	175	MD1
1487	184	MD1
1488	195	MD1
1489	174	MD1
1490	196	MD1
1491	186	MD1
1492	167	MD1
1493	176	MD1
1494	176	MD1
1495	175	MD1
1496	159	MD1
1497	164	MD1
1498	185	MD1
1499	205	MD1
1500	194	MD1
1501	187	MD1
1502	189	MD1
1503	166	MD1
1504	182	MD1
1505	176	MD1
1506	189	MD1
1507	174	MD1
1508	185	MD1
1509	177	MD1
1510	166	MD1
1511	179	MD1
1512	180	MD1
1513	192	MD1
1514	205	MD1
1515	160	MD1
1516	180	MD1
1517	183	MD1
1518	145	MD1
1519	159	MD1
1520	179	MD1
1521	188	MD1
1522	219	MD1
1523	193	MD1
1524	200	MD1
1525	166	MD1
1526	197	MD1
1527	195	MD1
1528	202	MD1
1529	177	MD1
1530	169	MD1
1531	186	MD1
1532	193	MD1
1533	208	MD1
1534	197	MD1
1535	202	MD1
1536	160	MD1
1537	185	MD1
1538	174	MD1
1539	183	MD1
1540	173	MD1
1541	163	MD1
1542	155	MD1
1543	172	MD1
1544	202	MD1
1545	193	MD1
1546	182	MD1
1547	198	MD1
1548	192	MD1
1549	166	MD1
1550	179	MD1
1551	175	MD1
1552	198	MD1
1553	154	MD1
1554	176	MD1
1555	145	MD1
1556	177	MD1
1557	211	MD1
1558	204	MD1
1559	185	MD1
1560	167	MD1
1561	170	MD1
1562	166	MD1
1563	180	MD1
1564	179	MD1
1565	175	MD1
1566	201	MD1
1567	174	MD1
1568	166	MD1
1569	171	MD1
1570	160	MD1
1571	172	MD1
1572	164	MD1
1573	155	MD1
1574	161	MD1
1575	153	MD1
1576	177	MD1
1577	134	MD1
1578	136	MD1
1579	172	MD1
1580	164	MD1
1581	162	MD1
1582	163	MD1
1583	193	MD1
1584	189	MD1
1585	179	MD1
1586	195	MD1
1587	164	MD1
1588	165	MD1
1589	179	MD1
1590	166	MD1
1591	152	MD1
1592	158	MD1
1593	177	MD1
1594	179	MD1
1595	185	MD1
1596	168	MD1
1597	173	MD1
1598	191	MD1
1599	189	MD1
1600	155	MD1
1601	199	MD1
1602	202	MD1
1603	177	MD1
1604	190	MD1
1605	210	MD1
1606	163	MD1
1607	194	MD1
1608	153	MD1
1609	174	MD1
1610	162	MD1
1611	179	MD1
1612	143	MD1
1613	202	MD1
1614	179	MD1
1615	165	MD1
1616	172	MD1
1617	174	MD1
1618	178	MD1
1619	179	MD1
1620	199	MD1
1621	189	MD1
1622	179	MD1
1623	192	MD1
1624	199	MD1
1625	174	MD1
1626	180	MD1
1627	145	MD1
1628	163	MD1
1629	189	MD1
1630	188	MD1
1631	182	MD1
1632	184	MD1
1633	180	MD1
1634	199	MD1
1635	186	MD1
1636	182	MD1
1637	202	MD1
1638	193	MD1
1639	206	MD1
1640	184	MD1
1641	186	MD1
1642	169	MD1
1643	190	MD1
1644	168	MD1
1645	168	MD1
1646	146	MD1
1647	181	MD1
1648	217	MD1
1649	191	MD1
1650	167	MD1
1651	182	MD1
1652	194	MD1
1653	193	MD1
1654	201	MD1
1655	202	MD1
1656	185	MD1
1657	179	MD1
1658	180	MD1
1659	172	MD1
1660	188	MD1
1661	140	MD1
1662	148	MD1
1663	202	MD1
1664	175	MD1
1665	187	MD1
1666	172	MD1
1667	179	MD1
1668	175	MD1
1669	173	MD1
1670	174	MD1
1671	166	MD1
1672	179	MD1
1673	180	MD1
1674	179	MD1
1675	188	MD1
1676	182	MD1
1677	203	MD1
1678	166	MD1
1679	184	MD1
1680	161	MD1
1681	232	MD1
1682	185	MD1
1683	231	MD1
1684	189	MD1
1685	173	MD1
1686	190	MD1
1687	174	MD1
1688	186	MD1
1689	183	MD1
1690	188	MD1
1691	153	MD1
1692	190	MD1
1693	177	MD1
1694	200	MD1
1695	172	MD1
1696	155	MD1
1697	169	MD1
1698	176	MD1
1699	186	MD1
1700	159	MD1
1701	159	MD1
1702	162	MD1
1703	173	MD1
1704	184	MD1
1705	188	MD1
1706	145	MD1
1707	171	MD1
1708	173	MD1
1709	160	MD1
1710	172	MD1
1711	176	MD1
1712	142	MD1
1713	146	MD1
1714	188	MD1
1715	202	MD1
1716	168	MD1
1717	206	MD1
1718	201	MD1
1719	201	MD1
1720	174	MD1
1721	187	MD1
1722	159	MD1
1723	192	MD1
1724	129	MD1
1725	174	MD1
1726	157	MD1
1727	172	MD1
1728	172	MD1
1729	148	MD1
1730	155	MD1
1731	151	MD1
1732	164	MD1
1733	162	MD1
1734	150	MD1
1735	175	MD1
1736	183	MD1
1737	176	MD1
1738	142	MD1
1739	147	MD1
1740	156	MD1
1741	166	MD1
1742	167	MD1
1743	169	MD1
1744	147	MD1
1745	163	MD1
1746	162	MD1
1747	152	MD1
1748	174	MD1
1749	170	MD1
1750	163	MD1
1751	167	MD1
1752	198	MD1
1753	162	MD1
1754	197	MD1
1755	195	MD1
1756	178	MD1
1757	178	MD1
1758	174	MD1
1759	157	MD1
1760	177	MD1
1761	167	MD1
1762	194	MD1
1763	153	MD1
1764	184	MD1
1765	174	MD1
1766	185	MD1
1767	184	MD1
1768	174	MD1
1769	154	MD1
1770	119	MD1
1771	159	MD1
1772	160	MD1
1773	137	MD1
1774	148	MD1
1775	148	MD1
1776	152	MD1
1777	183	MD1
1778	151	MD1
1779	156	MD1
1780	176	MD1
1781	180	MD1
1782	177	MD1
1783	155	MD1
1784	181	MD1
1785	174	MD1
1786	172	MD1
1787	166	MD1
1788	138	MD1
1789	149	MD1
1790	149	MD1
1791	166	MD1
1792	177	MD1
1793	176	MD1
1794	179	MD1
1795	171	MD1
1796	184	MD1
1797	167	MD1
1798	168	MD1
1799	141	MD1
1800	188	MD1
1801	201	MD1
1802	162	MD1
1803	180	MD1
1804	189	MD1
1805	163	MD1
1806	166	MD1
1807	201	MD1
1808	227	MD1
1809	185	MD1
1810	202	MD1
1811	198	MD1
1812	186	MD1
1813	179	MD1
1814	182	MD1
1815	191	MD1
1816	207	MD1
1817	165	MD1
1818	176	MD1
1819	162	MD1
1820	161	MD1
1821	190	MD1
1822	181	MD1
1823	179	MD1
1824	189	MD1
1825	166	MD1
1826	177	MD1
1827	186	MD1
1828	189	MD1
1829	173	MD1
1830	186	MD1
1831	166	MD1
1832	170	MD1
1833	180	MD1
1834	186	MD1
1835	196	MD1
1836	169	MD1
1837	148	MD1
1838	151	MD1
1839	175	MD1
1840	182	MD1
1841	191	MD1
1842	171	MD1
1843	166	MD1
1844	162	MD1
1845	188	MD1
1846	163	MD1
1847	153	MD1
1848	157	MD1
1849	139	MD1
1850	145	MD1
1851	188	MD1
1852	162	MD1
1853	182	MD1
1854	166	MD1
1855	190	MD1
1856	140	MD1
1857	159	MD1
1858	165	MD1
1859	173	MD1
1860	170	MD1
1861	180	MD1
1862	166	MD1
1863	165	MD1
1864	177	MD1
1865	175	MD1
1866	188	MD1
1867	179	MD1
1868	173	MD1
1869	167	MD1
1870	166	MD1
1871	154	MD1
1872	180	MD1
1873	189	MD1
1874	176	MD1
1875	169	MD1
1876	154	MD1
1877	179	MD1
1878	177	MD1
1879	174	MD1
1880	179	MD1
1881	158	MD1
1882	162	MD1
1883	156	MD1
1884	174	MD1
1885	156	MD1
1886	193	MD1
1887	166	MD1
1888	169	MD1
1889	193	MD1
1890	169	MD1
1891	184	MD1
1892	186	MD1
1893	168	MD1
1894	179	MD1
1895	164	MD1
1896	153	MD1
1897	160	MD1
1898	142	MD1
1899	179	MD1
1900	129	MD1
1901	153	MD1
1902	146	MD1
1903	161	MD1
1904	156	MD1
1905	166	MD1
1906	151	MD1
1907	167	MD1
1908	153	MD1
1909	170	MD1
1910	148	MD1
1911	154	MD1
1912	145	MD1
1913	134	MD1
1914	158	MD1
1915	182	MD1
1916	189	MD1
1917	175	MD1
1918	155	MD1
1919	169	MD1
1920	164	MD1
1921	164	MD1
1922	183	MD1
1923	178	MD1
1924	161	MD1
1925	164	MD1
1926	174	MD1
1927	158	MD1
1928	162	MD1
1929	170	MD1
1930	136	MD1
1931	161	MD1
1932	144	MD1
1933	172	MD1
1934	186	MD1
1935	145	MD1
1936	156	MD1
1937	182	MD1
1938	156	MD1
1939	167	MD1
1940	162	MD1
1941	169	MD1
1942	165	MD1
1943	194	MD1
1944	184	MD1
1945	198	MD1
1946	184	MD1
1947	179	MD1
1948	165	MD1
1949	158	MD1
1950	141	MD1
1951	176	MD1
1952	187	MD1
1953	161	MD1
1954	148	MD1
1955	155	MD1
1956	154	MD1
1957	177	MD1
1958	155	MD1
1959	164	MD1
1960	170	MD1
1961	149	MD1
1962	175	MD1
1963	163	MD1
1964	163	MD1
1965	148	MD1
1966	154	MD1
1967	148	MD1
1968	163	MD1
1969	160	MD1
1970	181	MD1
1971	163	MD1
1972	158	MD1
1973	187	MD1
1974	170	MD1
1975	182	MD1
1976	179	MD1
1977	186	MD1
1978	187	MD1
1979	198	MD1
1980	187	MD1
1981	203	MD1
1982	168	MD1
1983	165	MD1
1984	183	MD1
1985	187	MD1
1986	184	MD1
1987	199	MD1
1988	183	MD1
1989	177	MD1
1990	192	MD1
1991	200	MD1
1992	189	MD1
1993	177	MD1
1994	177	MD1
1995	167	MD1
1996	164	MD1
1997	203	MD1
1998	179	MD1
[truncated: 8,006 more rows]

## Sheet: Fig_S7C
Residue Index	PC Contacts	Repeat	Chain
1	1858	MD1	Chain A
2	1860	MD1	Chain A
3	1826	MD1	Chain A
4	1938	MD1	Chain A
5	1928	MD1	Chain A
6	1978	MD1	Chain A
7	1972	MD1	Chain A
8	1958	MD1	Chain A
9	1990	MD1	Chain A
10	1983	MD1	Chain A
11	1928	MD1	Chain A
12	1974	MD1	Chain A
13	1957	MD1	Chain A
14	1967	MD1	Chain A
15	1980	MD1	Chain A
16	1963	MD1	Chain A
17	1986	MD1	Chain A
18	1969	MD1	Chain A
19	1971	MD1	Chain A
20	1756	MD1	Chain A
21	1953	MD1	Chain A
22	1883	MD1	Chain A
23	1784	MD1	Chain A
24	1570	MD1	Chain A
25	1497	MD1	Chain A
26	1522	MD1	Chain A
27	1008	MD1	Chain A
28	713	MD1	Chain A
29	778	MD1	Chain A
30	225	MD1	Chain A
31	53	MD1	Chain A
32	14	MD1	Chain A
33	17	MD1	Chain A
34	3	MD1	Chain A
35	5	MD1	Chain A
36	5	MD1	Chain A
37	4	MD1	Chain A
38	0	MD1	Chain A
39	0	MD1	Chain A
40	0	MD1	Chain A
41	0	MD1	Chain A
42	0	MD1	Chain A
43	0	MD1	Chain A
44	0	MD1	Chain A
45	0	MD1	Chain A
46	0	MD1	Chain A
47	0	MD1	Chain A
48	0	MD1	Chain A
49	0	MD1	Chain A
50	0	MD1	Chain A
51	0	MD1	Chain A
52	0	MD1	Chain A
53	0	MD1	Chain A
54	0	MD1	Chain A
55	0	MD1	Chain A
56	0	MD1	Chain A
57	0	MD1	Chain A
58	0	MD1	Chain A
59	0	MD1	Chain A
60	0	MD1	Chain A
61	0	MD1	Chain A
62	0	MD1	Chain A
63	0	MD1	Chain A
64	0	MD1	Chain A
65	0	MD1	Chain A
66	0	MD1	Chain A
67	0	MD1	Chain A
68	0	MD1	Chain A
69	0	MD1	Chain A
70	0	MD1	Chain A
71	0	MD1	Chain A
72	0	MD1	Chain A
73	0	MD1	Chain A
74	0	MD1	Chain A
75	0	MD1	Chain A
76	0	MD1	Chain A
77	0	MD1	Chain A
78	0	MD1	Chain A
79	0	MD1	Chain A
80	0	MD1	Chain A
81	0	MD1	Chain A
82	0	MD1	Chain A
83	0	MD1	Chain A
84	0	MD1	Chain A
85	0	MD1	Chain A
86	0	MD1	Chain A
87	0	MD1	Chain A
88	0	MD1	Chain A
89	0	MD1	Chain A
90	0	MD1	Chain A
91	0	MD1	Chain A
92	0	MD1	Chain A
93	0	MD1	Chain A
94	0	MD1	Chain A
95	0	MD1	Chain A
96	0	MD1	Chain A
97	0	MD1	Chain A
98	0	MD1	Chain A
99	0	MD1	Chain A
100	0	MD1	Chain A
101	0	MD1	Chain A
102	0	MD1	Chain A
103	0	MD1	Chain A
104	0	MD1	Chain A
105	0	MD1	Chain A
106	0	MD1	Chain A
107	0	MD1	Chain A
108	0	MD1	Chain A
109	0	MD1	Chain A
110	0	MD1	Chain A
111	0	MD1	Chain A
112	0	MD1	Chain A
113	0	MD1	Chain A
114	0	MD1	Chain A
115	0	MD1	Chain A
116	0	MD1	Chain A
117	0	MD1	Chain A
118	0	MD1	Chain A
119	0	MD1	Chain A
120	0	MD1	Chain A
121	0	MD1	Chain A
122	0	MD1	Chain A
123	0	MD1	Chain A
124	0	MD1	Chain A
125	0	MD1	Chain A
126	0	MD1	Chain A
127	0	MD1	Chain A
128	0	MD1	Chain A
129	0	MD1	Chain A
130	0	MD1	Chain A
131	0	MD1	Chain A
132	0	MD1	Chain A
133	0	MD1	Chain A
134	0	MD1	Chain A
135	0	MD1	Chain A
136	0	MD1	Chain A
137	0	MD1	Chain A
138	0	MD1	Chain A
139	0	MD1	Chain A
140	0	MD1	Chain A
141	0	MD1	Chain A
142	0	MD1	Chain A
143	0	MD1	Chain A
144	0	MD1	Chain A
145	0	MD1	Chain A
146	0	MD1	Chain A
147	0	MD1	Chain A
148	0	MD1	Chain A
149	0	MD1	Chain A
150	0	MD1	Chain A
151	0	MD1	Chain A
152	0	MD1	Chain A
153	0	MD1	Chain A
154	0	MD1	Chain A
155	0	MD1	Chain A
156	0	MD1	Chain A
157	0	MD1	Chain A
158	0	MD1	Chain A
159	0	MD1	Chain A
160	0	MD1	Chain A
161	0	MD1	Chain A
162	0	MD1	Chain A
163	0	MD1	Chain A
164	0	MD1	Chain A
165	0	MD1	Chain A
166	0	MD1	Chain A
167	0	MD1	Chain A
168	0	MD1	Chain A
169	0	MD1	Chain A
170	0	MD1	Chain A
171	0	MD1	Chain A
172	0	MD1	Chain A
173	0	MD1	Chain A
174	0	MD1	Chain A
175	0	MD1	Chain A
176	0	MD1	Chain A
177	0	MD1	Chain A
178	0	MD1	Chain A
179	0	MD1	Chain A
180	0	MD1	Chain A
181	0	MD1	Chain A
182	0	MD1	Chain A
183	0	MD1	Chain A
184	0	MD1	Chain A
185	0	MD1	Chain A
186	0	MD1	Chain A
187	0	MD1	Chain A
188	0	MD1	Chain A
189	0	MD1	Chain A
190	0	MD1	Chain A
191	0	MD1	Chain A
192	1	MD1	Chain A
193	1	MD1	Chain A
194	2	MD1	Chain A
195	5	MD1	Chain A
196	1	MD1	Chain A
197	1	MD1	Chain A
198	4	MD1	Chain A
199	3	MD1	Chain A
200	6	MD1	Chain A
201	27	MD1	Chain A
202	8	MD1	Chain A
203	2	MD1	Chain A
204	0	MD1	Chain A
205	0	MD1	Chain A
206	0	MD1	Chain A
207	0	MD1	Chain A
208	0	MD1	Chain A
209	0	MD1	Chain A
210	0	MD1	Chain A
211	0	MD1	Chain A
212	0	MD1	Chain A
213	0	MD1	Chain A
214	0	MD1	Chain A
215	0	MD1	Chain A
216	0	MD1	Chain A
217	0	MD1	Chain A
218	0	MD1	Chain A
219	0	MD1	Chain A
220	0	MD1	Chain A
221	0	MD1	Chain A
222	0	MD1	Chain A
223	0	MD1	Chain A
224	0	MD1	Chain A
225	0	MD1	Chain A
226	0	MD1	Chain A
227	0	MD1	Chain A
228	0	MD1	Chain A
229	0	MD1	Chain A
230	0	MD1	Chain A
231	0	MD1	Chain A
232	0	MD1	Chain A
233	0	MD1	Chain A
234	0	MD1	Chain A
235	0	MD1	Chain A
236	0	MD1	Chain A
237	0	MD1	Chain A
238	0	MD1	Chain A
239	0	MD1	Chain A
240	0	MD1	Chain A
241	0	MD1	Chain A
242	0	MD1	Chain A
243	0	MD1	Chain A
244	0	MD1	Chain A
245	0	MD1	Chain A
246	0	MD1	Chain A
247	0	MD1	Chain A
248	0	MD1	Chain A
249	0	MD1	Chain A
250	0	MD1	Chain A
251	0	MD1	Chain A
252	0	MD1	Chain A
253	0	MD1	Chain A
254	0	MD1	Chain A
255	0	MD1	Chain A
256	0	MD1	Chain A
257	0	MD1	Chain A
258	0	MD1	Chain A
259	0	MD1	Chain A
260	0	MD1	Chain A
261	0	MD1	Chain A
262	0	MD1	Chain A
263	0	MD1	Chain A
264	0	MD1	Chain A
265	0	MD1	Chain A
266	0	MD1	Chain A
267	0	MD1	Chain A
268	0	MD1	Chain A
269	0	MD1	Chain A
270	0	MD1	Chain A
271	0	MD1	Chain A
272	0	MD1	Chain A
273	0	MD1	Chain A
274	0	MD1	Chain A
275	0	MD1	Chain A
276	0	MD1	Chain A
277	0	MD1	Chain A
278	0	MD1	Chain A
279	0	MD1	Chain A
280	0	MD1	Chain A
281	0	MD1	Chain A
282	0	MD1	Chain A
283	0	MD1	Chain A
284	0	MD1	Chain A
285	0	MD1	Chain A
286	0	MD1	Chain A
287	0	MD1	Chain A
288	0	MD1	Chain A
289	0	MD1	Chain A
290	0	MD1	Chain A
291	0	MD1	Chain A
292	0	MD1	Chain A
293	0	MD1	Chain A
294	0	MD1	Chain A
295	0	MD1	Chain A
296	0	MD1	Chain A
297	0	MD1	Chain A
298	0	MD1	Chain A
299	0	MD1	Chain A
300	0	MD1	Chain A
301	0	MD1	Chain A
302	0	MD1	Chain A
303	0	MD1	Chain A
304	0	MD1	Chain A
305	0	MD1	Chain A
306	0	MD1	Chain A
307	0	MD1	Chain A
308	0	MD1	Chain A
309	0	MD1	Chain A
310	0	MD1	Chain A
311	0	MD1	Chain A
312	0	MD1	Chain A
313	0	MD1	Chain A
314	0	MD1	Chain A
315	0	MD1	Chain A
316	0	MD1	Chain A
317	0	MD1	Chain A
318	0	MD1	Chain A
319	0	MD1	Chain A
320	0	MD1	Chain A
321	0	MD1	Chain A
322	0	MD1	Chain A
323	0	MD1	Chain A
324	0	MD1	Chain A
325	0	MD1	Chain A
326	0	MD1	Chain A
327	0	MD1	Chain A
328	0	MD1	Chain A
329	0	MD1	Chain A
330	0	MD1	Chain A
331	0	MD1	Chain A
332	0	MD1	Chain A
333	0	MD1	Chain A
334	0	MD1	Chain A
335	0	MD1	Chain A
336	0	MD1	Chain A
337	0	MD1	Chain A
338	0	MD1	Chain A
339	0	MD1	Chain A
340	0	MD1	Chain A
341	0	MD1	Chain A
342	0	MD1	Chain A
343	0	MD1	Chain A
344	0	MD1	Chain A
345	0	MD1	Chain A
346	0	MD1	Chain A
347	0	MD1	Chain A
348	0	MD1	Chain A
349	0	MD1	Chain A
350	0	MD1	Chain A
351	0	MD1	Chain A
352	0	MD1	Chain A
353	0	MD1	Chain A
354	0	MD1	Chain A
355	0	MD1	Chain A
356	0	MD1	Chain A
357	0	MD1	Chain A
358	0	MD1	Chain A
359	0	MD1	Chain A
360	0	MD1	Chain A
361	0	MD1	Chain A
362	0	MD1	Chain A
363	0	MD1	Chain A
364	0	MD1	Chain A
365	0	MD1	Chain A
366	0	MD1	Chain A
367	0	MD1	Chain A
368	0	MD1	Chain A
369	0	MD1	Chain A
370	0	MD1	Chain A
371	0	MD1	Chain A
372	0	MD1	Chain A
373	0	MD1	Chain A
374	0	MD1	Chain A
375	0	MD1	Chain A
376	0	MD1	Chain A
377	0	MD1	Chain A
378	0	MD1	Chain A
379	0	MD1	Chain A
380	0	MD1	Chain A
381	0	MD1	Chain A
382	0	MD1	Chain A
383	0	MD1	Chain A
384	0	MD1	Chain A
385	0	MD1	Chain A
386	0	MD1	Chain A
387	0	MD1	Chain A
388	0	MD1	Chain A
389	0	MD1	Chain A
390	0	MD1	Chain A
391	0	MD1	Chain A
392	0	MD1	Chain A
393	0	MD1	Chain A
394	0	MD1	Chain A
395	0	MD1	Chain A
396	0	MD1	Chain A
397	0	MD1	Chain A
398	0	MD1	Chain A
399	0	MD1	Chain A
400	0	MD1	Chain A
401	0	MD1	Chain A
402	0	MD1	Chain A
403	0	MD1	Chain A
404	0	MD1	Chain A
405	0	MD1	Chain A
406	0	MD1	Chain A
407	0	MD1	Chain A
408	0	MD1	Chain A
409	0	MD1	Chain A
410	0	MD1	Chain A
411	0	MD1	Chain A
412	0	MD1	Chain A
413	0	MD1	Chain A
414	0	MD1	Chain A
415	0	MD1	Chain A
416	0	MD1	Chain A
417	0	MD1	Chain A
418	0	MD1	Chain A
419	0	MD1	Chain A
420	0	MD1	Chain A
421	0	MD1	Chain A
422	0	MD1	Chain A
423	0	MD1	Chain A
424	0	MD1	Chain A
425	0	MD1	Chain A
426	0	MD1	Chain A
427	0	MD1	Chain A
428	0	MD1	Chain A
429	0	MD1	Chain A
430	0	MD1	Chain A
431	0	MD1	Chain A
432	0	MD1	Chain A
433	0	MD1	Chain A
434	0	MD1	Chain A
435	0	MD1	Chain A
436	0	MD1	Chain A
437	0	MD1	Chain A
438	0	MD1	Chain A
439	0	MD1	Chain A
440	0	MD1	Chain A
441	0	MD1	Chain A
442	0	MD1	Chain A
443	0	MD1	Chain A
444	0	MD1	Chain A
445	0	MD1	Chain A
446	0	MD1	Chain A
447	0	MD1	Chain A
448	0	MD1	Chain A
449	0	MD1	Chain A
450	0	MD1	Chain A
451	0	MD1	Chain A
452	0	MD1	Chain A
453	0	MD1	Chain A
454	0	MD1	Chain A
455	0	MD1	Chain A
456	0	MD1	Chain A
457	0	MD1	Chain A
458	0	MD1	Chain A
459	0	MD1	Chain A
460	0	MD1	Chain A
461	0	MD1	Chain A
462	0	MD1	Chain A
463	0	MD1	Chain A
464	0	MD1	Chain A
465	0	MD1	Chain A
466	0	MD1	Chain A
467	0	MD1	Chain A
468	0	MD1	Chain A
469	0	MD1	Chain A
470	0	MD1	Chain A
471	0	MD1	Chain A
472	0	MD1	Chain A
473	0	MD1	Chain A
474	0	MD1	Chain A
475	0	MD1	Chain A
476	0	MD1	Chain A
477	0	MD1	Chain A
478	0	MD1	Chain A
479	0	MD1	Chain A
480	0	MD1	Chain A
481	0	MD1	Chain A
482	0	MD1	Chain A
483	0	MD1	Chain A
484	0	MD1	Chain A
485	0	MD1	Chain A
486	0	MD1	Chain A
487	0	MD1	Chain A
488	0	MD1	Chain A
489	0	MD1	Chain A
490	0	MD1	Chain A
491	0	MD1	Chain A
492	0	MD1	Chain A
493	0	MD1	Chain A
494	0	MD1	Chain A
495	0	MD1	Chain A
496	0	MD1	Chain A
497	0	MD1	Chain A
498	0	MD1	Chain A
499	0	MD1	Chain A
500	0	MD1	Chain A
501	0	MD1	Chain A
502	0	MD1	Chain A
503	0	MD1	Chain A
504	0	MD1	Chain A
505	0	MD1	Chain A
506	0	MD1	Chain A
507	0	MD1	Chain A
508	0	MD1	Chain A
509	0	MD1	Chain A
510	0	MD1	Chain A
511	0	MD1	Chain A
512	0	MD1	Chain A
513	0	MD1	Chain A
514	0	MD1	Chain A
515	0	MD1	Chain A
516	0	MD1	Chain A
517	0	MD1	Chain A
518	0	MD1	Chain A
519	0	MD1	Chain A
520	0	MD1	Chain A
521	0	MD1	Chain A
522	0	MD1	Chain A
523	0	MD1	Chain A
524	0	MD1	Chain A
525	0	MD1	Chain A
526	0	MD1	Chain A
527	0	MD1	Chain A
528	0	MD1	Chain A
529	0	MD1	Chain A
530	0	MD1	Chain A
531	0	MD1	Chain A
532	0	MD1	Chain A
533	0	MD1	Chain A
1	1899	MD1	Chain B
2	1922	MD1	Chain B
3	1852	MD1	Chain B
4	1944	MD1	Chain B
5	1945	MD1	Chain B
6	1973	MD1	Chain B
7	1980	MD1	Chain B
8	1957	MD1	Chain B
9	1980	MD1	Chain B
10	1981	MD1	Chain B
11	1922	MD1	Chain B
12	1974	MD1	Chain B
13	1966	MD1	Chain B
14	1968	MD1	Chain B
15	1957	MD1	Chain B
16	1972	MD1	Chain B
17	1968	MD1	Chain B
18	1969	MD1	Chain B
19	1958	MD1	Chain B
20	1737	MD1	Chain B
21	1908	MD1	Chain B
22	1832	MD1	Chain B
23	1677	MD1	Chain B
24	1488	MD1	Chain B
25	1305	MD1	Chain B
26	1300	MD1	Chain B
27	796	MD1	Chain B
28	693	MD1	Chain B
29	502	MD1	Chain B
30	142	MD1	Chain B
31	51	MD1	Chain B
32	82	MD1	Chain B
33	73	MD1	Chain B
34	42	MD1	Chain B
35	32	MD1	Chain B
36	9	MD1	Chain B
37	9	MD1	Chain B
38	3	MD1	Chain B
39	3	MD1	Chain B
40	3	MD1	Chain B
41	1	MD1	Chain B
42	0	MD1	Chain B
43	0	MD1	Chain B
44	0	MD1	Chain B
45	0	MD1	Chain B
46	0	MD1	Chain B
47	0	MD1	Chain B
48	0	MD1	Chain B
49	0	MD1	Chain B
50	0	MD1	Chain B
51	0	MD1	Chain B
52	0	MD1	Chain B
53	0	MD1	Chain B
54	0	MD1	Chain B
55	0	MD1	Chain B
56	0	MD1	Chain B
57	0	MD1	Chain B
58	0	MD1	Chain B
59	0	MD1	Chain B
60	0	MD1	Chain B
61	0	MD1	Chain B
62	0	MD1	Chain B
63	0	MD1	Chain B
64	1	MD1	Chain B
65	3	MD1	Chain B
66	4	MD1	Chain B
67	12	MD1	Chain B
68	7	MD1	Chain B
69	21	MD1	Chain B
70	25	MD1	Chain B
71	0	MD1	Chain B
72	0	MD1	Chain B
73	2	MD1	Chain B
74	0	MD1	Chain B
75	0	MD1	Chain B
76	0	MD1	Chain B
77	0	MD1	Chain B
78	0	MD1	Chain B
79	0	MD1	Chain B
80	0	MD1	Chain B
81	0	MD1	Chain B
82	2	MD1	Chain B
83	70	MD1	Chain B
84	395	MD1	Chain B
85	919	MD1	Chain B
86	1773	MD1	Chain B
87	1931	MD1	Chain B
88	1899	MD1	Chain B
89	1974	MD1	Chain B
90	1959	MD1	Chain B
91	1881	MD1	Chain B
92	1891	MD1	Chain B
93	1847	MD1	Chain B
94	1299	MD1	Chain B
95	847	MD1	Chain B
96	509	MD1	Chain B
97	84	MD1	Chain B
98	49	MD1	Chain B
99	15	MD1	Chain B
100	3	MD1	Chain B
101	4	MD1	Chain B
102	0	MD1	Chain B
103	0	MD1	Chain B
104	1	MD1	Chain B
105	0	MD1	Chain B
106	0	MD1	Chain B
107	0	MD1	Chain B
108	0	MD1	Chain B
109	0	MD1	Chain B
110	0	MD1	Chain B
111	0	MD1	Chain B
112	0	MD1	Chain B
113	0	MD1	Chain B
114	0	MD1	Chain B
115	0	MD1	Chain B
116	0	MD1	Chain B
117	0	MD1	Chain B
118	0	MD1	Chain B
119	0	MD1	Chain B
120	0	MD1	Chain B
121	0	MD1	Chain B
122	0	MD1	Chain B
123	0	MD1	Chain B
124	0	MD1	Chain B
125	0	MD1	Chain B
126	0	MD1	Chain B
127	0	MD1	Chain B
128	0	MD1	Chain B
129	0	MD1	Chain B
130	0	MD1	Chain B
131	0	MD1	Chain B
132	0	MD1	Chain B
133	0	MD1	Chain B
134	0	MD1	Chain B
135	0	MD1	Chain B
136	0	MD1	Chain B
137	0	MD1	Chain B
138	0	MD1	Chain B
139	0	MD1	Chain B
140	0	MD1	Chain B
141	0	MD1	Chain B
142	0	MD1	Chain B
143	0	MD1	Chain B
144	0	MD1	Chain B
145	0	MD1	Chain B
146	0	MD1	Chain B
147	0	MD1	Chain B
148	0	MD1	Chain B
149	0	MD1	Chain B
150	0	MD1	Chain B
151	0	MD1	Chain B
152	0	MD1	Chain B
153	0	MD1	Chain B
154	0	MD1	Chain B
155	0	MD1	Chain B
156	0	MD1	Chain B
157	0	MD1	Chain B
158	0	MD1	Chain B
159	0	MD1	Chain B
160	0	MD1	Chain B
161	0	MD1	Chain B
162	0	MD1	Chain B
163	0	MD1	Chain B
164	0	MD1	Chain B
165	0	MD1	Chain B
166	0	MD1	Chain B
167	0	MD1	Chain B
168	0	MD1	Chain B
169	0	MD1	Chain B
170	0	MD1	Chain B
171	0	MD1	Chain B
172	0	MD1	Chain B
173	0	MD1	Chain B
174	0	MD1	Chain B
175	0	MD1	Chain B
176	0	MD1	Chain B
177	0	MD1	Chain B
178	0	MD1	Chain B
179	0	MD1	Chain B
180	0	MD1	Chain B
181	0	MD1	Chain B
182	0	MD1	Chain B
183	0	MD1	Chain B
184	0	MD1	Chain B
185	0	MD1	Chain B
186	0	MD1	Chain B
187	0	MD1	Chain B
188	0	MD1	Chain B
189	0	MD1	Chain B
190	0	MD1	Chain B
191	0	MD1	Chain B
192	0	MD1	Chain B
193	0	MD1	Chain B
194	0	MD1	Chain B
195	0	MD1	Chain B
196	0	MD1	Chain B
197	0	MD1	Chain B
198	0	MD1	Chain B
199	0	MD1	Chain B
200	0	MD1	Chain B
201	0	MD1	Chain B
202	0	MD1	Chain B
203	0	MD1	Chain B
204	0	MD1	Chain B
205	0	MD1	Chain B
206	0	MD1	Chain B
207	0	MD1	Chain B
208	0	MD1	Chain B
209	0	MD1	Chain B
210	0	MD1	Chain B
211	0	MD1	Chain B
212	0	MD1	Chain B
213	0	MD1	Chain B
214	0	MD1	Chain B
215	0	MD1	Chain B
216	0	MD1	Chain B
217	0	MD1	Chain B
218	0	MD1	Chain B
219	0	MD1	Chain B
220	0	MD1	Chain B
221	0	MD1	Chain B
222	0	MD1	Chain B
223	0	MD1	Chain B
224	0	MD1	Chain B
225	0	MD1	Chain B
226	0	MD1	Chain B
227	0	MD1	Chain B
228	0	MD1	Chain B
229	0	MD1	Chain B
230	0	MD1	Chain B
231	0	MD1	Chain B
232	0	MD1	Chain B
233	0	MD1	Chain B
234	0	MD1	Chain B
235	0	MD1	Chain B
236	0	MD1	Chain B
237	0	MD1	Chain B
238	0	MD1	Chain B
239	0	MD1	Chain B
240	0	MD1	Chain B
241	0	MD1	Chain B
242	0	MD1	Chain B
243	0	MD1	Chain B
244	0	MD1	Chain B
245	0	MD1	Chain B
246	0	MD1	Chain B
247	0	MD1	Chain B
248	0	MD1	Chain B
249	0	MD1	Chain B
250	0	MD1	Chain B
251	0	MD1	Chain B
252	0	MD1	Chain B
253	0	MD1	Chain B
254	0	MD1	Chain B
255	0	MD1	Chain B
256	0	MD1	Chain B
257	0	MD1	Chain B
258	0	MD1	Chain B
259	0	MD1	Chain B
260	0	MD1	Chain B
261	0	MD1	Chain B
262	0	MD1	Chain B
263	0	MD1	Chain B
264	0	MD1	Chain B
265	0	MD1	Chain B
266	0	MD1	Chain B
267	0	MD1	Chain B
268	0	MD1	Chain B
269	0	MD1	Chain B
270	0	MD1	Chain B
271	0	MD1	Chain B
272	0	MD1	Chain B
273	0	MD1	Chain B
274	0	MD1	Chain B
275	0	MD1	Chain B
276	0	MD1	Chain B
277	0	MD1	Chain B
278	0	MD1	Chain B
279	0	MD1	Chain B
280	0	MD1	Chain B
281	0	MD1	Chain B
282	0	MD1	Chain B
283	0	MD1	Chain B
284	0	MD1	Chain B
285	0	MD1	Chain B
286	0	MD1	Chain B
287	0	MD1	Chain B
288	0	MD1	Chain B
289	0	MD1	Chain B
290	13	MD1	Chain B
291	6	MD1	Chain B
292	0	MD1	Chain B
293	2	MD1	Chain B
294	7	MD1	Chain B
295	0	MD1	Chain B
296	0	MD1	Chain B
297	0	MD1	Chain B
298	0	MD1	Chain B
299	0	MD1	Chain B
300	0	MD1	Chain B
301	1	MD1	Chain B
302	0	MD1	Chain B
303	0	MD1	Chain B
304	0	MD1	Chain B
305	0	MD1	Chain B
306	0	MD1	Chain B
307	0	MD1	Chain B
308	0	MD1	Chain B
309	0	MD1	Chain B
310	0	MD1	Chain B
311	0	MD1	Chain B
312	0	MD1	Chain B
313	0	MD1	Chain B
314	0	MD1	Chain B
315	0	MD1	Chain B
316	0	MD1	Chain B
317	0	MD1	Chain B
318	0	MD1	Chain B
319	0	MD1	Chain B
320	0	MD1	Chain B
321	0	MD1	Chain B
322	0	MD1	Chain B
323	0	MD1	Chain B
324	0	MD1	Chain B
325	0	MD1	Chain B
326	0	MD1	Chain B
327	0	MD1	Chain B
328	0	MD1	Chain B
329	0	MD1	Chain B
330	0	MD1	Chain B
331	0	MD1	Chain B
332	0	MD1	Chain B
333	0	MD1	Chain B
334	0	MD1	Chain B
335	0	MD1	Chain B
336	0	MD1	Chain B
337	0	MD1	Chain B
338	0	MD1	Chain B
339	0	MD1	Chain B
340	0	MD1	Chain B
341	0	MD1	Chain B
342	0	MD1	Chain B
343	0	MD1	Chain B
344	0	MD1	Chain B
345	0	MD1	Chain B
346	0	MD1	Chain B
347	0	MD1	Chain B
348	0	MD1	Chain B
349	0	MD1	Chain B
350	0	MD1	Chain B
351	0	MD1	Chain B
352	0	MD1	Chain B
353	0	MD1	Chain B
354	0	MD1	Chain B
355	0	MD1	Chain B
356	0	MD1	Chain B
357	0	MD1	Chain B
358	3	MD1	Chain B
359	0	MD1	Chain B
360	14	MD1	Chain B
361	19	MD1	Chain B
362	24	MD1	Chain B
363	12	MD1	Chain B
364	7	MD1	Chain B
365	0	MD1	Chain B
366	0	MD1	Chain B
367	0	MD1	Chain B
368	0	MD1	Chain B
369	0	MD1	Chain B
370	0	MD1	Chain B
371	0	MD1	Chain B
372	0	MD1	Chain B
373	0	MD1	Chain B
374	0	MD1	Chain B
375	0	MD1	Chain B
376	0	MD1	Chain B
377	0	MD1	Chain B
378	0	MD1	Chain B
379	0	MD1	Chain B
380	0	MD1	Chain B
381	0	MD1	Chain B
382	0	MD1	Chain B
383	0	MD1	Chain B
384	0	MD1	Chain B
385	0	MD1	Chain B
386	23	MD1	Chain B
387	25	MD1	Chain B
388	211	MD1	Chain B
389	1263	MD1	Chain B
390	1903	MD1	Chain B
391	1441	MD1	Chain B
392	792	MD1	Chain B
393	555	MD1	Chain B
394	91	MD1	Chain B
395	26	MD1	Chain B
396	18	MD1	Chain B
397	18	MD1	Chain B
398	0	MD1	Chain B
399	0	MD1	Chain B
400	0	MD1	Chain B
401	0	MD1	Chain B
402	0	MD1	Chain B
403	0	MD1	Chain B
404	0	MD1	Chain B
405	0	MD1	Chain B
406	0	MD1	Chain B
407	0	MD1	Chain B
408	0	MD1	Chain B
409	0	MD1	Chain B
410	0	MD1	Chain B
411	0	MD1	Chain B
412	0	MD1	Chain B
413	0	MD1	Chain B
414	0	MD1	Chain B
415	0	MD1	Chain B
416	0	MD1	Chain B
417	40	MD1	Chain B
418	34	MD1	Chain B
419	30	MD1	Chain B
420	4	MD1	Chain B
421	1	MD1	Chain B
422	3	MD1	Chain B
423	3	MD1	Chain B
424	0	MD1	Chain B
425	1	MD1	Chain B
426	12	MD1	Chain B
427	21	MD1	Chain B
428	38	MD1	Chain B
429	11	MD1	Chain B
430	1	MD1	Chain B
431	0	MD1	Chain B
432	0	MD1	Chain B
433	0	MD1	Chain B
434	0	MD1	Chain B
435	0	MD1	Chain B
436	0	MD1	Chain B
437	0	MD1	Chain B
438	0	MD1	Chain B
439	0	MD1	Chain B
440	0	MD1	Chain B
441	0	MD1	Chain B
442	0	MD1	Chain B
443	0	MD1	Chain B
444	0	MD1	Chain B
445	0	MD1	Chain B
446	0	MD1	Chain B
447	0	MD1	Chain B
448	0	MD1	Chain B
449	0	MD1	Chain B
450	0	MD1	Chain B
451	0	MD1	Chain B
452	0	MD1	Chain B
453	0	MD1	Chain B
454	0	MD1	Chain B
455	0	MD1	Chain B
456	0	MD1	Chain B
457	0	MD1	Chain B
458	0	MD1	Chain B
459	0	MD1	Chain B
460	0	MD1	Chain B
461	0	MD1	Chain B
462	0	MD1	Chain B
463	0	MD1	Chain B
464	0	MD1	Chain B
465	0	MD1	Chain B
466	0	MD1	Chain B
467	0	MD1	Chain B
468	0	MD1	Chain B
469	0	MD1	Chain B
470	0	MD1	Chain B
471	0	MD1	Chain B
472	0	MD1	Chain B
473	0	MD1	Chain B
474	0	MD1	Chain B
475	1	MD1	Chain B
476	1	MD1	Chain B
477	82	MD1	Chain B
478	94	MD1	Chain B
479	0	MD1	Chain B
480	7	MD1	Chain B
481	0	MD1	Chain B
482	37	MD1	Chain B
483	97	MD1	Chain B
484	163	MD1	Chain B
485	725	MD1	Chain B
486	847	MD1	Chain B
487	1078	MD1	Chain B
488	927	MD1	Chain B
489	1708	MD1	Chain B
490	1927	MD1	Chain B
491	1901	MD1	Chain B
492	1020	MD1	Chain B
493	1049	MD1	Chain B
494	505	MD1	Chain B
495	103	MD1	Chain B
496	3	MD1	Chain B
497	0	MD1	Chain B
498	12	MD1	Chain B
499	12	MD1	Chain B
500	0	MD1	Chain B
501	0	MD1	Chain B
502	8	MD1	Chain B
503	6	MD1	Chain B
504	0	MD1	Chain B
505	0	MD1	Chain B
506	30	MD1	Chain B
507	28	MD1	Chain B
508	41	MD1	Chain B
509	61	MD1	Chain B
510	11	MD1	Chain B
511	3	MD1	Chain B
512	0	MD1	Chain B
513	0	MD1	Chain B
514	0	MD1	Chain B
515	0	MD1	Chain B
516	0	MD1	Chain B
517	0	MD1	Chain B
518	0	MD1	Chain B
519	0	MD1	Chain B
520	0	MD1	Chain B
521	0	MD1	Chain B
522	0	MD1	Chain B
523	0	MD1	Chain B
524	0	MD1	Chain B
525	0	MD1	Chain B
526	0	MD1	Chain B
527	0	MD1	Chain B
528	0	MD1	Chain B
529	0	MD1	Chain B
530	0	MD1	Chain B
531	0	MD1	Chain B
532	8	MD1	Chain B
533	37	MD1	Chain B
1	1871	MD2	Chain A
2	1859	MD2	Chain A
3	1835	MD2	Chain A
4	1948	MD2	Chain A
5	1954	MD2	Chain A
6	1969	MD2	Chain A
7	1975	MD2	Chain A
8	1961	MD2	Chain A
9	1990	MD2	Chain A
10	1985	MD2	Chain A
11	1928	MD2	Chain A
12	1983	MD2	Chain A
13	1962	MD2	Chain A
14	1972	MD2	Chain A
15	1973	MD2	Chain A
16	1986	MD2	Chain A
17	1979	MD2	Chain A
18	1977	MD2	Chain A
19	1975	MD2	Chain A
20	1761	MD2	Chain A
21	1948	MD2	Chain A
22	1884	MD2	Chain A
23	1775	MD2	Chain A
24	1545	MD2	Chain A
25	1514	MD2	Chain A
26	1631	MD2	Chain A
27	1011	MD2	Chain A
28	680	MD2	Chain A
29	809	MD2	Chain A
30	262	MD2	Chain A
31	68	MD2	Chain A
32	12	MD2	Chain A
33	19	MD2	Chain A
34	8	MD2	Chain A
35	11	MD2	Chain A
36	2	MD2	Chain A
37	3	MD2	Chain A
38	1	MD2	Chain A
39	0	MD2	Chain A
40	0	MD2	Chain A
41	0	MD2	Chain A
42	0	MD2	Chain A
43	0	MD2	Chain A
44	0	MD2	Chain A
45	0	MD2	Chain A
46	0	MD2	Chain A
47	0	MD2	Chain A
48	0	MD2	Chain A
49	0	MD2	Chain A
50	0	MD2	Chain A
51	0	MD2	Chain A
52	0	MD2	Chain A
53	0	MD2	Chain A
54	0	MD2	Chain A
55	0	MD2	Chain A
56	0	MD2	Chain A
57	0	MD2	Chain A
58	0	MD2	Chain A
59	0	MD2	Chain A
60	0	MD2	Chain A
61	0	MD2	Chain A
62	0	MD2	Chain A
63	0	MD2	Chain A
64	0	MD2	Chain A
65	0	MD2	Chain A
66	0	MD2	Chain A
67	0	MD2	Chain A
68	0	MD2	Chain A
69	0	MD2	Chain A
70	0	MD2	Chain A
71	0	MD2	Chain A
72	0	MD2	Chain A
73	0	MD2	Chain A
74	0	MD2	Chain A
75	0	MD2	Chain A
76	0	MD2	Chain A
77	0	MD2	Chain A
78	0	MD2	Chain A
79	0	MD2	Chain A
80	0	MD2	Chain A
81	0	MD2	Chain A
82	0	MD2	Chain A
83	0	MD2	Chain A
84	0	MD2	Chain A
85	0	MD2	Chain A
86	0	MD2	Chain A
87	0	MD2	Chain A
88	0	MD2	Chain A
89	0	MD2	Chain A
90	0	MD2	Chain A
91	0	MD2	Chain A
92	0	MD2	Chain A
93	0	MD2	Chain A
94	0	MD2	Chain A
95	0	MD2	Chain A
96	0	MD2	Chain A
97	0	MD2	Chain A
98	0	MD2	Chain A
99	0	MD2	Chain A
100	0	MD2	Chain A
101	0	MD2	Chain A
102	0	MD2	Chain A
103	0	MD2	Chain A
104	0	MD2	Chain A
105	0	MD2	Chain A
106	0	MD2	Chain A
107	0	MD2	Chain A
108	0	MD2	Chain A
109	0	MD2	Chain A
110	0	MD2	Chain A
111	0	MD2	Chain A
112	0	MD2	Chain A
113	0	MD2	Chain A
114	0	MD2	Chain A
115	0	MD2	Chain A
116	0	MD2	Chain A
117	0	MD2	Chain A
118	0	MD2	Chain A
119	0	MD2	Chain A
120	0	MD2	Chain A
121	0	MD2	Chain A
122	0	MD2	Chain A
123	0	MD2	Chain A
124	0	MD2	Chain A
125	0	MD2	Chain A
126	0	MD2	Chain A
127	0	MD2	Chain A
128	0	MD2	Chain A
129	0	MD2	Chain A
130	0	MD2	Chain A
131	0	MD2	Chain A
132	0	MD2	Chain A
133	0	MD2	Chain A
134	0	MD2	Chain A
135	0	MD2	Chain A
136	0	MD2	Chain A
137	0	MD2	Chain A
138	0	MD2	Chain A
139	0	MD2	Chain A
140	0	MD2	Chain A
141	0	MD2	Chain A
142	0	MD2	Chain A
143	0	MD2	Chain A
144	0	MD2	Chain A
145	0	MD2	Chain A
146	0	MD2	Chain A
147	0	MD2	Chain A
148	0	MD2	Chain A
149	0	MD2	Chain A
150	0	MD2	Chain A
151	0	MD2	Chain A
152	0	MD2	Chain A
153	0	MD2	Chain A
154	0	MD2	Chain A
155	0	MD2	Chain A
156	0	MD2	Chain A
157	0	MD2	Chain A
158	0	MD2	Chain A
159	0	MD2	Chain A
160	0	MD2	Chain A
161	0	MD2	Chain A
162	0	MD2	Chain A
163	0	MD2	Chain A
164	0	MD2	Chain A
165	0	MD2	Chain A
166	0	MD2	Chain A
167	0	MD2	Chain A
168	0	MD2	Chain A
169	0	MD2	Chain A
170	0	MD2	Chain A
171	0	MD2	Chain A
172	0	MD2	Chain A
173	0	MD2	Chain A
174	0	MD2	Chain A
175	0	MD2	Chain A
176	0	MD2	Chain A
177	0	MD2	Chain A
178	0	MD2	Chain A
179	0	MD2	Chain A
180	0	MD2	Chain A
181	0	MD2	Chain A
182	0	MD2	Chain A
183	0	MD2	Chain A
184	0	MD2	Chain A
185	0	MD2	Chain A
186	0	MD2	Chain A
187	0	MD2	Chain A
188	0	MD2	Chain A
189	0	MD2	Chain A
190	0	MD2	Chain A
191	0	MD2	Chain A
192	3	MD2	Chain A
193	8	MD2	Chain A
194	11	MD2	Chain A
195	21	MD2	Chain A
196	14	MD2	Chain A
197	11	MD2	Chain A
198	28	MD2	Chain A
199	14	MD2	Chain A
200	13	MD2	Chain A
201	36	MD2	Chain A
202	10	MD2	Chain A
203	2	MD2	Chain A
204	0	MD2	Chain A
205	0	MD2	Chain A
206	0	MD2	Chain A
207	1	MD2	Chain A
208	0	MD2	Chain A
209	0	MD2	Chain A
210	0	MD2	Chain A
211	0	MD2	Chain A
212	0	MD2	Chain A
213	0	MD2	Chain A
214	0	MD2	Chain A
215	0	MD2	Chain A
216	0	MD2	Chain A
217	0	MD2	Chain A
218	0	MD2	Chain A
219	0	MD2	Chain A
220	0	MD2	Chain A
221	0	MD2	Chain A
222	0	MD2	Chain A
223	0	MD2	Chain A
224	0	MD2	Chain A
225	0	MD2	Chain A
226	0	MD2	Chain A
227	0	MD2	Chain A
228	0	MD2	Chain A
229	0	MD2	Chain A
230	0	MD2	Chain A
231	0	MD2	Chain A
232	0	MD2	Chain A
233	0	MD2	Chain A
234	0	MD2	Chain A
235	0	MD2	Chain A
236	0	MD2	Chain A
237	0	MD2	Chain A
238	0	MD2	Chain A
239	0	MD2	Chain A
240	0	MD2	Chain A
241	0	MD2	Chain A
242	0	MD2	Chain A
243	0	MD2	Chain A
244	0	MD2	Chain A
245	0	MD2	Chain A
246	0	MD2	Chain A
247	0	MD2	Chain A
248	0	MD2	Chain A
249	0	MD2	Chain A
250	0	MD2	Chain A
251	0	MD2	Chain A
252	0	MD2	Chain A
253	0	MD2	Chain A
254	0	MD2	Chain A
255	0	MD2	Chain A
256	0	MD2	Chain A
257	0	MD2	Chain A
258	0	MD2	Chain A
259	0	MD2	Chain A
260	0	MD2	Chain A
261	0	MD2	Chain A
262	0	MD2	Chain A
263	0	MD2	Chain A
264	0	MD2	Chain A
265	0	MD2	Chain A
266	0	MD2	Chain A
267	0	MD2	Chain A
268	0	MD2	Chain A
269	0	MD2	Chain A
270	0	MD2	Chain A
271	0	MD2	Chain A
272	0	MD2	Chain A
273	0	MD2	Chain A
274	0	MD2	Chain A
275	0	MD2	Chain A
276	0	MD2	Chain A
277	0	MD2	Chain A
278	0	MD2	Chain A
279	0	MD2	Chain A
280	0	MD2	Chain A
281	0	MD2	Chain A
282	0	MD2	Chain A
283	0	MD2	Chain A
284	0	MD2	Chain A
285	0	MD2	Chain A
286	0	MD2	Chain A
287	0	MD2	Chain A
288	0	MD2	Chain A
289	0	MD2	Chain A
290	0	MD2	Chain A
291	0	MD2	Chain A
292	0	MD2	Chain A
293	0	MD2	Chain A
294	0	MD2	Chain A
295	0	MD2	Chain A
296	0	MD2	Chain A
297	0	MD2	Chain A
298	0	MD2	Chain A
299	0	MD2	Chain A
300	0	MD2	Chain A
301	0	MD2	Chain A
302	0	MD2	Chain A
303	0	MD2	Chain A
304	0	MD2	Chain A
305	0	MD2	Chain A
306	0	MD2	Chain A
307	0	MD2	Chain A
308	0	MD2	Chain A
309	0	MD2	Chain A
310	0	MD2	Chain A
311	0	MD2	Chain A
312	0	MD2	Chain A
313	0	MD2	Chain A
314	0	MD2	Chain A
315	0	MD2	Chain A
316	0	MD2	Chain A
317	0	MD2	Chain A
318	0	MD2	Chain A
319	0	MD2	Chain A
320	0	MD2	Chain A
321	0	MD2	Chain A
322	0	MD2	Chain A
323	0	MD2	Chain A
324	0	MD2	Chain A
325	0	MD2	Chain A
326	0	MD2	Chain A
327	0	MD2	Chain A
328	0	MD2	Chain A
329	0	MD2	Chain A
330	0	MD2	Chain A
331	0	MD2	Chain A
332	0	MD2	Chain A
333	0	MD2	Chain A
334	0	MD2	Chain A
335	0	MD2	Chain A
336	0	MD2	Chain A
337	0	MD2	Chain A
338	0	MD2	Chain A
339	0	MD2	Chain A
340	0	MD2	Chain A
341	0	MD2	Chain A
342	0	MD2	Chain A
343	0	MD2	Chain A
344	0	MD2	Chain A
345	0	MD2	Chain A
346	0	MD2	Chain A
347	0	MD2	Chain A
348	0	MD2	Chain A
349	0	MD2	Chain A
350	0	MD2	Chain A
351	0	MD2	Chain A
352	0	MD2	Chain A
353	0	MD2	Chain A
354	0	MD2	Chain A
355	0	MD2	Chain A
356	0	MD2	Chain A
357	0	MD2	Chain A
358	0	MD2	Chain A
359	0	MD2	Chain A
360	0	MD2	Chain A
361	0	MD2	Chain A
362	0	MD2	Chain A
363	0	MD2	Chain A
364	0	MD2	Chain A
365	0	MD2	Chain A
366	0	MD2	Chain A
367	0	MD2	Chain A
368	0	MD2	Chain A
369	0	MD2	Chain A
370	0	MD2	Chain A
371	0	MD2	Chain A
372	0	MD2	Chain A
373	0	MD2	Chain A
374	0	MD2	Chain A
375	0	MD2	Chain A
376	0	MD2	Chain A
377	0	MD2	Chain A
378	0	MD2	Chain A
379	0	MD2	Chain A
380	0	MD2	Chain A
381	0	MD2	Chain A
382	0	MD2	Chain A
383	0	MD2	Chain A
384	0	MD2	Chain A
385	0	MD2	Chain A
386	0	MD2	Chain A
387	0	MD2	Chain A
388	0	MD2	Chain A
389	0	MD2	Chain A
390	0	MD2	Chain A
391	0	MD2	Chain A
392	0	MD2	Chain A
393	0	MD2	Chain A
394	0	MD2	Chain A
395	0	MD2	Chain A
396	0	MD2	Chain A
397	0	MD2	Chain A
398	0	MD2	Chain A
399	0	MD2	Chain A
400	0	MD2	Chain A
401	0	MD2	Chain A
402	0	MD2	Chain A
403	0	MD2	Chain A
404	0	MD2	Chain A
405	0	MD2	Chain A
406	0	MD2	Chain A
407	0	MD2	Chain A
408	0	MD2	Chain A
409	0	MD2	Chain A
410	0	MD2	Chain A
411	0	MD2	Chain A
412	0	MD2	Chain A
413	0	MD2	Chain A
414	0	MD2	Chain A
415	0	MD2	Chain A
416	0	MD2	Chain A
417	0	MD2	Chain A
418	0	MD2	Chain A
419	0	MD2	Chain A
420	0	MD2	Chain A
421	0	MD2	Chain A
422	0	MD2	Chain A
423	0	MD2	Chain A
424	0	MD2	Chain A
425	0	MD2	Chain A
426	0	MD2	Chain A
427	0	MD2	Chain A
428	0	MD2	Chain A
429	0	MD2	Chain A
430	0	MD2	Chain A
431	0	MD2	Chain A
432	0	MD2	Chain A
433	0	MD2	Chain A
434	0	MD2	Chain A
435	0	MD2	Chain A
436	0	MD2	Chain A
437	0	MD2	Chain A
438	0	MD2	Chain A
439	0	MD2	Chain A
440	0	MD2	Chain A
441	0	MD2	Chain A
442	0	MD2	Chain A
443	0	MD2	Chain A
444	0	MD2	Chain A
445	0	MD2	Chain A
446	0	MD2	Chain A
447	0	MD2	Chain A
448	0	MD2	Chain A
449	0	MD2	Chain A
450	0	MD2	Chain A
451	0	MD2	Chain A
452	0	MD2	Chain A
453	0	MD2	Chain A
454	0	MD2	Chain A
455	0	MD2	Chain A
456	0	MD2	Chain A
457	0	MD2	Chain A
458	0	MD2	Chain A
459	0	MD2	Chain A
460	0	MD2	Chain A
461	0	MD2	Chain A
462	0	MD2	Chain A
463	0	MD2	Chain A
464	0	MD2	Chain A
465	0	MD2	Chain A
466	0	MD2	Chain A
467	0	MD2	Chain A
468	0	MD2	Chain A
469	0	MD2	Chain A
470	0	MD2	Chain A
471	0	MD2	Chain A
472	0	MD2	Chain A
473	0	MD2	Chain A
474	0	MD2	Chain A
475	0	MD2	Chain A
476	0	MD2	Chain A
477	0	MD2	Chain A
478	0	MD2	Chain A
479	0	MD2	Chain A
480	0	MD2	Chain A
481	0	MD2	Chain A
482	0	MD2	Chain A
483	0	MD2	Chain A
484	0	MD2	Chain A
485	0	MD2	Chain A
486	0	MD2	Chain A
487	0	MD2	Chain A
488	0	MD2	Chain A
489	0	MD2	Chain A
490	0	MD2	Chain A
491	0	MD2	Chain A
492	0	MD2	Chain A
493	0	MD2	Chain A
494	0	MD2	Chain A
495	0	MD2	Chain A
496	0	MD2	Chain A
497	0	MD2	Chain A
498	0	MD2	Chain A
499	0	MD2	Chain A
500	0	MD2	Chain A
501	0	MD2	Chain A
502	0	MD2	Chain A
503	0	MD2	Chain A
504	0	MD2	Chain A
505	0	MD2	Chain A
506	0	MD2	Chain A
507	0	MD2	Chain A
508	0	MD2	Chain A
509	0	MD2	Chain A
510	0	MD2	Chain A
511	0	MD2	Chain A
512	0	MD2	Chain A
513	0	MD2	Chain A
514	0	MD2	Chain A
515	0	MD2	Chain A
516	0	MD2	Chain A
517	0	MD2	Chain A
518	0	MD2	Chain A
519	0	MD2	Chain A
520	0	MD2	Chain A
521	0	MD2	Chain A
522	0	MD2	Chain A
523	0	MD2	Chain A
524	0	MD2	Chain A
525	0	MD2	Chain A
526	0	MD2	Chain A
527	0	MD2	Chain A
528	0	MD2	Chain A
529	0	MD2	Chain A
530	0	MD2	Chain A
531	0	MD2	Chain A
532	0	MD2	Chain A
533	0	MD2	Chain A
1	1900	MD2	Chain B
2	1897	MD2	Chain B
3	1854	MD2	Chain B
4	1935	MD2	Chain B
5	1963	MD2	Chain B
6	1979	MD2	Chain B
7	1978	MD2	Chain B
8	1958	MD2	Chain B
9	1990	MD2	Chain B
10	1982	MD2	Chain B
11	1931	MD2	Chain B
12	1977	MD2	Chain B
13	1959	MD2	Chain B
14	1964	MD2	Chain B
15	1964	MD2	Chain B
16	1975	MD2	Chain B
17	1965	MD2	Chain B
18	1963	MD2	Chain B
19	1980	MD2	Chain B
20	1720	MD2	Chain B
21	1860	MD2	Chain B
22	1811	MD2	Chain B
23	1702	MD2	Chain B
24	1509	MD2	Chain B
25	1277	MD2	Chain B
26	1372	MD2	Chain B
27	857	MD2	Chain B
28	699	MD2	Chain B
29	547	MD2	Chain B
30	165	MD2	Chain B
31	54	MD2	Chain B
32	114	MD2	Chain B
33	150	MD2	Chain B
34	96	MD2	Chain B
35	79	MD2	Chain B
36	45	MD2	Chain B
37	34	MD2	Chain B
38	8	MD2	Chain B
39	5	MD2	Chain B
40	2	MD2	Chain B
41	0	MD2	Chain B
42	0	MD2	Chain B
43	0	MD2	Chain B
44	0	MD2	Chain B
45	0	MD2	Chain B
46	0	MD2	Chain B
47	0	MD2	Chain B
48	0	MD2	Chain B
49	0	MD2	Chain B
50	0	MD2	Chain B
51	0	MD2	Chain B
52	0	MD2	Chain B
53	0	MD2	Chain B
54	0	MD2	Chain B
55	0	MD2	Chain B
56	0	MD2	Chain B
57	0	MD2	Chain B
58	0	MD2	Chain B
59	0	MD2	Chain B
60	0	MD2	Chain B
61	0	MD2	Chain B
62	0	MD2	Chain B
63	1	MD2	Chain B
64	1	MD2	Chain B
65	3	MD2	Chain B
66	3	MD2	Chain B
67	10	MD2	Chain B
68	6	MD2	Chain B
69	14	MD2	Chain B
70	21	MD2	Chain B
71	0	MD2	Chain B
72	1	MD2	Chain B
73	1	MD2	Chain B
74	0	MD2	Chain B
75	0	MD2	Chain B
76	0	MD2	Chain B
77	0	MD2	Chain B
78	0	MD2	Chain B
79	0	MD2	Chain B
80	0	MD2	Chain B
81	0	MD2	Chain B
82	0	MD2	Chain B
83	88	MD2	Chain B
84	398	MD2	Chain B
85	991	MD2	Chain B
86	1714	MD2	Chain B
87	1902	MD2	Chain B
88	1918	MD2	Chain B
89	1930	MD2	Chain B
90	1796	MD2	Chain B
91	1869	MD2	Chain B
92	1940	MD2	Chain B
93	1884	MD2	Chain B
94	1321	MD2	Chain B
95	880	MD2	Chain B
96	469	MD2	Chain B
97	77	MD2	Chain B
98	36	MD2	Chain B
99	6	MD2	Chain B
100	1	MD2	Chain B
101	1	MD2	Chain B
102	0	MD2	Chain B
103	0	MD2	Chain B
104	0	MD2	Chain B
105	0	MD2	Chain B
106	0	MD2	Chain B
107	0	MD2	Chain B
108	0	MD2	Chain B
109	0	MD2	Chain B
110	0	MD2	Chain B
111	0	MD2	Chain B
112	0	MD2	Chain B
113	0	MD2	Chain B
114	0	MD2	Chain B
115	0	MD2	Chain B
116	0	MD2	Chain B
117	0	MD2	Chain B
118	0	MD2	Chain B
119	0	MD2	Chain B
120	0	MD2	Chain B
121	0	MD2	Chain B
122	0	MD2	Chain B
123	0	MD2	Chain B
124	0	MD2	Chain B
125	0	MD2	Chain B
126	0	MD2	Chain B
127	0	MD2	Chain B
128	0	MD2	Chain B
129	0	MD2	Chain B
130	0	MD2	Chain B
131	0	MD2	Chain B
132	0	MD2	Chain B
133	0	MD2	Chain B
134	0	MD2	Chain B
135	0	MD2	Chain B
136	0	MD2	Chain B
137	0	MD2	Chain B
138	0	MD2	Chain B
139	0	MD2	Chain B
140	0	MD2	Chain B
141	0	MD2	Chain B
142	0	MD2	Chain B
143	0	MD2	Chain B
144	0	MD2	Chain B
145	0	MD2	Chain B
146	0	MD2	Chain B
147	0	MD2	Chain B
148	0	MD2	Chain B
149	0	MD2	Chain B
150	0	MD2	Chain B
151	0	MD2	Chain B
152	0	MD2	Chain B
153	0	MD2	Chain B
154	0	MD2	Chain B
155	0	MD2	Chain B
156	0	MD2	Chain B
157	0	MD2	Chain B
158	0	MD2	Chain B
159	0	MD2	Chain B
160	0	MD2	Chain B
161	0	MD2	Chain B
162	0	MD2	Chain B
163	0	MD2	Chain B
164	0	MD2	Chain B
165	0	MD2	Chain B
166	0	MD2	Chain B
167	0	MD2	Chain B
168	0	MD2	Chain B
169	0	MD2	Chain B
170	0	MD2	Chain B
171	0	MD2	Chain B
172	0	MD2	Chain B
173	0	MD2	Chain B
174	0	MD2	Chain B
175	0	MD2	Chain B
176	0	MD2	Chain B
177	0	MD2	Chain B
178	0	MD2	Chain B
179	0	MD2	Chain B
180	0	MD2	Chain B
181	0	MD2	Chain B
182	0	MD2	Chain B
183	0	MD2	Chain B
184	0	MD2	Chain B
185	0	MD2	Chain B
186	0	MD2	Chain B
187	0	MD2	Chain B
188	0	MD2	Chain B
189	0	MD2	Chain B
190	0	MD2	Chain B
191	0	MD2	Chain B
192	0	MD2	Chain B
193	0	MD2	Chain B
194	0	MD2	Chain B
195	0	MD2	Chain B
196	0	MD2	Chain B
197	0	MD2	Chain B
198	0	MD2	Chain B
199	0	MD2	Chain B
200	0	MD2	Chain B
201	0	MD2	Chain B
202	0	MD2	Chain B
203	0	MD2	Chain B
204	0	MD2	Chain B
205	0	MD2	Chain B
206	0	MD2	Chain B
207	0	MD2	Chain B
208	0	MD2	Chain B
209	0	MD2	Chain B
210	0	MD2	Chain B
211	0	MD2	Chain B
212	0	MD2	Chain B
213	0	MD2	Chain B
214	0	MD2	Chain B
215	0	MD2	Chain B
216	0	MD2	Chain B
217	0	MD2	Chain B
218	0	MD2	Chain B
219	0	MD2	Chain B
220	0	MD2	Chain B
221	0	MD2	Chain B
222	0	MD2	Chain B
223	0	MD2	Chain B
224	0	MD2	Chain B
225	0	MD2	Chain B
226	0	MD2	Chain B
227	0	MD2	Chain B
228	0	MD2	Chain B
229	0	MD2	Chain B
230	0	MD2	Chain B
231	0	MD2	Chain B
232	0	MD2	Chain B
233	0	MD2	Chain B
234	0	MD2	Chain B
235	0	MD2	Chain B
236	0	MD2	Chain B
237	0	MD2	Chain B
238	0	MD2	Chain B
239	0	MD2	Chain B
240	0	MD2	Chain B
241	0	MD2	Chain B
242	0	MD2	Chain B
243	0	MD2	Chain B
244	0	MD2	Chain B
245	0	MD2	Chain B
246	0	MD2	Chain B
247	0	MD2	Chain B
248	0	MD2	Chain B
249	0	MD2	Chain B
250	0	MD2	Chain B
251	0	MD2	Chain B
252	0	MD2	Chain B
253	0	MD2	Chain B
254	0	MD2	Chain B
255	0	MD2	Chain B
256	0	MD2	Chain B
257	0	MD2	Chain B
258	0	MD2	Chain B
259	0	MD2	Chain B
260	0	MD2	Chain B
261	0	MD2	Chain B
262	0	MD2	Chain B
263	0	MD2	Chain B
264	0	MD2	Chain B
265	0	MD2	Chain B
266	0	MD2	Chain B
267	0	MD2	Chain B
268	0	MD2	Chain B
269	0	MD2	Chain B
270	0	MD2	Chain B
271	0	MD2	Chain B
272	0	MD2	Chain B
273	0	MD2	Chain B
274	0	MD2	Chain B
275	0	MD2	Chain B
276	0	MD2	Chain B
277	0	MD2	Chain B
278	0	MD2	Chain B
279	0	MD2	Chain B
280	0	MD2	Chain B
281	0	MD2	Chain B
282	0	MD2	Chain B
283	0	MD2	Chain B
284	0	MD2	Chain B
285	0	MD2	Chain B
286	0	MD2	Chain B
287	0	MD2	Chain B
288	0	MD2	Chain B
289	0	MD2	Chain B
290	12	MD2	Chain B
291	3	MD2	Chain B
292	0	MD2	Chain B
293	1	MD2	Chain B
294	11	MD2	Chain B
295	0	MD2	Chain B
296	0	MD2	Chain B
297	0	MD2	Chain B
298	1	MD2	Chain B
299	0	MD2	Chain B
300	0	MD2	Chain B
301	1	MD2	Chain B
302	0	MD2	Chain B
303	0	MD2	Chain B
304	0	MD2	Chain B
305	0	MD2	Chain B
306	0	MD2	Chain B
307	0	MD2	Chain B
308	0	MD2	Chain B
309	0	MD2	Chain B
310	0	MD2	Chain B
311	0	MD2	Chain B
312	0	MD2	Chain B
313	0	MD2	Chain B
314	0	MD2	Chain B
315	0	MD2	Chain B
316	0	MD2	Chain B
317	0	MD2	Chain B
318	0	MD2	Chain B
319	0	MD2	Chain B
320	0	MD2	Chain B
321	0	MD2	Chain B
322	0	MD2	Chain B
323	0	MD2	Chain B
324	0	MD2	Chain B
325	0	MD2	Chain B
326	0	MD2	Chain B
327	0	MD2	Chain B
328	0	MD2	Chain B
329	0	MD2	Chain B
330	0	MD2	Chain B
331	0	MD2	Chain B
332	0	MD2	Chain B
333	0	MD2	Chain B
334	0	MD2	Chain B
335	0	MD2	Chain B
336	0	MD2	Chain B
337	0	MD2	Chain B
338	0	MD2	Chain B
339	0	MD2	Chain B
340	0	MD2	Chain B
341	0	MD2	Chain B
342	0	MD2	Chain B
343	0	MD2	Chain B
344	0	MD2	Chain B
345	0	MD2	Chain B
346	0	MD2	Chain B
347	0	MD2	Chain B
348	0	MD2	Chain B
349	0	MD2	Chain B
350	0	MD2	Chain B
351	0	MD2	Chain B
352	0	MD2	Chain B
353	0	MD2	Chain B
354	0	MD2	Chain B
355	0	MD2	Chain B
356	0	MD2	Chain B
357	0	MD2	Chain B
358	1	MD2	Chain B
359	0	MD2	Chain B
360	20	MD2	Chain B
361	22	MD2	Chain B
362	44	MD2	Chain B
363	16	MD2	Chain B
364	9	MD2	Chain B
365	0	MD2	Chain B
366	0	MD2	Chain B
367	0	MD2	Chain B
368	0	MD2	Chain B
369	0	MD2	Chain B
370	0	MD2	Chain B
371	0	MD2	Chain B
372	0	MD2	Chain B
373	0	MD2	Chain B
374	0	MD2	Chain B
375	0	MD2	Chain B
376	0	MD2	Chain B
377	0	MD2	Chain B
378	0	MD2	Chain B
379	0	MD2	Chain B
380	0	MD2	Chain B
381	0	MD2	Chain B
382	0	MD2	Chain B
383	0	MD2	Chain B
384	0	MD2	Chain B
385	0	MD2	Chain B
386	24	MD2	Chain B
387	26	MD2	Chain B
388	254	MD2	Chain B
389	1418	MD2	Chain B
390	1943	MD2	Chain B
391	1705	MD2	Chain B
392	1013	MD2	Chain B
393	731	MD2	Chain B
394	113	MD2	Chain B
395	39	MD2	Chain B
396	28	MD2	Chain B
397	29	MD2	Chain B
398	0	MD2	Chain B
399	0	MD2	Chain B
400	0	MD2	Chain B
[truncated: 3,331 more rows]
