# Supplementary material for: Conformational dynamics and membrane insertion mechanism of B4GALNT1 in ganglioside synthesis
Source: Nat Commun. 2025 Jul 1;16:5442. doi: 10.1038/s41467-025-60593-9 (PMC12217166; doi:10.1038/s41467-025-60593-9)
Supplement: Supplementary file 6 — Source Data [file 41467_2025_60593_MOESM6_ESM.zip › 579406_2_data_set_10723971_svjh73.xlsx]

## Sheet: Primers_Paper
Construct	Forward Primer (5’-3')	Reverse Primer (5'-3')
R28-βGNT1	CATGGTACCAGAGATGCCCCTGGCCTG	CATCTCGAGTCATTGGCTGGTCATGCACTG
R47-βGNT1	CATGGTACCAGAAGGCCTGAGCTGCCTG	CATCTCGAGTCATTGGCTGGTCATGCACTG
R47-βGNT1_NHis10-PB-T	CATACTAGTCACCACCATCACCACCACCATC	CATGGCGCGCCTCATTGGCTGGTCATGCACTG
Mutant	Forward Primer	Reverse Primer
R66A	CCCATATTCCTGTGGCGATCAAAGAACAGG	CCTGTTCTTTGATCGCCACAGGAATATGGG
R288H	CACCAAGACATTTCTGCACTACGACCGGCTGCGGG	CCCGCAGCCGGTCGTAGTGCAGAAATGTCTTGGTG
D358A	GCTGTGGGTCGACGACGCCTTCGTGTTCACCGCC	GGCGGTGAACACGAAGGCGTCGTCGACCCACAGC
F93W	CTGCCTCTGCCATGGCAGAAACAAGTG	CACTTGTTTCTGCCATGGCAGAGGCAG
F93R	CTGCCTCTGCCACGCCAGAAACAAGTG	CACTTGTTTCTGGCGTGGCAGAGGCAG
W491F	CAAGCTGAAACTGCCTTTCACCAGCAGAGATGCCGG	CCGGCATCTCTGCTGGTGAAAGGCAGTTTCAGCTTG
W491N	CAAGCTGAAACTGCCTAACACCAGCAGAGATGCCG	CGGCATCTCTGCTGGTGTTAGGCAGTTTCAGCTTG
R505H	GAAACCTACGCCAGATACCACTACCCCGGCTCTCTGGAC	GTCCAGAGAGCCGGGGTAGTGGTATCTGGCGTAGGTTTC
